# Supplementary material for: Identification and characterization of long noncoding RNAs involved in the aluminum stress response in Medicago truncatula via genome-wide analysis
Source: Front Plant Sci. 2022 Sep 23;13:1017869. doi: 10.3389/fpls.2022.1017869 (PMC9541535; doi:10.3389/fpls.2022.1017869)
Supplement: Supplementary file 2 [file Table_1.XLSX]

## Sheet: Sheet1
Supplementary Table 1 The primer information used in qRT–PCR
Gene ID	Forward primer (5' to 3')	Reverse primer (3' to 5')
actin	TACCCCATTGAGCACGGTAT	ATACATGGCAGGCACATTGA
MSTRG.12506.5	CCTGTGCTTGAGTTGTGAGT	GGGAAGTCTTCTCTGGGAGG
MSTRG.34338.24	ACGTACCTCCGTGAACCCGA	TCGTGAACGACACCAGCCAC
MSTRG.34338.35	AAGAACACCAAGCACGTTCA	TGGCTGGTGTCGTTCACGAT
MSTRG.37528.1	TATGGGTGGTGGTGCATGGC	GCCTCAAACTTCCGTGGCCT
MSTRG.37867.6	GGAGATGACACGGACACTGA	CAATGAAGCACGGACACTCC
MTR_2g061630	CTGCCTGTTTCTGCTCATCC	AAGCAGCAATTCCAGGCAAA
MTR_1g064070	CGGTAAAGGGCATCGTTCAC	ACTACACCCCTCACAACCTG
Note: actin as an internal reference gene
