# Supplementary material for: Identification and characterization of long noncoding RNAs involved in the aluminum stress response in Medicago truncatula via genome-wide analysis
Source: Front Plant Sci. 2022 Sep 23;13:1017869. doi: 10.3389/fpls.2022.1017869 (PMC9541535; doi:10.3389/fpls.2022.1017869)
Supplement: Supplementary file 3 [file Table_2.XLSX]

## Sheet: Sheet1
Supplementary Table 2 Information on primers used for cloning and verifying genes
Gene ID	Forward primer (5' to 3')	Reverse primer (3' to 5')	sequence	transcript_length	peptide_length	Fickett_score	pI	ORF_integrity	coding_probability	label
MSTRG.12506.5	gagctgtacaagtaaATGGCTAAGCGTTTGATTCCAAC	taagggactgaccacccgggTCATATCTCAACTGATTTAGTTAAC	AATCGTCGTGTCTGCAGCTGCACAGCGGCGGAGCGGTGTCTCCTGTGCTTGAGTTGTGAGTTCTTTTAGTTCAATTCCTCACATGTTCAGCTCTCCATCAGGAAGAGAAGCAAATGGCTAAGCGTTTGATTCCAACCTTCAATTGCATCCTTGCTGAAAAAATTGTCCCTCCTTCCAAGACCTCCGCCGGTGTTCTCCTCCCAGAGAAGACTTCCCAGCTTAAATGTGGGTTAACTAAATCAGTTGAGATATGATGTTTGAAATGTGGGTTAACTAAATCAGATTTGAATTATCGTCTGACTAGTATTGTTATGTGATGTTAATTTCTGGATGTTTCTTGATAATAGATTTTTGAAATCACCTTAAATAGTTTGTTTACTAATGGTGTCCTATTGTCAA…	1259	47	0.35413	9.51154	1	0.0208621	noncoding
MSTRG.34338.20	gagctgtacaagtaaAAGTTGACTAGTCAATGAGGTGATAG	taagggactgaccacccgggATGACCTTATCAAACATAGAAGGAT	AAGTTGACTAGTCAATGAGGTGATAGTTCGTCCGGATGACGTACCTCCGCAAACCCGATCTGAGAAATTCAAGTTTCTGCATCCTTCTATGTTTGATAAGGTCATTTTGAACGGTCGGATTGAACGTGGCTGGTGTCGTTCACGATCGAGGCACGTTTAGGTCCCCGCAGTGAACTAGTTCCTAAGTTGACTAGTCAATTAGGTGATAGTTCGTCCGGATGACGTACCTCCGTGAACCCGATATGAGAAATTCATGTTTCTGCATCCTTCTATGTTTGATAAGGTCATTTTGAACGGTCGGATTGAACGTGGCTGGTGTCGTTCACGATCGAGGCACGTTCAGGTCCCCGCAGTGAACTAGTTCCTAAGTTGAATAGTCAATTAGGTGATAGTTCGTCC…	935	36	0.41885	11.4196	1	0.0292299	noncoding
