# Supplementary material for: Identification and characterization of long noncoding RNAs involved in the aluminum stress response in Medicago truncatula via genome-wide analysis
Source: Front Plant Sci. 2022 Sep 23;13:1017869. doi: 10.3389/fpls.2022.1017869 (PMC9541535; doi:10.3389/fpls.2022.1017869)
Supplement: Supplementary file 4 [file Table_3.XLSX]

## Sheet: Sheet1
Supplementary Table 3 Statistical data of the quality of the RNA-seq results for the M. truncatula genome for experimental samples
SampleID	ReadSum	BaseSum	GC(%)	N(%)	Q20(%)	Q30(%)
0h-1	54448590	16088477456	42.4	0	98.48	95.18
0h-2	60217702	17861817054	42.37	0	98.13	94.32
0h-3	55706491	16575521950	41.7	0	98.38	94.78
4h-1	62784313	18769503482	42.48	0	97.69	93.4
4h-2	59963121	17898412638	43.64	0	97.96	94.02
4-h3	62427771	18605099476	43.88	0	97.95	93.88
24h-1	64035264	19045655168	41.76	0	98.35	94.77
24h-2	62826344	18651783628	41.81	0	2	95.47
24h-3	68354726	20297542506	42.15	0	98.46	95.12
48h-1	55656375	16555722682	41.96	0	97.31	92.45
48h-2	60131265	17873140802	41.97	0	97.7	93.26
48h-3	71603639	21253720946	45.67	0	98.43	95.1
Note: SampleID: sample name of sample information sheet;
ReadSum: The total number of pair-end Reads in Clean Data;
BaseSum: The total number of bases in Clean Data;
GC(%): Clean Data GC content, that is, the percentage of G and C bases in the total bases in Clean Data;
N(%): The percentage of unresolved bases in the total bases in Clean Data;
Q30(%): The percentage of bases whose Clean Data quality value is greater than or equal to Q30.
After sequencing quality control, a total of 219.49Gb Clean Data was obtained, and the percentage of Q30 bases in each sample was not less than 92.45%.
