# Supplementary material for: Identification and characterization of long noncoding RNAs involved in the aluminum stress response in Medicago truncatula via genome-wide analysis
Source: Front Plant Sci. 2022 Sep 23;13:1017869. doi: 10.3389/fpls.2022.1017869 (PMC9541535; doi:10.3389/fpls.2022.1017869)
Supplement: Supplementary file 5 [file Table_4.XLSX]

## Sheet: Sheet1
Supplementary Table 4 Statistical data of the RNA-seq results mapped to the M. truncatula genome for experimental samples
ID	Total Reads(M)	Mapped Reads(%)	Uniq Mapped Reads(%)	Multiple Mapped Reads(%)
0h-1	108897180	91.12	82.61	8.05
0h-2	120435404	90.72	81.94	8.78
0h-3	111412982	92.54	84.16	8.37
4h-1	125568626	90.39	83.11	7.27
4h-2	119926242	78.1	72	6.1
4-h3	124855542	73.13	66.95	6.18
24h-1	128070528	93.71	86.16	7.55
24h-2	125652688	90.36	82.58	7.52
24h-3	136709452	90.75	82.89	7.86
48h-1	111312750	91.07	82.64	8.43
48h-2	120262530	91.77	83.26	8.5
48h-3	143207278	78.68	66.06	12.62
Mean	1.23026e+08	87.695	79.53	8.1025
