# Supplementary material for: Identification and characterization of long noncoding RNAs involved in the aluminum stress response in Medicago truncatula via genome-wide analysis
Source: Front Plant Sci. 2022 Sep 23;13:1017869. doi: 10.3389/fpls.2022.1017869 (PMC9541535; doi:10.3389/fpls.2022.1017869)
Supplement: Supplementary file 6 [file Table_5.XLSX]

## Sheet: Sheet1
Supplementary Table 5 Statistical data concerning new gene functional annotation results
Database	New Gene Number
Annotated in COG	73
Annotated in GO	699
Annotated in KEGG	535
Annotated in KOG	366
Annotated in Pfam	536
Annotated in Swissprot	283
Annotated in TrEMBL	1232
Annotated in eggNOG	665
Annotated in NR	1234
Annotated in all Databases	1254
