# Supplementary material for: Identification and characterization of long noncoding RNAs involved in the aluminum stress response in Medicago truncatula via genome-wide analysis
Source: Front Plant Sci. 2022 Sep 23;13:1017869. doi: 10.3389/fpls.2022.1017869 (PMC9541535; doi:10.3389/fpls.2022.1017869)
Supplement: Supplementary file 7 [file Table_6.XLSX]

## Sheet: Sheet1
Supplementary Table 6 GO functional annotations of DEGs in M. truncatula at 0 h vs. 48 h
GO classify	function	All genes	differential gene
biological process	metabolic process	15194	3298
biological process	cellular process	15415	3133
biological process	single-organism process	9888	2083
biological process	biological regulation	6887	1610
biological process	response to stimulus	4330	995
biological process	cellular component organization or biogenesis	3533	756
biological process	localization	3422	683
biological process	developmental process	1815	353
biological process	signaling	1664	336
biological process	multicellular organismal process	1098	241
biological process	multi-organism process	1254	229
biological process	reproduction	877	198
biological process	reproductive process	874	198
biological process	detoxification	267	55
biological process	immune system process	130	27
biological process	growth	119	21
biological process	locomotion	31	8
biological process	rhythmic process	26	3
biological process	behavior	8	2
biological process	biological adhesion	9	0
biological process	cell aggregation	1	0
biological process	presynaptic process involved in chemical synaptic transmission	1	0
cellular component	cell	16266	3311
cellular component	cell part	16266	3311
cellular component	membrane	12383	2861
cellular component	membrane part	10882	2526
cellular component	organelle	11584	2294
cellular component	organelle part	4421	766
cellular component	macromolecular complex	3989	676
cellular component	extracellular region	922	250
cellular component	membrane-enclosed lumen	1294	224
cellular component	cell junction	369	73
cellular component	symplast	361	72
cellular component	extracellular region part	166	53
cellular component	other organism	254	42
cellular component	other organism part	254	42
cellular component	supramolecular complex	187	32
cellular component	nucleoid	25	3
cellular component	synapse part	8	1
cellular component	synapse	9	1
molecular function	binding	16462	3583
molecular function	catalytic activity	15374	3463
molecular function	transporter activity	1803	388
molecular function	nucleic acid binding transcription factor activity	1201	344
molecular function	molecular function regulator	723	158
molecular function	electron carrier activity	333	94
molecular function	structural molecule activity	579	77
molecular function	signal transducer activity	367	53
molecular function	antioxidant activity	237	50
molecular function	molecular transducer activity	298	43
molecular function	transcription factor activity, protein binding	234	42
molecular function	nutrient reservoir activity	104	33
molecular function	protein tag	33	8
molecular function	metallochaperone activity	7	3
molecular function	translation regulator activity	7	2
Total gene		35162	7944
