# Supplementary material for: Identification and characterization of long noncoding RNAs involved in the aluminum stress response in Medicago truncatula via genome-wide analysis
Source: Front Plant Sci. 2022 Sep 23;13:1017869. doi: 10.3389/fpls.2022.1017869 (PMC9541535; doi:10.3389/fpls.2022.1017869)
Supplement: Supplementary file 8 [file Table_7.XLSX]

## Sheet: Sheet1
Supplementary Table 7 KEGG pathway enrichment of DEGs in M. truncatula at 0 h vs. 48 h
Pathway	ID number	differential gene	gene	all differential genes	all genes
Plant-pathogen interaction	ko04626	380	1652	3054	13994	MTR_0011s0270;MTR_0017s0240;MTR_0017s0270;MTR_0028s0170;MTR_0087s0030;MTR_0087s0040;MTR_0129s0070;MTR_0186s0100;MTR_0394s0020;MTR_0690s0010;MTR_0864s0020;MTR_1350s0010;MTR_1g007430;MTR_1g007450;MTR_1g009110;MTR_1g009613;MTR_1g019720;MTR_1g020060;MTR_1g022070;MTR_1g023210;MTR_1g023400;MTR_1g026075;MTR_1g027200;MTR_1g027370;MTR_1g027420;MTR_1g027500;MTR_1g027680;MTR_1g027690;MTR_1g027700;MTR_1g0277…	K13447+K13466+K13466+K13412+K13466+K13466+K04079+K15397+K13416+K13416+K13459+K13447+K04079+K04079+K04079+K13425+K02183+K13430+K13457+K01373+K04079+K13412+K13416+K13416+K13416+K13416+K13430+K13416+K13416+K13459+K13416+K13416+K13416+K13416+K13416+K13416+K13416+K13430+K13416+K13416+K13434+K13459+K13430+K13448+K13466+K13459+K04079+K13430+K13412+K13459+K15397+K13466+K13447+K13448+K13447+K13459+K13459+…
Plant hormone signal transduction	ko04075	252	1033	3054	13994	MTR_0011s0260;MTR_0035s0150;MTR_0041s0120;MTR_0289s0020;MTR_0394s0020;MTR_0400s0040;MTR_0450s0040;MTR_0690s0010;MTR_1g009270;MTR_1g013180;MTR_1g019750;MTR_1g024420;MTR_1g027200;MTR_1g027370;MTR_1g027420;MTR_1g027500;MTR_1g027690;MTR_1g027700;MTR_1g027820;MTR_1g027830;MTR_1g027840;MTR_1g027890;MTR_1g027930;MTR_1g027960;MTR_1g027970;MTR_1g028080;MTR_1g028130;MTR_1g028300;MTR_1g040525;MTR_1g040625;M…	K13422+K14487+K14486+K13415+K13416+K13415+K14491+K13416+K13415+K14491+K14499+K14514+K13416+K13416+K13416+K13416+K13416+K13416+K13416+K13416+K13416+K13416+K13416+K13416+K13416+K13416+K13416+K14497+K13415+K13415+K14484+K14516+K14486+K14488+K14488+K14488+K14488+K14486+K13413+K14516+K13422+K14495+K16189+K14484+K14431+K14486+K14432+K13415+K12126+K16189+K12126+K14494+K14505+K13416+K13416+K13413+K14486+…
Starch and sucrose metabolism	ko00500	194	839	3054	13994	MTR_0007s0060;MTR_0007s0080;MTR_0007s0140;MTR_0012s0290;MTR_0038s0060;MTR_0046s0180;MTR_0373s0040;MTR_0419s0040;MTR_0419s0050;MTR_0729s0010;MTR_1g007440;MTR_1g015940;MTR_1g015970;MTR_1g015980;MTR_1g019480;MTR_1g022160;MTR_1g037320;MTR_1g055355;MTR_1g057810;MTR_1g059700;MTR_1g078000;MTR_1g090693;MTR_1g094075;MTR_1g105150;MTR_1g111340;MTR_2g040360;MTR_2g044070;MTR_2g049670;MTR_2g072500;MTR_2g072530…	K00695+K00695+K00695+K00695+K00695+K00847+K00695+K00695+K00695+K00695+K01513+K01193+K01193+K01193+K01176+K19891+K01179+K00847+K00847+K01193+K13679+K01214+K00695+K00847+K01179+K00695+K00695+K19891+K19891+K05350+K01177+K01177+K01188+K01188+K01188+K00847+K00695+K01188+K01087+K00695+K00695+K00696+K00975+K01176+K19891+K01087+K00695+K00695+K19891+K19891+K00975+K01179+K19892+K01179+K00700+K01179+K05350+…
MAPK signaling pathway - plant	ko04016	182	741	3054	13994	MTR_0011s0260;MTR_0011s0270;MTR_0117s0040;MTR_0189s0010;MTR_0394s0020;MTR_0690s0010;MTR_1350s0010;MTR_1g009613;MTR_1g015530;MTR_1g019720;MTR_1g024420;MTR_1g027200;MTR_1g027370;MTR_1g027420;MTR_1g027500;MTR_1g027690;MTR_1g027700;MTR_1g027820;MTR_1g027830;MTR_1g027840;MTR_1g027890;MTR_1g027930;MTR_1g027960;MTR_1g027970;MTR_1g028080;MTR_1g028130;MTR_1g028230;MTR_1g028300;MTR_1g028470;MTR_1g043350;MT…	K13422+K13447+K13425+K20716+K13416+K13416+K13447+K13425+K20718+K02183+K14514+K13416+K13416+K13416+K13416+K13416+K13416+K13416+K13416+K13416+K13416+K13416+K13416+K13416+K13416+K13416+K20607+K14497+K20558+K14516+K13447+K13447+K13420+K13413+K14516+K13422+K13416+K13416+K13413+K13449+K13449+K13449+K13449+K13420+K14498+K20558+K02183+K13447+K13425+K13416+K13422+K14497+K13416+K20718+K13416+K16224+K20716+…
Protein processing in endoplasmic reticulum	ko04141	168	773	3054	13994	MTR_0004s0510;MTR_0129s0070;MTR_1g007430;MTR_1g007450;MTR_1g009110;MTR_1g023400;MTR_1g027250;MTR_1g027320;MTR_1g027410;MTR_1g027440;MTR_1g027460;MTR_1g027540;MTR_1g028540;MTR_1g034390;MTR_1g037540;MTR_1g053510;MTR_1g054210;MTR_1g054260;MTR_1g054280;MTR_1g055195;MTR_1g058030;MTR_1g069780;MTR_1g075470;MTR_1g076880;MTR_1g076890;MTR_1g077240;MTR_1g081960;MTR_1g099870;MTR_1g105560;MTR_1g112310;MTR_1g1…	K13993+K04079+K04079+K04079+K04079+K04079+K03283+K03283+K03283+K03283+K03283+K03283+K06689+K03283+K04079+K04079+K10666+K10666+K10666+K04079+K03283+K12667+K13993+K13993+K13993+K03283+K09518+K03094+K03094+K14007+K03094+K03094+K03283+K03283+K03283+K10661+K09584+K03283+K03094+K03283+K03283+K03283+K09584+K14007+K04079+K03094+K09503+K13525+K03283+K04079+K09540+K04374+K04079+K14012+K06689+K09562+K13993+…
Spliceosome	ko03040	135	665	3054	13994	MTR_0003s0170;MTR_1g027250;MTR_1g027320;MTR_1g027410;MTR_1g027440;MTR_1g027460;MTR_1g027540;MTR_1g034390;MTR_1g035380;MTR_1g041340;MTR_1g044720;MTR_1g050925;MTR_1g055405;MTR_1g058030;MTR_1g072370;MTR_1g077240;MTR_1g078450;MTR_1g085510;MTR_1g114490;MTR_1g116250;MTR_2g005690;MTR_2g009090;MTR_2g017730;MTR_2g022050;MTR_2g031250;MTR_2g033820;MTR_2g038760;MTR_2g038900;MTR_2g040220;MTR_2g040375;MTR_2g04…	K12818+K03283+K03283+K03283+K03283+K03283+K03283+K03283+K12874+K12874+K10599+K12893+K11094+K03283+K11087+K03283+K12818+K12819+K12818+K03283+K03283+K12828+K03283+K03283+K12854+K12835+K12818+K12818+K03283+K03283+K03283+K12842+K12854+K03283+K12891+K12862+K12891+K12741+K12818+K12818+K12818+K12818+K12818+K12818+K12818+K12818+K12818+K12818+K12818+K12820+K12876+K12880+K12831+K12891+K11094+K12900+K12900+…
Phenylpropanoid biosynthesis	ko00940	127	485	3054	13994	MTR_0112s0060;MTR_0147s0010;MTR_0155s0040;MTR_0685s0030;MTR_1g011660;MTR_1g022970;MTR_1g037140;MTR_1g063110;MTR_1g063120;MTR_1g066710;MTR_1g073180;MTR_1g090760;MTR_1g094790;MTR_1g111240;MTR_1g115535;MTR_2g009810;MTR_2g009820;MTR_2g029800;MTR_2g029815;MTR_2g029820;MTR_2g029850;MTR_2g029860;MTR_2g031460;MTR_2g031590;MTR_2g035040;MTR_2g036780;MTR_2g045550;MTR_2g064495;MTR_2g067450;MTR_2g072530;MTR_2…	K00430+K00430+K00430+K09753+K13065+K00430+K13066+K01904+K01904+K00430+K01904+K00430+K13065+K00487+K18368+K00083+K00083+K00430+K00430+K00430+K00430+K00430+K22395+K22395+K23260+K13065+K13065+K13065+K00430+K05350+K00430+K00430+K00430+K00430+K00430+K00430+K10775+K10775+K01188+K01188+K01188+K09753+K01904+K01188+K09753+K22395+K13065+K12355+K13065+K13065+K00430+K00430+K00430+K05350+K09753+K13065+K13065+…
Amino sugar and nucleotide sugar metabolism	ko00520	113	364	3054	13994	MTR_0015s0160;MTR_0046s0180;MTR_0116s0050;MTR_0133s0060;MTR_0176s0070;MTR_0195s0040;MTR_0322s0040;MTR_0324s0040;MTR_0454s0020;MTR_0599s0020;MTR_1465s0010;MTR_1g009190;MTR_1g009600;MTR_1g031110;MTR_1g052035;MTR_1g055355;MTR_1g057810;MTR_1g081740;MTR_1g099320;MTR_1g105150;MTR_1g106215;MTR_1g106860;MTR_1g107455;MTR_2g026585;MTR_2g034720;MTR_2g040740;MTR_2g040830;MTR_2g040850;MTR_2g040870;MTR_2g04090…	K01183+K00847+K00965+K01183+K01209+K01183+K01183+K01183+K01183+K00965+K01183+K12446+K12450+K01183+K01183+K00847+K00847+K00965+K01183+K00847+K15920+K15920+K12449+K00965+K15920+K01183+K01183+K01183+K01183+K01183+K01209+K08678+K00847+K01183+K00965+K01183+K00820+K00975+K15920+K01183+K01183+K00975+K00965+K20547+K01183+K00965+K00326+K01183+K12449+K00965+K01183+K00965+K00975+K00844+K00965+K00326+K12447+…
Ubiquitin mediated proteolysis	ko04120	98	464	3054	13994	MTR_1g028540;MTR_1g029500;MTR_1g044720;MTR_1g049000;MTR_1g060430;MTR_1g060440;MTR_1g081970;MTR_1g092440;MTR_1g092460;MTR_1g092465;MTR_1g092490;MTR_1g093965;MTR_1g099870;MTR_1g105560;MTR_1g112540;MTR_1g112590;MTR_2g022210;MTR_2g025810;MTR_2g025950;MTR_2g033420;MTR_2g060710;MTR_2g076430;MTR_2g079300;MTR_2g087350;MTR_2g100440;MTR_3g062450;MTR_3g067940;MTR_3g069030;MTR_3g078160;MTR_3g110048;MTR_4g007…	K06689+K03875+K10599+K03363+K03363+K04506+K04506+K10581+K10581+K10581+K10581+K10260+K03094+K03094+K03094+K03094+K10604+K10591+K10591+K03094+K03363+K03094+K10581+K10260+K03363+K06689+K03364+K10615+K10260+K03094+K10581+K03358+K10581+K03094+K10581+K03094+K03094+K03094+K03094+K04506+K02977+K10581+K03094+K08770+K10260+K10581+K08770+K03351+K03094+K10260+K03347+K03094+K03094+K10577+K10260+K10615+K10260+…
Homologous recombination	ko03440	91	309	3054	13994	MTR_0022s0480;MTR_0048s0080;MTR_1g021945;MTR_1g031140;MTR_1g036740;MTR_1g046260;MTR_1g050500;MTR_1g062340;MTR_1g062350;MTR_1g062370;MTR_1g072220;MTR_1g075850;MTR_1g091180;MTR_1g094230;MTR_1g105865;MTR_2g041270;MTR_2g048550;MTR_2g068030;MTR_2g095160;MTR_2g445230;MTR_3g015660;MTR_3g022850;MTR_3g032330;MTR_3g044760;MTR_3g056240;MTR_3g056270;MTR_3g071860;MTR_3g079900;MTR_3g079915;MTR_3g079925;MTR_3g0…	K07466+K07466+K12173+K03655+K07466+K04728+K07466+K12173+K12173+K12173+K07466+K07466+K07466+K07466+K03505+K07466+K07466+K12173+K04728+K10880+K07466+K08991+K07466+K07466+K07466+K07466+K10875+K03655+K03655+K03655+K12173+K07466+K08775+K07466+K10683+K07466+K07466+K07466+K07466+K07466+K07466+K12173+K12173+K10881+K03553+K03505+K12173+K12173+K07466+K07466+K07466+K07466+K07466+K07466+K07466+K03165+K10901+…
Biosynthesis of amino acids	ko01230	80	391	3054	13994	MTR_0102s0050;MTR_1g013820;MTR_1g013940;MTR_1g013980;MTR_1g038920;MTR_1g040450;MTR_1g045760;MTR_1g045770;MTR_1g057430;MTR_1g062410;MTR_1g062430;MTR_1g062470;MTR_1g063060;MTR_1g063100;MTR_1g076540;MTR_1g080250;MTR_1g081640;MTR_1g099140;MTR_1g099360;MTR_1g114520;MTR_2g018005;MTR_2g019740;MTR_2g027220;MTR_2g055450;MTR_2g056190;MTR_2g064375;MTR_2g088360;MTR_2g090505;MTR_2g099510;MTR_3g051920;MTR_3g06…	K01681+K01850+K01850+K01850+K14677+K00600+K01703+K01703+K10206+K01915+K01915+K01915+K00789+K01657+K00873+K01620+K01738+K01681+K00873+K01657+K14677+K13832+K01652+K14677+K01689+K01738+K01681+K01681+K01733+K01647+K14455+K14455+K14455+K01657+K01940+K00826+K18649+K01626+K01657+K00811+K01476+K12657+K01738+K00826+K01940+K01733+K05359+K00850+K00826+K01681+K01953+K01681+K01915+K01803+K01803+K01647+K01681+…
Ribosome	ko03010	77	517	3054	13994	MTR_0002s0300;MTR_0002s0800;MTR_0010s0130;MTR_0157s0070;MTR_0547s0010;MTR_0699s0010;MTR_1079s0020;MTR_1779s0010;MTR_1g022165;MTR_1g026090;MTR_1g052385;MTR_1g060600;MTR_1g060610;MTR_1g067700;MTR_2g019680;MTR_2g058400;MTR_2g064300;MTR_2g084925;MTR_2g086300;MTR_2g086310;MTR_2g087550;MTR_2g090370;MTR_2g098600;MTR_2g098960;MTR_3g047490;MTR_3g048580;MTR_3g058560;MTR_3g062930;MTR_3g074840;MTR_3g083350;M…	K02992+K02886+K02878+K02969+K02878+K02917+K02886+K02878+K02873+K02894+K02889+K02943+K02867+K02939+K02886+K02888+K02935+K02896+K02952+K02952+K02874+K02906+K02892+K02987+K02878+K02901+K02864+K02879+K02941+K02885+K02965+K02951+K02987+K02995+K02969+K02878+K02977+K02992+K02921+K02997+K02997+K02898+K02964+K02964+K02964+K02964+K02964+K02964+K02990+K02878+K02927+K02960+K02927+K02927+K02948+K02965+K02908+…
Pentose and glucuronate interconversions	ko00040	77	386	3054	13994	MTR_1g008140;MTR_1g013740;MTR_1g022060;MTR_1g069950;MTR_1g083490;MTR_1g083510;MTR_1g088040;MTR_1g094250;MTR_1g097250;MTR_1g098870;MTR_1g098900;MTR_1g492770;MTR_2g024010;MTR_2g029170;MTR_2g032710;MTR_2g088300;MTR_2g436070;MTR_3g010770;MTR_3g054320;MTR_3g070740;MTR_3g095920;MTR_3g449590;MTR_4g005180;MTR_4g008350;MTR_4g021350;MTR_4g025670;MTR_4g031670;MTR_4g051810;MTR_4g064420;MTR_4g065063;MTR_4g087…	K01051+K01184+K01728+K01728+K01051+K01051+K01051+K01213+K00078+K01051+K01051+K01051+K01728+K01184+K01213+K01051+K01051+K01051+K01184+K01728+K01051+K01184+K01051+K01213+K00002+K01051+K01184+K01051+K01728+K01213+K01051+K01213+K01728+K12447+K01213+K01051+K01051+K12447+K01805+K01728+K01184+K01728+K01728+K01184+K01184+K01728+K01728+K01213+K01728+K01051+K01213+K01051+K00012+K01051+K01051+K01184+K01051+…
Endocytosis	ko04144	74	478	3054	13994	MTR_1g027010;MTR_1g027250;MTR_1g027320;MTR_1g027410;MTR_1g027440;MTR_1g027460;MTR_1g027540;MTR_1g034390;MTR_1g050740;MTR_1g052475;MTR_1g058030;MTR_1g068730;MTR_1g068740;MTR_1g077240;MTR_1g086480;MTR_1g094220;MTR_1g111210;MTR_1g116250;MTR_2g005690;MTR_2g017730;MTR_2g022050;MTR_2g025810;MTR_2g025950;MTR_2g040220;MTR_2g040375;MTR_2g046980;MTR_2g090865;MTR_2g097670;MTR_2g099790;MTR_2g102060;MTR_3g023…	K01528+K03283+K03283+K03283+K03283+K03283+K03283+K03283+K00889+K07904+K03283+K07901+K07901+K03283+K07937+K07889+K19476+K03283+K03283+K03283+K03283+K10591+K10591+K03283+K03283+K03283+K07904+K03283+K12486+K07889+K00889+K07904+K23612+K12472+K01528+K07889+K01528+K12472+K12472+K12486+K03283+K03283+K00889+K10396+K03283+K03283+K19476+K00889+K03283+K07897+K18443+K03283+K03283+K03283+K03283+K03283+K03283+…
Carbon metabolism	ko01200	73	441	3054	13994	MTR_0102s0050;MTR_1g009850;MTR_1g014320;MTR_1g016230;MTR_1g040450;MTR_1g072440;MTR_1g076540;MTR_1g081640;MTR_1g087900;MTR_1g094010;MTR_1g099140;MTR_1g099360;MTR_2g008030;MTR_2g009750;MTR_2g021700;MTR_2g033680;MTR_2g045010;MTR_2g056120;MTR_2g056190;MTR_2g064375;MTR_2g088360;MTR_2g090505;MTR_2g101040;MTR_3g051920;MTR_3g061870;MTR_3g061900;MTR_3g061920;MTR_3g071970;MTR_3g079170;MTR_3g087440;MTR_3g11…	K01681+K01595+K00131+K00281+K00600+K11517+K00873+K01738+K01679+K01595+K01681+K00873+K03841+K00140+K00026+K00232+K00026+K01895+K01689+K01738+K01681+K01681+K00029+K01647+K14455+K14455+K14455+K01595+K00121+K00140+K01610+K15919+K00026+K01601+K00232+K00036+K01738+K00844+K01810+K00850+K01963+K01963+K01610+K01681+K01057+K01681+K01601+K01803+K01803+K00830+K01647+K01681+K00640+K01738+K01610+K02160+K02160+…
Mismatch repair	ko03430	66	195	3054	13994	MTR_0022s0480;MTR_0048s0080;MTR_1g036740;MTR_1g050500;MTR_1g072220;MTR_1g075850;MTR_1g091180;MTR_1g094230;MTR_1g098650;MTR_1g105865;MTR_2g041270;MTR_2g048550;MTR_3g015660;MTR_3g032330;MTR_3g044760;MTR_3g056240;MTR_3g056270;MTR_3g081610;MTR_3g095950;MTR_3g103410;MTR_3g116750;MTR_3g452170;MTR_4g016120;MTR_4g022520;MTR_4g036240;MTR_4g046077;MTR_4g057345;MTR_4g102860;MTR_4g134530;MTR_5g006580;MTR_5g0…	K07466+K07466+K07466+K07466+K07466+K07466+K07466+K07466+K07456+K03505+K07466+K07466+K07466+K07466+K07466+K07466+K07466+K07466+K07466+K07456+K07466+K07466+K07466+K07466+K07466+K07466+K10747+K10755+K10756+K03505+K10756+K07466+K07466+K07466+K07456+K07456+K07466+K07466+K07466+K07466+K07466+K07466+K07466+K07466+K07466+K07466+K07466+K10747+K07466+K08737+K07466+K07466+K07466+K07466+K07466+K07466+K07466+…
Oxidative phosphorylation	ko00190	65	325	3054	13994	MTR_0002s0150;MTR_0002s0540;MTR_0002s0630;MTR_0140s0070;MTR_0271s0050;MTR_0648s0010;MTR_1829s0010;MTR_1g009720;MTR_1g009760;MTR_1g054555;MTR_1g068810;MTR_1g081540;MTR_1g092430;MTR_1g099540;MTR_1g112430;MTR_1g112450;MTR_2g009560;MTR_2g009590;MTR_2g010430;MTR_2g010910;MTR_2g020310;MTR_2g040140;MTR_2g066860;MTR_2g066870;MTR_2g086960;MTR_2g102090;MTR_2g438500;MTR_2g461800;MTR_3g065340;MTR_3g071600;MT…	K05579+K02109+K05582+K02108+K02260+K02260+K02112+K01535+K01535+K03942+K01507+K05575+K02260+K05579+K01507+K01507+K02133+K02115+K01507+K03879+K02111+K03880+K02133+K02133+K02132+K05575+K02154+K03879+K02133+K05575+K00411+K05573+K03965+K03884+K02115+K02149+K03661+K02111+K05580+K02150+K03884+K05575+K03937+K02266+K02113+K05575+K01535+K05572+K01507+K05580+K05579+K05575+K05582+K00413+K05578+K02140+K02115+…
Nucleotide excision repair	ko03420	65	228	3054	13994	MTR_0022s0480;MTR_0048s0080;MTR_1g036740;MTR_1g050500;MTR_1g072220;MTR_1g075850;MTR_1g091180;MTR_1g094230;MTR_1g105865;MTR_2g041270;MTR_2g048550;MTR_3g015660;MTR_3g032330;MTR_3g044760;MTR_3g056240;MTR_3g056270;MTR_3g081610;MTR_3g095950;MTR_3g116750;MTR_3g452170;MTR_4g006790;MTR_4g016120;MTR_4g022520;MTR_4g036240;MTR_4g046077;MTR_4g057345;MTR_4g102860;MTR_4g134530;MTR_5g006580;MTR_5g020810;MTR_5g0…	K07466+K07466+K07466+K07466+K07466+K07466+K07466+K07466+K03505+K07466+K07466+K07466+K07466+K07466+K07466+K07466+K07466+K07466+K07466+K07466+K10838+K07466+K07466+K07466+K07466+K10747+K10755+K10756+K03505+K10756+K07466+K07466+K07466+K07466+K07466+K07466+K07466+K10609+K07466+K07466+K07466+K07466+K02335+K07466+K07466+K10839+K07466+K10747+K07466+K07466+K07466+K07466+K07466+K07466+K07466+K07466+K07466+…
DNA replication	ko03030	64	204	3054	13994	MTR_0022s0480;MTR_0048s0080;MTR_1g036740;MTR_1g050500;MTR_1g072220;MTR_1g075850;MTR_1g091180;MTR_1g094230;MTR_1g105865;MTR_2g041270;MTR_2g048550;MTR_3g015660;MTR_3g032330;MTR_3g044760;MTR_3g056240;MTR_3g056270;MTR_3g081610;MTR_3g095950;MTR_3g116750;MTR_3g452170;MTR_4g016120;MTR_4g022520;MTR_4g036240;MTR_4g046077;MTR_4g057345;MTR_4g102860;MTR_4g134530;MTR_5g006580;MTR_5g020810;MTR_5g026880;MTR_5g0…	K07466+K07466+K07466+K07466+K07466+K07466+K07466+K07466+K03505+K07466+K07466+K07466+K07466+K07466+K07466+K07466+K07466+K07466+K07466+K07466+K07466+K07466+K07466+K07466+K10747+K10755+K10756+K03505+K10756+K07466+K07466+K07466+K07466+K07466+K07466+K07466+K07466+K07466+K07466+K07466+K02335+K07466+K07466+K10742+K07466+K10747+K07466+K02210+K07466+K07466+K07466+K07466+K07466+K07466+K07466+K07466+K07466+…
Galactose metabolism	ko00052	63	229	3054	13994	MTR_0116s0050;MTR_0599s0020;MTR_1g015940;MTR_1g015970;MTR_1g015980;MTR_1g059700;MTR_1g081740;MTR_1g084660;MTR_1g084670;MTR_1g112270;MTR_2g026585;MTR_2g059440;MTR_2g100110;MTR_3g034840;MTR_3g075510;MTR_3g086580;MTR_3g089400;MTR_3g094160;MTR_3g096910;MTR_3g112370;MTR_3g116710;MTR_3g437000;MTR_4g009620;MTR_4g051638;MTR_4g057300;MTR_4g059680;MTR_4g073290;MTR_4g097900;MTR_4g100470;MTR_4g105250;MTR_4g1…	K00965+K00965+K01193+K01193+K01193+K01193+K00965+K18819+K18819+K12309+K00965+K12309+K12309+K00965+K06617+K07407+K06611+K07407+K12309+K12309+K00965+K00965+K01193+K00965+K00965+K12309+K12309+K00844+K00965+K06617+K01785+K12447+K00965+K12447+K00850+K01784+K00965+K01784+K12309+K00965+K06617+K01193+K06617+K00965+K00965+K07407+K07407+K01193+K07407+K07407+K00965+K06611+K12309+K00965+K00965+K01193+K01193+…
Cysteine and methionine metabolism	ko00270	61	231	3054	13994	MTR_0053s0080;MTR_0076s0020;MTR_0110s0070;MTR_0510s0010;MTR_1g063060;MTR_1g081640;MTR_1g098990;MTR_1g107235;MTR_2g009940;MTR_2g009950;MTR_2g021700;MTR_2g045010;MTR_2g064375;MTR_2g079110;MTR_2g083020;MTR_3g030280;MTR_3g061870;MTR_3g061900;MTR_3g061920;MTR_3g067290;MTR_3g072690;MTR_3g083370;MTR_3g103580;MTR_3g117700;MTR_3g456010;MTR_3g462420;MTR_3g465840;MTR_4g014910;MTR_4g033285;MTR_4g057975;MTR_4…	K00558+K01611+K00815+K00558+K00789+K01738+K16054+K00899+K00558+K00558+K00026+K00026+K01738+K16054+K00558+K00558+K14455+K14455+K14455+K16054+K23977+K05933+K00826+K01244+K00558+K00558+K00827+K00811+K00026+K16054+K01738+K00826+K01762+K00558+K05933+K00016+K00826+K16054+K00558+K00558+K00640+K01738+K00558+K00558+K00558+K00558+K00815+K00558+K01611+K00558+K00558+K00558+K00827+K20772+K00549+K22846+K22846+…
RNA transport	ko03013	61	399	3054	13994	MTR_0199s0020;MTR_0913s0010;MTR_1g024175;MTR_1g041420;MTR_1g063040;MTR_1g063180;MTR_1g072250;MTR_1g078040;MTR_1g097120;MTR_1g098970;MTR_2g009960;MTR_2g013930;MTR_2g039960;MTR_2g048870;MTR_2g064450;MTR_2g066020;MTR_3g054060;MTR_3g061450;MTR_3g083210;MTR_3g088485;MTR_3g109260;MTR_3g109690;MTR_3g118240;MTR_4g010180;MTR_4g014810;MTR_4g049910;MTR_4g130690;MTR_5g011470;MTR_5g016630;MTR_5g018390;MTR_5g0…	K14315+K13126+K03231+K12160+K14289+K14303+K14319+K14297+K03252+K03243+K14301+K03251+K03257+K03252+K18213+K03252+K12876+K12880+K03231+K14292+K12877+K14313+K12881+K03239+K03231+K18655+K03260+K07562+K10577+K14307+K03252+K03238+K14292+K12881+K07562+K00784+K14297+K03259+K03231+K13126+K13126+K13126+K03252+K03252+K03252+K03252+K03252+K14292+K03254+K14320+K03260+K14289+K14288+K03257+K03239+K03239+K03241+…
ABC transporters	ko02010	58	232	3054	13994	MTR_0328s0030;MTR_1g033810;MTR_1g054960;MTR_1g063170;MTR_1g099280;MTR_1g115790;MTR_2g102670;MTR_2g436670;MTR_3g011840;MTR_3g056645;MTR_3g056675;MTR_3g056700;MTR_3g056705;MTR_3g080220;MTR_3g092500;MTR_3g099990;MTR_3g437870;MTR_4g053980;MTR_4g054020;MTR_4g081190;MTR_4g093845;MTR_4g108163;MTR_4g108170;MTR_4g108210;MTR_4g108240;MTR_4g124040;MTR_4g128980;MTR_5g025470;MTR_5g033080;MTR_5g048470;MTR_5g04…	K05658+K05658+K05681+K05658+K05666+K05681+K08712+K05665+K05665+K05666+K05666+K05666+K05666+K05658+K05666+K05641+K05643+K05681+K05681+K05658+K05681+K05643+K05643+K05643+K05643+K05658+K08712+K05681+K05656+K05658+K05658+K05658+K05658+K05658+K05666+K05666+K05666+K05666+K05681+K05665+K02045+K05658+K08712+K08712+K08712+K05665+K05665+K05665+K05665+K05665+K05665+K05658+K05681+K05658+K08712+K05666+K05665+…
Glycerolipid metabolism	ko00561	52	217	3054	13994	MTR_1g024890;MTR_1g025700;MTR_1g025780;MTR_1g083340;MTR_1g088470;MTR_2g017925;MTR_2g033920;MTR_2g078090;MTR_2g089785;MTR_2g461580;MTR_3g024510;MTR_3g031780;MTR_3g052480;MTR_3g078170;MTR_3g086580;MTR_3g088150;MTR_3g094160;MTR_3g098270;MTR_3g109870;MTR_4g020710;MTR_4g021350;MTR_4g035353;MTR_4g045973;MTR_4g065040;MTR_4g089170;MTR_4g120340;MTR_4g125980;MTR_5g005730;MTR_5g061520;MTR_5g062890;MTR_5g074…	K00679+K00679+K00679+K00128+K01054+K00679+K00679+K00655+K00901+K00679+K00679+K18693+K00679+K00128+K07407+K00128+K07407+K00679+K01054+K00128+K00002+K00679+K00901+K00128+K01054+K00655+K11155+K18693+K13508+K00679+K00679+K00679+K07407+K00128+K01054+K14674+K01054+K07407+K00679+K07407+K07407+K18693+K00679+K00679+K00679+K00128+K00679+K00679+K07407+K07407+K00901+K21362
Flavonoid biosynthesis	ko00941	42	155	3054	13994	MTR_1g011660;MTR_1g032240;MTR_1g094790;MTR_1g098140;MTR_1g106940;MTR_1g111240;MTR_1g115830;MTR_2g036780;MTR_2g045550;MTR_2g058470;MTR_2g064495;MTR_3g009500;MTR_3g024520;MTR_3g026950;MTR_3g049140;MTR_3g049150;MTR_3g088675;MTR_3g117485;MTR_3g436540;MTR_4g007460;MTR_4g007470;MTR_4g007540;MTR_4g015790;MTR_4g021380;MTR_4g062500;MTR_4g075560;MTR_4g094812;MTR_4g097090;MTR_4g127650;MTR_5g007717;MTR_5g007…	K13065+K00475+K13065+K00660+K01859+K00487+K01859+K13065+K13065+K00660+K13065+K22845+K05280+K13065+K13065+K13065+K00660+K05278+K13083+K13065+K13065+K13065+K05277+K05278+K23179+K00660+K00588+K13065+K13065+K00660+K00660+K00660+K05277+K00475+K00487+K13065+K08243+K08243+K01859+K13065+K13065+K13065
Cutin, suberine and wax biosynthesis	ko00073	42	120	3054	13994	MTR_0401s0010;MTR_1g032190;MTR_1g035580;MTR_1g036010;MTR_1g036270;MTR_1g050362;MTR_1g053315;MTR_1g073640;MTR_1g075340;MTR_1g075380;MTR_1g075410;MTR_1g102210;MTR_3g020800;MTR_4g012320;MTR_4g053785;MTR_4g054820;MTR_4g129630;MTR_4g131830;MTR_5g041340;MTR_5g043720;MTR_5g045470;MTR_5g072520;MTR_5g072540;MTR_5g072550;MTR_6g004570;MTR_6g004590;MTR_6g004600;MTR_6g034485;MTR_6g034620;MTR_6g034660;MTR_6g03…	K15404+K17991+K15405+K15405+K15405+K15405+K15400+K17991+K20769+K20769+K20769+K20495+K20769+K15405+K13356+K13356+K15404+K21995+K15403+K15404+K20769+K20495+K13356+K13356+K15402+K15405+K15405+K15400+K13356+K13356+K13356+K17991+K15404+K15404+K13407+K15404+K15403+K20495+K20495+K15398+K13356+K15402
Glutathione metabolism	ko00480	40	197	3054	13994	MTR_0075s0050;MTR_0268s0080;MTR_1g072570;MTR_1g088825;MTR_1g088840;MTR_1g090060;MTR_1g090090;MTR_1g492670;MTR_2g022120;MTR_2g043690;MTR_2g070150;MTR_2g072120;MTR_2g072860;MTR_2g088860;MTR_3g067785;MTR_3g088160;MTR_3g111470;MTR_3g467430;MTR_4g013220;MTR_4g063670;MTR_4g083510;MTR_4g085930;MTR_5g037390;MTR_5g077245;MTR_6g033515;MTR_6g092533;MTR_7g037420;MTR_7g065290;MTR_7g065600;MTR_7g065660;MTR_7g0…	K00799+K10808+K00432+K00799+K00799+K00799+K00799+K00799+K00799+K00799+K00799+K00799+K00799+K01255+K00799+K00434+K00434+K00799+K00799+K00799+K00799+K00036+K00799+K00799+K00383+K00799+K00036+K00799+K00799+K00799+K00799+K00799+K00799+K01469+K01469+K00799+K01919+K00432+K01256+K00036
Zeatin biosynthesis	ko00908	40	116	3054	13994	MTR_0288s0020;MTR_1g015410;MTR_1g062380;MTR_1g072540;MTR_2g039340;MTR_2g039360;MTR_3g008010;MTR_3g020100;MTR_3g020155;MTR_3g020740;MTR_3g069710;MTR_3g096890;MTR_4g024020;MTR_4g055110;MTR_4g126150;MTR_4g126160;MTR_5g031830;MTR_5g045960;MTR_5g066390;MTR_6g013900;MTR_6g014020;MTR_6g014040;MTR_6g014195;MTR_6g014200;MTR_6g014220;MTR_6g045287;MTR_6g045293;MTR_6g045307;MTR_7g007180;MTR_7g011470;MTR_7g02…	K23452+K00279+K13496+K10760+K00279+K00279+K23452+K10760+K10760+K10760+K13493+K13496+K13496+K00791+K00279+K00279+K23452+K13496+K23452+K23452+K23452+K23452+K23452+K23452+K23452+K10760+K10760+K10760+K10760+K23452+K10760+K00279+K13496+K13496+K13496+K13496+K13496+K10760+K23452+K13495
Isoflavonoid biosynthesis	ko00943	39	122	3054	13994	MTR_0155s0010;MTR_1g104930;MTR_2g089665;MTR_2g089670;MTR_2g089735;MTR_2g089745;MTR_2g089755;MTR_2g089765;MTR_2g437880;MTR_3g028210;MTR_3g057980;MTR_3g057990;MTR_4g033085;MTR_4g033150;MTR_4g033170;MTR_4g062500;MTR_4g070370;MTR_4g088190;MTR_4g094772;MTR_5g005850;MTR_5g005920;MTR_5g016410;MTR_5g016440;MTR_6g033615;MTR_6g033625;MTR_6g033660;MTR_6g033675;MTR_6g039630;MTR_7g014510;MTR_7g074710;MTR_7g07…	K22932+K13258+K13264+K13264+K13264+K13264+K13264+K13264+K22932+K13264+K13267+K13267+K13259+K13259+K13259+K23179+K13266+K13259+K22932+K13258+K13258+K13260+K13260+K13263+K13263+K13263+K13263+K13267+K13262+K13265+K13265+K13265+K13265+K13265+K13265+K13265+K13267+K13258+K13260
Glycolysis / Gluconeogenesis	ko00010	38	224	3054	13994	MTR_1g014320;MTR_1g076540;MTR_1g083340;MTR_1g099360;MTR_2g008030;MTR_2g015560;MTR_2g056120;MTR_2g056190;MTR_3g078170;MTR_3g079170;MTR_3g088150;MTR_3g089977;MTR_3g111120;MTR_4g005740;MTR_4g020710;MTR_4g021350;MTR_4g065040;MTR_4g097900;MTR_4g108260;MTR_4g120350;MTR_4g134290;MTR_5g012390;MTR_5g020640;MTR_5g030620;MTR_5g079880;MTR_5g079890;MTR_5g430730;MTR_6g071090;MTR_7g019180;MTR_7g069500;MTR_7g084…	K00131+K00873+K00128+K00873+K03841+K01568+K01895+K01689+K00128+K00121+K00128+K18857+K01610+K01792+K00128+K00002+K00128+K00844+K01785+K01810+K00850+K00016+K01792+K01610+K01803+K01803+K01610+K00128+K00161+K01568+K01689+K00161+K00128+K01610+K00121+K00850+K01006+K01568
Steroid biosynthesis	ko00100	38	82	3054	13994	MTR_0029s0060;MTR_0595s0010;MTR_1g018990;MTR_2g060330;MTR_3g020590;MTR_3g051650;MTR_3g080980;MTR_3g081040;MTR_3g081060;MTR_3g082580;MTR_3g091160;MTR_3g100770;MTR_4g005480;MTR_4g068110;MTR_5g015640;MTR_5g028560;MTR_5g035190;MTR_5g036210;MTR_5g040810;MTR_5g074255;MTR_5g080530;MTR_5g084310;MTR_5g085650;MTR_6g018900;MTR_6g023715;MTR_6g023750;MTR_6g027000;MTR_6g039970;MTR_6g080170;MTR_6g088140;MTR_6g0…	K01052+K01052+K01052+K14424+K01052+K01052+K01052+K01052+K01052+K01052+K01052+K01052+K00213+K23558+K01052+K01052+K14424+K01052+K01052+K01052+K01052+K01052+K01052+K00227+K01052+K01052+K01052+K14424+K14674+K01853+K01853+K01052+K01052+K01853+K14423+K01052+K05917+K01052
alpha-Linolenic acid metabolism	ko00592	38	110	3054	13994	MTR_1g021652;MTR_1g026310;MTR_1g090737;MTR_2g033680;MTR_2g067130;MTR_3g079450;MTR_3g089977;MTR_4g032995;MTR_4g036310;MTR_4g066170;MTR_4g079290;MTR_4g088805;MTR_5g006670;MTR_5g006710;MTR_5g006720;MTR_5g006730;MTR_5g006740;MTR_5g006750;MTR_5g006780;MTR_5g018580;MTR_6g007763;MTR_6g007767;MTR_6g007770;MTR_6g017155;MTR_6g080170;MTR_6g091730;MTR_6g091750;MTR_7g006400;MTR_7g068850;MTR_7g081620;MTR_7g081…	K01723+K10526+K10526+K00232+K00454+K00454+K18857+K00224+K00224+K00454+K00232+K00454+K05894+K05894+K05894+K05894+K05894+K05894+K05894+K01723+K10529+K10529+K10529+K10525+K14674+K01047+K01047+K16818+K00232+K16818+K16818+K16818+K16818+K16818+K00454+K10526+K10525+K01723
Cyanoamino acid metabolism	ko00460	38	173	3054	13994	MTR_1g018760;MTR_1g040450;MTR_2g072530;MTR_2g098520;MTR_2g098540;MTR_2g098790;MTR_2g461310;MTR_3g102370;MTR_3g448340;MTR_3g464040;MTR_3g467220;MTR_4g015420;MTR_4g016920;MTR_4g066240;MTR_4g066580;MTR_4g066630;MTR_4g094310;MTR_4g094440;MTR_5g018350;MTR_5g071520;MTR_6g028090;MTR_6g028100;MTR_6g028110;MTR_6g028120;MTR_6g048840;MTR_6g078450;MTR_7g013240;MTR_7g023740;MTR_7g033445;MTR_7g033475;MTR_7g056…	K13051+K00600+K05350+K01188+K01188+K01188+K01188+K13051+K05350+K20802+K12153+K01188+K01188+K01188+K01188+K01188+K01188+K01188+K20802+K01188+K05349+K05349+K05349+K05349+K00600+K01188+K16266+K01188+K01188+K01188+K01188+K20802+K12153+K12153+K12153+K01188+K12153+K12153
Pyruvate metabolism	ko00620	37	154	3054	13994	MTR_1g009850;MTR_1g045780;MTR_1g073210;MTR_1g076540;MTR_1g083340;MTR_1g087900;MTR_1g094010;MTR_1g099360;MTR_2g021700;MTR_2g045010;MTR_2g056120;MTR_2g099090;MTR_2g101040;MTR_3g071970;MTR_3g078170;MTR_3g088150;MTR_3g111120;MTR_4g020710;MTR_4g033285;MTR_4g065040;MTR_5g009280;MTR_5g012390;MTR_5g019510;MTR_5g030620;MTR_5g430730;MTR_6g014880;MTR_6g015020;MTR_6g071090;MTR_7g019180;MTR_7g033125;MTR_7g066…	K01595+K01759+K01759+K00873+K00128+K01679+K01595+K00873+K00026+K00026+K01895+K01069+K00029+K01595+K00128+K00128+K01610+K00128+K00026+K00128+K01963+K00016+K01963+K01610+K01610+K02160+K02160+K00128+K00161+K01649+K01962+K00028+K01759+K00161+K00128+K01610+K01006
Diterpenoid biosynthesis	ko00904	37	100	3054	13994	MTR_0042s0040;MTR_0045s0060;MTR_1g045740;MTR_1g051690;MTR_1g081840;MTR_2g031920;MTR_2g033270;MTR_2g058520;MTR_2g064295;MTR_2g067110;MTR_2g070870;MTR_2g083000;MTR_2g083030;MTR_2g105360;MTR_3g088745;MTR_3g435980;MTR_4g084800;MTR_5g030030;MTR_5g030050;MTR_5g031760;MTR_6g004120;MTR_6g022450;MTR_6g444930;MTR_6g477740;MTR_7g050390;MTR_7g105460;MTR_7g105570;MTR_7g110160;MTR_8g012585;MTR_8g014330;MTR_8g4…	K04120+K04123+K04125+K04123+K05282+K04123+K04125+K04125+K04121+K04120+K04125+K04125+K04125+K04122+K05282+K04125+K13070+K04120+K04120+K05282+K04125+K17961+K04121+K04122+K04123+K13070+K13070+K13070+K17961+K04124+K04120+K04125+K04125+K04125+K04125+K04125+K04122
Tyrosine metabolism	ko00350	37	146	3054	13994	MTR_0110s0070;MTR_1g046850;MTR_1g104550;MTR_2g029430;MTR_2g067310;MTR_3g061870;MTR_3g061900;MTR_3g061920;MTR_3g065200;MTR_3g079170;MTR_3g089977;MTR_4g014910;MTR_4g019340;MTR_4g036400;MTR_4g073830;MTR_4g098910;MTR_4g105110;MTR_4g117610;MTR_4g117670;MTR_4g134360;MTR_4g134370;MTR_4g134380;MTR_5g022240;MTR_5g091060;MTR_6g033540;MTR_6g033600;MTR_7g012680;MTR_7g015270;MTR_7g062300;MTR_7g063660;MTR_7g06…	K00815+K00276+K00276+K01593+K01593+K14455+K14455+K14455+K01593+K00121+K18857+K00811+K01593+K00422+K00276+K00276+K00276+K00276+K00276+K01800+K01800+K01800+K00276+K00457+K00817+K00817+K01593+K00815+K01593+K01593+K01593+K01593+K07253+K01593+K00457+K15849+K00121
Glycerophospholipid metabolism	ko00564	36	189	3054	13994	MTR_1g022005;MTR_1g094240;MTR_1g097850;MTR_2g016590;MTR_2g078090;MTR_2g089785;MTR_3g013430;MTR_3g031780;MTR_3g055610;MTR_4g011320;MTR_4g045973;MTR_4g097510;MTR_4g120340;MTR_5g005730;MTR_5g013360;MTR_5g061520;MTR_6g039820;MTR_6g080170;MTR_6g091730;MTR_6g091750;MTR_7g006400;MTR_7g032630;MTR_7g081620;MTR_7g081645;MTR_7g082670;MTR_7g083290;MTR_7g096120;MTR_7g096140;MTR_7g104390;MTR_7g104580;MTR_7g117…	K13510+K00968+K14156+K14156+K00655+K00901+K14156+K18693+K01126+K06130+K00901+K06123+K00655+K18693+K00968+K13508+K14156+K14674+K01047+K01047+K16818+K00006+K16818+K16818+K18693+K00968+K16818+K16818+K01613+K13510+K16818+K01114+K01115+K01114+K00901+K14156
Aminoacyl-tRNA biosynthesis	ko00970	35	173	3054	13994	MTR_1g022010;MTR_1g088900;MTR_1g115295;MTR_3g006740;MTR_3g014750;MTR_3g066050;MTR_3g083180;MTR_3g110380;MTR_3g114550;MTR_4g011870;MTR_4g013325;MTR_4g074670;MTR_4g100920;MTR_4g112680;MTR_4g122620;MTR_5g012460;MTR_5g021050;MTR_5g028360;MTR_5g075210;MTR_5g079710;MTR_5g091840;MTR_5g091860;MTR_7g006440;MTR_7g006450;MTR_7g029010;MTR_7g050570;MTR_7g072625;MTR_7g099100;MTR_8g028915;MTR_8g046320;MTR_8g093…	K01892+K01892+K01874+K01880+K01880+K01874+K01868+K01887+K01881+K01869+K01870+K01872+K01893+K01890+K01874+K02433+K02433+K22503+K01870+K01870+K01892+K01892+K01869+K01869+K01874+K01874+K01874+K01887+K01874+K01889+K01890+K01890+K01890+K02433+K01870
mRNA surveillance pathway	ko03015	35	184	3054	13994	MTR_0913s0010;MTR_1g022185;MTR_1g040810;MTR_1g075800;MTR_1g112940;MTR_2g026180;MTR_2g033600;MTR_2g040570;MTR_2g067220;MTR_3g054060;MTR_3g080070;MTR_3g098530;MTR_3g109260;MTR_3g111090;MTR_3g118240;MTR_4g014920;MTR_4g049910;MTR_4g103720;MTR_5g084370;MTR_5g097580;MTR_6g007797;MTR_6g011470;MTR_6g025620;MTR_6g040070;MTR_6g040190;MTR_6g040200;MTR_6g478090;MTR_7g068260;MTR_7g087500;MTR_7g102760;MTR_7g10…	K13126+K14399+K04354+K11583+K11584+K14411+K14376+K14397+K14404+K12876+K11584+K14399+K12877+K06100+K12881+K13917+K18655+K03265+K12881+K14411+K14962+K14400+K11584+K13126+K13126+K13126+K03265+K13917+K14399+K06965+K14400+K03265+K04354+K14962+K12875
Ascorbate and aldarate metabolism	ko00053	35	160	3054	13994	MTR_0506s0040;MTR_0652s0020;MTR_1g051520;MTR_1g060620;MTR_1g083340;MTR_2g018640;MTR_2g026050;MTR_3g030490;MTR_3g078170;MTR_3g078700;MTR_3g078740;MTR_3g083390;MTR_3g083400;MTR_3g083410;MTR_3g083420;MTR_3g083430;MTR_3g083440;MTR_3g083450;MTR_3g088150;MTR_3g088160;MTR_3g111470;MTR_3g117220;MTR_4g020710;MTR_4g024720;MTR_4g065040;MTR_4g117110;MTR_4g127990;MTR_4g133600;MTR_5g005540;MTR_6g014820;MTR_6g0…	K00225+K00423+K00103+K08232+K00128+K00423+K10047+K00423+K00128+K00423+K00423+K00423+K00423+K00423+K00423+K00423+K00423+K00423+K00128+K00434+K00434+K18649+K00128+K00423+K00128+K12447+K12447+K10047+K00103+K00012+K00128+K00423+K00423+K00128+K12447
Sesquiterpenoid and triterpenoid biosynthesis	ko00909	35	76	3054	13994	MTR_2g082050;MTR_2g089120;MTR_3g063120;MTR_3g063140;MTR_3g063160;MTR_3g063170;MTR_3g436160;MTR_3g436170;MTR_3g464190;MTR_3g465090;MTR_4g019550;MTR_4g081460;MTR_4g092010;MTR_4g094020;MTR_4g133750;MTR_4g133760;MTR_5g018980;MTR_5g073260;MTR_6g008560;MTR_6g023190;MTR_6g034985;MTR_6g035010;MTR_6g039440;MTR_6g065040;MTR_7g010710;MTR_8g016570;MTR_8g016940;MTR_8g016960;MTR_8g016975;MTR_8g017020;MTR_8g017…	K15803+K14175+K14175+K14175+K14175+K14175+K15813+K15813+K15803+K14175+K15803+K15803+K14175+K14175+K15472+K15472+K15472+K15803+K15803+K15803+K20659+K20659+K15803+K14175+K14173+K15813+K15813+K20658+K20658+K20658+K15813+K14175+K14175+K14175+K15803
Circadian rhythm - plant	ko04712	34	146	3054	13994	MTR_0017s0190;MTR_1g098140;MTR_1g098620;MTR_1g106460;MTR_1g106480;MTR_1g114380;MTR_2g058470;MTR_2g103170;MTR_3g082630;MTR_3g088675;MTR_3g092780;MTR_4g005490;MTR_4g075560;MTR_4g108370;MTR_5g007717;MTR_5g007740;MTR_5g007770;MTR_5g041400;MTR_5g072780;MTR_5g076960;MTR_5g079500;MTR_6g012450;MTR_6g477860;MTR_7g006630;MTR_7g016450;MTR_7g085020;MTR_7g104745;MTR_7g118260;MTR_8g015450;MTR_8g015470;MTR_8g01…	K12115+K00660+K12130+K12126+K12126+K16221+K00660+K03097+K12135+K00660+K12130+K12115+K00660+K16221+K00660+K00660+K00660+K16222+K12129+K12133+K12126+K16222+K12133+K16223+K12125+K16223+K12115+K12130+K12126+K12125+K12125+K16241+K12125+K16221
2-Oxocarboxylic acid metabolism	ko01210	32	110	3054	13994	MTR_0102s0050;MTR_1g038920;MTR_1g045760;MTR_1g045770;MTR_1g099140;MTR_2g018005;MTR_2g027220;MTR_2g055450;MTR_2g088360;MTR_2g090505;MTR_3g051920;MTR_3g061870;MTR_3g061900;MTR_3g061920;MTR_3g103580;MTR_3g467220;MTR_4g014910;MTR_4g092580;MTR_5g014960;MTR_5g032220;MTR_5g072970;MTR_5g091930;MTR_5g092890;MTR_7g010970;MTR_7g033125;MTR_7g117530;MTR_8g023140;MTR_8g075500;MTR_8g076372;MTR_8g076390;Medicago…	K01681+K14677+K01703+K01703+K01681+K14677+K01652+K14677+K01681+K01681+K01647+K14455+K14455+K14455+K00826+K12153+K00811+K00826+K00826+K01681+K01681+K01647+K01681+K01681+K01649+K00053+K00814+K12153+K12153+K12153+K12153+K12153
Valine, leucine and isoleucine degradation	ko00280	32	114	3054	13994	MTR_1g083340;MTR_1g103270;MTR_2g009750;MTR_2g013900;MTR_3g011860;MTR_3g041700;MTR_3g074890;MTR_3g078170;MTR_3g087440;MTR_3g088150;MTR_3g088845;MTR_3g096390;MTR_3g103580;MTR_3g465840;MTR_4g020710;MTR_4g021470;MTR_4g060480;MTR_4g065040;MTR_4g085890;MTR_4g088745;MTR_4g088755;MTR_4g092580;MTR_5g014960;MTR_5g064345;MTR_5g072500;MTR_6g007603;MTR_6g071090;MTR_7g072420;MTR_7g089330;MTR_8g064020;MTR_8g077…	K00128+K01968+K00140+K01968+K01969+K01640+K00020+K00128+K00140+K00128+K00166+K00166+K00826+K00827+K00128+K00167+K00253+K00128+K01969+K01968+K01968+K00826+K00826+K00020+K01968+K01968+K00128+K00827+K01640+K00128+K00827+K00827
Isoquinoline alkaloid biosynthesis	ko00950	32	125	3054	13994	MTR_0007s0520;MTR_0017s0100;MTR_0110s0070;MTR_1g046850;MTR_1g104550;MTR_2g029430;MTR_2g067310;MTR_3g061870;MTR_3g061900;MTR_3g061920;MTR_3g065200;MTR_3g117420;MTR_4g014910;MTR_4g019340;MTR_4g036400;MTR_4g073830;MTR_4g098910;MTR_4g105110;MTR_4g117610;MTR_4g117670;MTR_5g022240;MTR_6g464510;MTR_7g012680;MTR_7g015270;MTR_7g062300;MTR_7g063660;MTR_7g066260;MTR_7g066480;MTR_7g098700;MTR_8g035520;MTR_8g…	K22097+K13390+K00815+K00276+K00276+K01593+K01593+K14455+K14455+K14455+K01593+K14975+K00811+K01593+K00422+K00276+K00276+K00276+K00276+K00276+K00276+K22097+K01593+K00815+K01593+K01593+K01593+K01593+K01593+K22097+K14975+K15849
Phenylalanine metabolism	ko00360	32	142	3054	13994	MTR_0110s0070;MTR_1g046850;MTR_1g104550;MTR_2g029430;MTR_2g067310;MTR_2g094960;MTR_2g095010;MTR_3g061870;MTR_3g061900;MTR_3g061920;MTR_3g065200;MTR_4g014910;MTR_4g019340;MTR_4g073830;MTR_4g098910;MTR_4g105110;MTR_4g117610;MTR_4g117670;MTR_5g022240;MTR_5g091060;MTR_6g033540;MTR_6g033600;MTR_7g012680;MTR_7g015270;MTR_7g062300;MTR_7g063660;MTR_7g066260;MTR_7g066480;MTR_7g070250;MTR_7g098700;MTR_8g02…	K00815+K00276+K00276+K01593+K01593+K10775+K10775+K14455+K14455+K14455+K01593+K00811+K01593+K00276+K00276+K00276+K00276+K00276+K00276+K00457+K00817+K00817+K01593+K00815+K01593+K01593+K01593+K01593+K07253+K01593+K00457+K15849
Glyoxylate and dicarboxylate metabolism	ko00630	32	180	3054	13994	MTR_0015s0030;MTR_0102s0050;MTR_1g016230;MTR_1g040450;MTR_1g062410;MTR_1g062430;MTR_1g062470;MTR_1g072440;MTR_1g099140;MTR_2g021700;MTR_2g045010;MTR_2g056120;MTR_2g088360;MTR_2g090505;MTR_3g035130;MTR_3g051920;MTR_4g013040;MTR_4g033285;MTR_4g070440;MTR_4g076920;MTR_4g093110;MTR_5g012850;MTR_5g032220;MTR_5g072970;MTR_5g075460;MTR_5g077950;MTR_5g090070;MTR_5g091930;MTR_5g092890;MTR_6g048840;MTR_7g0…	K22133+K01681+K00281+K00600+K01915+K01915+K01915+K11517+K01681+K00026+K00026+K01895+K01681+K01681+K22133+K01647+K15919+K00026+K00284+K01601+K22133+K01433+K01681+K01681+K01601+K01915+K00830+K01647+K01681+K00600+K01681+K22133
RNA polymerase	ko03020	31	166	3054	13994	MTR_0002s0510;MTR_0265s0030;MTR_0640s0020;MTR_1g022125;MTR_1g022135;MTR_2g037890;MTR_2g080240;MTR_3g048760;MTR_3g082130;MTR_3g101450;MTR_3g451890;MTR_3g452750;MTR_3g452790;MTR_3g452980;MTR_4g009210;MTR_4g011310;MTR_4g045687;MTR_4g086290;MTR_5g026040;MTR_6g061700;MTR_7g052990;MTR_7g067760;MTR_7g077330;MTR_7g109780;MTR_8g016510;MTR_8g016520;MTR_8g041100;Medicago_truncatula_newGene_1915;Medicago_tru…	K03043+K03043+K03021+K03021+K03021+K03021+K03046+K03021+K03021+K03046+K03021+K03021+K03021+K03021+K03046+K03021+K03021+K02999+K14721+K03046+K03043+K03046+K03043+K03025+K03046+K03046+K03021+K03006+K03025+K03046+K03006
Fatty acid metabolism	ko01212	30	129	3054	13994	MTR_1g029150;MTR_1g030810;MTR_1g068955;MTR_1g109110;MTR_2g008620;MTR_2g033680;MTR_3g086200;MTR_3g089973;MTR_3g090010;MTR_3g090020;MTR_3g090100;MTR_3g090110;MTR_3g101040;MTR_4g007180;MTR_4g066130;MTR_4g079290;MTR_4g087440;MTR_4g112970;MTR_4g131740;MTR_5g009280;MTR_5g009360;MTR_5g009650;MTR_5g019510;MTR_5g022330;MTR_5g022340;MTR_6g014880;MTR_6g015020;MTR_7g066870;MTR_7g068850;Medicago_truncatula_ne…	K03921+K10781+K00059+K10781+K02372+K00232+K10251+K03921+K03921+K03921+K03921+K03921+K00059+K00648+K00665+K00232+K03921+K10781+K00059+K01963+K01897+K00648+K01963+K00059+K00059+K02160+K02160+K01962+K00232+K10251
Peroxisome	ko04146	30	159	3054	13994	MTR_0113s0060;MTR_1g015390;MTR_1g048990;MTR_1g072440;MTR_2g033680;MTR_2g090155;MTR_3g041700;MTR_4g005160;MTR_4g053785;MTR_4g054820;MTR_4g079290;MTR_4g125560;MTR_5g009360;MTR_5g046970;MTR_5g072540;MTR_5g072550;MTR_5g075400;MTR_5g090070;MTR_6g004200;MTR_6g029200;MTR_6g034620;MTR_6g034660;MTR_6g039280;MTR_7g068850;MTR_7g088590;MTR_7g089330;MTR_7g112910;Medicago_truncatula_newGene_239;Medicago_trunca…	K13336+K13346+K04564+K11517+K00232+K13348+K01640+K08726+K13356+K13356+K00232+K13346+K01897+K04564+K13356+K13356+K04564+K00830+K12261+K04565+K13356+K13356+K13356+K00232+K13347+K01640+K08726+K13336+K13356+K13336
RNA degradation	ko03018	29	218	3054	13994	MTR_0913s0010;MTR_1g056920;MTR_1g063090;MTR_1g090130;MTR_1g109170;MTR_2g010020;MTR_2g056190;MTR_2g079330;MTR_2g086970;MTR_2g097480;MTR_4g051920;MTR_4g126140;MTR_4g134290;MTR_5g076170;MTR_6g008410;MTR_6g033535;MTR_6g040070;MTR_6g040190;MTR_6g040200;MTR_7g084710;MTR_8g017080;MTR_8g045110;MTR_8g058420;MTR_8g058537;MTR_8g102190;Medicago_truncatula_newGene_1067;Medicago_truncatula_newGene_1099;Medicag…	K13126+K12598+K03678+K04077+K14442+K04043+K01689+K03514+K12611+K12593+K12619+K01148+K00850+K04077+K01148+K12613+K13126+K13126+K13126+K01689+K04077+K14442+K12623+K12623+K00850+K12581+K12581+K00962+K12619
Purine metabolism	ko00230	29	186	3054	13994	MTR_0268s0080;MTR_1g007440;MTR_1g022260;MTR_1g076540;MTR_1g080500;MTR_1g090380;MTR_1g099360;MTR_2g014520;MTR_2g014550;MTR_2g035405;MTR_3g085010;MTR_3g110155;MTR_3g117590;MTR_4g101460;MTR_4g104030;MTR_5g012210;MTR_5g044580;MTR_5g065270;MTR_6g016320;MTR_7g022000;MTR_7g022840;MTR_7g085090;MTR_7g085120;MTR_7g085650;MTR_7g090290;MTR_7g092020;MTR_7g092860;MTR_8g006585;MTR_8g015580	K10808+K01513+K01081+K00873+K11808+K24242+K00873+K01510+K01510+K02083+K01952+K13484+K00764+K00759+K00940+K00759+K01510+K01923+K13811+K01768+K01513+K14641+K14641+K00860+K01513+K00942+K01756+K13484+K00759
Sphingolipid metabolism	ko00600	28	115	3054	13994	MTR_1g112270;MTR_2g013070;MTR_2g022600;MTR_2g059440;MTR_2g100110;MTR_3g079190;MTR_3g086580;MTR_3g094160;MTR_3g096910;MTR_3g112370;MTR_4g059680;MTR_4g073290;MTR_4g086150;MTR_5g024080;MTR_6g069140;MTR_6g086625;MTR_6g466340;MTR_7g073640;MTR_7g073650;MTR_7g079020;MTR_8g016230;MTR_8g089735;MTR_8g089740;MTR_8g465360;Medicago_truncatula_newGene_2779;Medicago_truncatula_newGene_3318;Medicago_truncatula_n…	K12309+K04712+K04708+K12309+K12309+K12349+K07407+K07407+K12309+K12309+K12309+K12309+K04709+K12309+K07407+K07407+K04708+K07407+K07407+K04718+K12309+K07407+K07407+K00654+K12349+K12349+K12349+K12309
Alanine, aspartate and glutamate metabolism	ko00250	28	103	3054	13994	MTR_1g018760;MTR_1g051515;MTR_1g062410;MTR_1g062430;MTR_1g062470;MTR_3g048535;MTR_3g061870;MTR_3g061900;MTR_3g061920;MTR_3g088970;MTR_3g102370;MTR_3g117590;MTR_3g465840;MTR_4g014910;MTR_4g103680;MTR_5g069310;MTR_5g077950;MTR_5g090070;MTR_6g029460;MTR_7g072420;MTR_7g092860;MTR_8g015600;MTR_8g015610;MTR_8g023140;MTR_8g077790;MTR_8g091660;Medicago_truncatula_newGene_3128;Medicago_truncatula_newGene_…	K13051+K00294+K01915+K01915+K01915+K00820+K14455+K14455+K14455+K01940+K13051+K00764+K00827+K00811+K01940+K01953+K01915+K00830+K00261+K00827+K01756+K00262+K00262+K00814+K00827+K00827+K00820+K00820
Phosphatidylinositol signaling system	ko04070	28	155	3054	13994	MTR_1g019720;MTR_1g025340;MTR_1g050740;MTR_2g023310;MTR_2g026050;MTR_2g089785;MTR_3g023315;MTR_3g055480;MTR_3g069280;MTR_3g070720;MTR_3g101600;MTR_3g117220;MTR_4g045973;MTR_4g107460;MTR_4g133600;MTR_5g020960;MTR_5g027000;MTR_5g082580;MTR_5g085440;MTR_6g072010;MTR_6g092670;MTR_7g011010;MTR_7g063040;MTR_7g079110;MTR_7g103490;MTR_8g023080;MTR_8g094940;MTR_8g095080	K02183+K18081+K00889+K02183+K10047+K00901+K00889+K02183+K05857+K05857+K02183+K18649+K00901+K00889+K10047+K10572+K02183+K05857+K00889+K01099+K01099+K02183+K18081+K10572+K18081+K00921+K00901+K18081
Tryptophan metabolism	ko00380	28	161	3054	13994	MTR_1088s0010;MTR_1g011630;MTR_1g046230;MTR_1g083340;MTR_2g029430;MTR_2g067310;MTR_2g090360;MTR_2g450510;MTR_3g065200;MTR_3g078170;MTR_3g088150;MTR_3g088925;MTR_4g019340;MTR_4g020710;MTR_4g051642;MTR_4g065040;MTR_5g027230;MTR_5g033260;MTR_6g071090;MTR_7g012680;MTR_7g062300;MTR_7g063660;MTR_7g066260;MTR_7g066480;MTR_7g073990;MTR_7g098700;MTR_7g107710;MTR_8g064020	K11816+K11816+K11816+K00128+K01593+K01593+K16903+K11816+K01593+K00128+K00128+K11816+K01593+K00128+K11816+K00128+K23947+K11816+K00128+K01593+K01593+K01593+K01593+K01593+K22450+K01593+K11816+K00128
Lysine degradation	ko00310	28	113	3054	13994	MTR_0376s0030;MTR_1g035400;MTR_1g080340;MTR_1g083340;MTR_2g045070;MTR_2g088820;MTR_3g062560;MTR_3g078170;MTR_3g088150;MTR_4g012440;MTR_4g020710;MTR_4g065040;MTR_4g124470;MTR_4g132610;MTR_5g027020;MTR_6g043960;MTR_6g044000;MTR_6g044690;MTR_6g071090;MTR_7g098390;MTR_7g109560;MTR_7g112410;MTR_7g445530;MTR_7g445600;MTR_7g445710;MTR_7g445810;MTR_8g064020;MTR_8g070075	K11420+K11420+K11420+K00128+K11426+K11426+K11426+K00128+K00128+K18826+K00128+K00128+K14157+K11420+K11426+K11420+K11420+K11420+K00128+K11420+K11430+K22748+K11420+K11420+K11420+K11420+K00128+K11420
Photosynthesis	ko00195	27	180	3054	13994	MTR_0002s0540;MTR_0002s0740;MTR_0140s0070;MTR_1829s0010;MTR_1g041535;MTR_2g009590;MTR_2g020310;MTR_3g020730;MTR_3g462630;MTR_4g006190;MTR_4g044667;MTR_4g050770;MTR_4g098490;MTR_4g103330;MTR_5g022300;MTR_5g041320;MTR_5g041910;MTR_5g058870;MTR_6g007780;MTR_6g088515;MTR_7g017540;MTR_7g021750;MTR_7g026870;MTR_7g098810;MTR_7g100470;MTR_7g111040;MTR_8g020540	K02109+K02704+K02108+K02112+K02705+K02115+K02111+K02714+K02115+K02703+K02111+K02703+K02639+K02113+K02641+K02704+K08901+K02634+K02707+K02705+K02703+K02703+K02705+K02115+K02115+K02634+K02690
Inositol phosphate metabolism	ko00562	26	158	3054	13994	MTR_1g025340;MTR_1g050740;MTR_2g009750;MTR_2g026050;MTR_3g023315;MTR_3g069280;MTR_3g070720;MTR_3g087440;MTR_3g117220;MTR_4g107460;MTR_4g133600;MTR_5g020960;MTR_5g079880;MTR_5g079890;MTR_5g082580;MTR_5g085440;MTR_6g038650;MTR_6g072010;MTR_6g092670;MTR_7g063040;MTR_7g079110;MTR_7g103490;MTR_8g010590;MTR_8g020860;MTR_8g023080;MTR_8g095080	K18081+K00889+K00140+K10047+K00889+K05857+K05857+K00140+K18649+K00889+K10047+K10572+K01803+K01803+K05857+K00889+K00010+K01099+K01099+K18081+K10572+K18081+K01114+K01114+K00921+K18081
Pyrimidine metabolism	ko00240	26	124	3054	13994	MTR_0268s0080;MTR_1g007440;MTR_1g022260;MTR_1g070315;MTR_1g090380;MTR_1g114530;MTR_2g014520;MTR_2g014550;MTR_3g063110;MTR_3g083230;MTR_3g083240;MTR_4g078370;MTR_4g103300;MTR_4g103620;MTR_4g104030;MTR_5g044580;MTR_6g015630;MTR_6g021580;MTR_7g022840;MTR_7g034250;MTR_7g085090;MTR_7g085120;MTR_7g090290;MTR_7g104270;MTR_8g047250;MTR_8g093330	K10808+K01513+K01081+K00876+K24242+K00254+K01510+K01510+K01520+K00857+K00857+K01465+K01493+K00876+K00940+K01510+K13998+K00876+K01513+K00876+K14641+K14641+K01513+K01240+K00876+K09903
Arginine and proline metabolism	ko00330	25	135	3054	13994	MTR_0014s0300;MTR_0076s0020;MTR_1g051515;MTR_1g083340;MTR_2g010500;MTR_2g060420;MTR_2g450380;MTR_3g061870;MTR_3g061900;MTR_3g061920;MTR_3g078170;MTR_3g088150;MTR_3g114590;MTR_4g014910;MTR_4g019730;MTR_4g020110;MTR_4g020710;MTR_4g060430;MTR_4g065040;MTR_4g072020;MTR_6g016635;MTR_6g071090;MTR_7g018290;MTR_8g064020;MTR_8g074810	K12251+K01611+K00294+K00128+K01583+K13427+K12251+K14455+K14455+K14455+K00128+K00128+K00472+K00811+K01476+K12657+K00128+K01583+K00128+K01583+K00318+K00128+K01611+K00128+K00472
Fatty acid biosynthesis	ko00061	25	90	3054	13994	MTR_1g029150;MTR_1g030810;MTR_1g068955;MTR_1g109110;MTR_2g008620;MTR_3g089973;MTR_3g090010;MTR_3g090020;MTR_3g090100;MTR_3g090110;MTR_3g101040;MTR_4g007180;MTR_4g066130;MTR_4g087440;MTR_4g112970;MTR_4g131740;MTR_5g009280;MTR_5g009360;MTR_5g009650;MTR_5g019510;MTR_5g022330;MTR_5g022340;MTR_6g014880;MTR_6g015020;MTR_7g066870	K03921+K10781+K00059+K10781+K02372+K03921+K03921+K03921+K03921+K03921+K00059+K00648+K00665+K03921+K10781+K00059+K01963+K01897+K00648+K01963+K00059+K00059+K02160+K02160+K01962
Pantothenate and CoA biosynthesis	ko00770	25	88	3054	13994	MTR_1g007440;MTR_1g059790;MTR_1g083340;MTR_2g027220;MTR_2g098610;MTR_2g098620;MTR_3g078170;MTR_3g088150;MTR_3g103580;MTR_4g020710;MTR_4g037245;MTR_4g037275;MTR_4g037305;MTR_4g037315;MTR_4g065040;MTR_4g092580;MTR_5g014960;MTR_5g020680;MTR_6g071090;MTR_7g022840;MTR_7g090290;MTR_7g117530;MTR_8g028555;MTR_8g064020;MTR_8g064850	K01513+K06133+K00128+K01652+K06133+K06133+K00128+K00128+K00826+K00128+K00606+K00606+K00606+K00606+K00128+K00826+K00826+K02201+K00128+K01513+K01513+K00053+K00606+K00128+K09680
Ribosome biogenesis in eukaryotes	ko03008	24	205	3054	13994	MTR_0130s0060;MTR_1g021390;MTR_1g099800;MTR_1g110810;MTR_2g009800;MTR_2g045120;MTR_2g065670;MTR_2g082240;MTR_2g103170;MTR_3g023900;MTR_4g020470;MTR_4g051920;MTR_4g109730;MTR_5g011470;MTR_5g077600;MTR_5g092540;MTR_6g051690;MTR_7g088830;MTR_7g097110;MTR_7g112460;MTR_8g085830;MTR_8g098490;MTR_8g446550;Medicago_truncatula_newGene_4131	K14559+K14521+K11883+K14544+K14553+K07178+K14558+K06943+K03097+K14571+K03264+K12619+K14558+K07562+K11129+K07562+K11883+K14575+K11130+K14558+K14545+K11883+K14536+K12619
Other glycan degradation	ko00511	24	119	3054	13994	MTR_1g030220;MTR_1g112270;MTR_2g043980;MTR_2g043990;MTR_2g058390;MTR_2g059440;MTR_2g079080;MTR_2g079090;MTR_2g100110;MTR_3g096910;MTR_3g112370;MTR_3g448360;MTR_3g463940;MTR_3g463950;MTR_4g059680;MTR_4g073290;MTR_4g104240;MTR_5g024080;MTR_7g033155;MTR_7g033165;MTR_7g087190;MTR_7g116870;MTR_8g016230;Medicago_truncatula_newGene_4483	K01206+K12309+K01206+K01206+K01206+K12309+K01206+K01206+K12309+K12309+K12309+K01206+K01206+K01206+K12309+K12309+K01206+K12309+K01206+K01206+K01206+K01206+K12309+K12309
Glycine, serine and threonine metabolism	ko00260	23	132	3054	13994	MTR_1g016230;MTR_1g040450;MTR_1g046850;MTR_1g080250;MTR_1g104550;MTR_2g099510;MTR_3g465840;MTR_4g013040;MTR_4g073830;MTR_4g098910;MTR_4g105110;MTR_4g117610;MTR_4g117670;MTR_4g125700;MTR_5g011010;MTR_5g022240;MTR_5g090070;MTR_6g048840;MTR_7g072420;MTR_7g103510;MTR_8g052550;MTR_8g077790;MTR_8g091660	K00281+K00600+K00276+K01620+K00276+K01733+K00827+K15919+K00276+K00276+K00276+K00276+K00276+K01733+K00108+K00276+K00830+K00600+K00827+K12235+K01733+K00827+K00827
Fructose and mannose metabolism	ko00051	22	125	3054	13994	MTR_0005s0150;MTR_0046s0180;MTR_1g055355;MTR_1g057810;MTR_1g085320;MTR_1g105150;MTR_2g008030;MTR_2g098950;MTR_4g097900;MTR_4g128840;MTR_4g133690;MTR_4g134290;MTR_5g020890;MTR_5g021760;MTR_5g044990;MTR_5g079880;MTR_5g079890;MTR_7g073550;MTR_7g073620;MTR_7g075860;MTR_7g111740;MTR_8g102190	K19355+K00847+K00847+K00847+K19355+K00847+K03841+K00847+K00844+K01805+K00966+K00850+K19355+K01711+K00847+K01803+K01803+K19355+K19355+K00847+K19355+K00850
Stilbenoid, diarylheptanoid and gingerol biosynthesis	ko00945	22	68	3054	13994	MTR_1g011660;MTR_1g094790;MTR_1g111240;MTR_2g036780;MTR_2g045550;MTR_2g064495;MTR_3g026950;MTR_3g049140;MTR_3g049150;MTR_4g007460;MTR_4g007470;MTR_4g007540;MTR_4g094812;MTR_4g097090;MTR_4g127650;MTR_5g074540;MTR_5g074610;MTR_5g075450;MTR_5g090830;MTR_8g075740;MTR_8g079950;MTR_8g467590	K13065+K13065+K00487+K13065+K13065+K13065+K13065+K13065+K13065+K13065+K13065+K13065+K00588+K13065+K13065+K16040+K16040+K00487+K13065+K13065+K13065+K13065
Carbon fixation in photosynthetic organisms	ko00710	22	129	3054	13994	MTR_1g009850;MTR_1g094010;MTR_2g008030;MTR_2g021700;MTR_2g045010;MTR_2g101040;MTR_3g061870;MTR_3g061900;MTR_3g061920;MTR_3g071970;MTR_3g111120;MTR_4g033285;MTR_4g076920;MTR_5g030620;MTR_5g075460;MTR_5g079880;MTR_5g079890;MTR_5g430730;MTR_7g076650;MTR_8g023140;MTR_8g067275;Medicago_truncatula_newGene_4456	K01595+K01595+K03841+K00026+K00026+K00029+K14455+K14455+K14455+K01595+K01610+K00026+K01601+K01610+K01601+K01803+K01803+K01610+K00028+K00814+K01610+K01006
Phenylalanine, tyrosine and tryptophan biosynthesis	ko00400	22	83	3054	13994	MTR_0110s0070;MTR_1g013820;MTR_1g013940;MTR_1g013980;MTR_1g063100;MTR_1g114520;MTR_2g019740;MTR_3g061870;MTR_3g061900;MTR_3g061920;MTR_3g076770;MTR_3g451530;MTR_3g467000;MTR_4g014910;MTR_4g132250;MTR_6g033510;MTR_6g033540;MTR_6g033600;MTR_7g015270;MTR_7g056447;MTR_8g069525;MTR_8g091280	K00815+K01850+K01850+K01850+K01657+K01657+K13832+K14455+K14455+K14455+K01657+K01626+K01657+K00811+K05359+K00891+K00817+K00817+K00815+K15227+K00766+K15849
Betalain biosynthesis	ko00965	21	75	3054	13994	MTR_1g077030;MTR_2g029430;MTR_2g067310;MTR_2g076780;MTR_3g065200;MTR_4g019340;MTR_4g134580;MTR_5g020510;MTR_5g065440;MTR_6g012280;MTR_6g073013;MTR_7g010300;MTR_7g012680;MTR_7g062300;MTR_7g063660;MTR_7g066260;MTR_7g066480;MTR_7g070643;MTR_7g098700;MTR_8g069080;MTR_8g442330	K15777+K01593+K01593+K15777+K01593+K01593+K15777+K15777+K15777+K15777+K15777+K15777+K01593+K01593+K01593+K01593+K01593+K15777+K01593+K15777+K15777
Citrate cycle (TCA cycle)	ko00020	21	86	3054	13994	MTR_0102s0050;MTR_1g087900;MTR_1g099140;MTR_2g021700;MTR_2g045010;MTR_2g088360;MTR_2g090505;MTR_3g051920;MTR_3g111120;MTR_4g033285;MTR_4g122130;MTR_5g030620;MTR_5g032220;MTR_5g072970;MTR_5g091930;MTR_5g092890;MTR_5g430730;MTR_7g010970;MTR_7g019180;MTR_8g024310;MTR_8g067275	K01681+K01679+K01681+K00026+K00026+K01681+K01681+K01647+K01610+K00026+K01648+K01610+K01681+K01681+K01647+K01681+K01610+K01681+K00161+K00161+K01610
Tropane, piperidine and pyridine alkaloid biosynthesis	ko00960	21	76	3054	13994	MTR_0110s0070;MTR_1g046850;MTR_1g070265;MTR_1g104550;MTR_3g061870;MTR_3g061900;MTR_3g061920;MTR_4g014910;MTR_4g066050;MTR_4g073830;MTR_4g098910;MTR_4g105110;MTR_4g117610;MTR_4g117670;MTR_5g014400;MTR_5g022240;MTR_6g033540;MTR_6g033600;MTR_7g015270;MTR_7g063330;MTR_8g091280	K00815+K00276+K08081+K00276+K14455+K14455+K14455+K00811+K08081+K00276+K00276+K00276+K00276+K00276+K08081+K00276+K00817+K00817+K00815+K08081+K15849
Nitrogen metabolism	ko00910	20	59	3054	13994	MTR_0219s0130;MTR_1g054100;MTR_1g059900;MTR_1g059960;MTR_1g062410;MTR_1g062430;MTR_1g062470;MTR_1g062880;MTR_2g006730;MTR_3g073180;MTR_4g057865;MTR_4g070440;MTR_4g086020;MTR_5g059820;MTR_5g066060;MTR_5g077950;MTR_6g029460;MTR_8g015600;MTR_8g015610;Medicago_truncatula_newGene_5752	K01674+K01674+K01674+K01674+K01915+K01915+K01915+K01674+K02575+K10534+K02575+K00284+K00366+K10534+K01673+K01915+K00261+K00262+K00262+K01674
beta-Alanine metabolism	ko00410	20	80	3054	13994	MTR_1g046850;MTR_1g083340;MTR_1g104550;MTR_2g009750;MTR_2g033680;MTR_3g078170;MTR_3g087440;MTR_3g088150;MTR_4g020710;MTR_4g065040;MTR_4g073830;MTR_4g079290;MTR_4g098910;MTR_4g105110;MTR_4g117610;MTR_4g117670;MTR_5g022240;MTR_6g071090;MTR_7g068850;MTR_8g064020	K00276+K00128+K00276+K00140+K00232+K00128+K00140+K00128+K00128+K00128+K00276+K00232+K00276+K00276+K00276+K00276+K00276+K00128+K00232+K00128
Ubiquinone and other terpenoid-quinone biosynthesis	ko00130	20	84	3054	13994	MTR_0110s0070;MTR_1g063110;MTR_1g063120;MTR_1g073180;MTR_1g111240;MTR_2g045050;MTR_2g045080;MTR_2g105570;MTR_2g450530;MTR_3g015530;MTR_4g036005;MTR_4g051622;MTR_4g057755;MTR_4g079750;MTR_5g070030;MTR_5g075450;MTR_5g091060;MTR_7g015270;MTR_7g073970;MTR_8g027380	K00815+K01904+K01904+K01904+K00487+K19222+K19222+K01904+K12502+K14760+K05928+K17872+K01904+K18534+K03809+K00487+K00457+K00815+K06125+K00457
Terpenoid backbone biosynthesis	ko00900	20	77	3054	13994	MTR_1g060300;MTR_2g072470;MTR_2g098650;MTR_3g007920;MTR_3g074950;MTR_4g065940;MTR_4g069070;MTR_4g134540;MTR_5g026430;MTR_5g026450;MTR_5g026460;MTR_5g026480;MTR_5g026500;MTR_5g070210;MTR_5g070220;MTR_5g070270;MTR_5g081730;MTR_7g078760;MTR_8g068265;MTR_8g068300	K08658+K05356+K05955+K00787+K11778+K06013+K03527+K00991+K00021+K00021+K00021+K00021+K00021+K11778+K11778+K11778+K12742+K06013+K01662+K01662
Phagosome	ko04145	19	118	3054	13994	MTR_1g094220;MTR_1g101130;MTR_2g102060;MTR_2g438500;MTR_3g063410;MTR_3g083170;MTR_3g098430;MTR_4g007030;MTR_4g010220;MTR_4g015360;MTR_4g019110;MTR_4g073800;MTR_4g097830;MTR_6g029190;MTR_6g039490;MTR_7g089120;MTR_8g023080;MTR_8g058330;MTR_8g085980	K07889+K07375+K07889+K02154+K07374+K01365+K08054+K02149+K03661+K07889+K07375+K02150+K07374+K07374+K07897+K07375+K00921+K10956+K07374
Arginine biosynthesis	ko00220	19	75	3054	13994	MTR_1g038920;MTR_1g062410;MTR_1g062430;MTR_1g062470;MTR_2g018005;MTR_2g055450;MTR_2g060420;MTR_3g061870;MTR_3g061900;MTR_3g061920;MTR_3g088970;MTR_4g014910;MTR_4g019730;MTR_4g103680;MTR_5g077950;MTR_6g029460;MTR_8g015600;MTR_8g015610;MTR_8g023140	K14677+K01915+K01915+K01915+K14677+K14677+K13427+K14455+K14455+K14455+K01940+K00811+K01476+K01940+K01915+K00261+K00262+K00262+K00814
Monoterpenoid biosynthesis	ko00902	18	48	3054	13994	MTR_0608s0020;MTR_0608s0030;MTR_1g055325;MTR_2g064425;MTR_2g065450;MTR_2g073420;MTR_4g078110;MTR_5g007550;MTR_5g031190;MTR_5g031250;MTR_5g031310;MTR_5g031390;MTR_5g031430;MTR_5g093950;MTR_7g075390;MTR_8g046210;MTR_8g057020;MTR_8g068190	K23810+K23810+K23810+K18108+K18108+K23810+K23810+K23810+K23232+K23232+K23232+K23232+K23232+K23810+K23810+K23810+K18108+K23232
Fatty acid degradation	ko00071	18	107	3054	13994	MTR_1g083340;MTR_1g102210;MTR_2g033680;MTR_3g078170;MTR_3g079170;MTR_3g088150;MTR_3g089977;MTR_4g020710;MTR_4g065040;MTR_4g079290;MTR_5g009360;MTR_5g072520;MTR_6g071090;MTR_7g068850;MTR_8g035760;MTR_8g035790;MTR_8g064020;MTR_8g095220	K00128+K20495+K00232+K00128+K00121+K00128+K18857+K00128+K00128+K00232+K01897+K20495+K00128+K00232+K20495+K20495+K00128+K00121
Carotenoid biosynthesis	ko00906	18	86	3054	13994	MTR_1g062190;MTR_1g112740;MTR_3g054150;MTR_4g052320;MTR_4g052350;MTR_4g086040;MTR_4g086130;MTR_5g025250;MTR_5g027210;MTR_5g076620;MTR_5g087390;MTR_6g023610;MTR_7g063800;MTR_7g079440;MTR_7g105560;MTR_7g105580;MTR_7g105590;MTR_8g072260	K09837+K09838+K17913+K09841+K09841+K09843+K09843+K09840+K14595+K02291+K09842+K09841+K17913+K15747+K09841+K09841+K09841+K09843
Histidine metabolism	ko00340	16	57	3054	13994	MTR_1g083340;MTR_1g099050;MTR_3g078170;MTR_3g088150;MTR_3g117220;MTR_4g020710;MTR_4g065040;MTR_4g076700;MTR_4g076750;MTR_6g033540;MTR_6g033600;MTR_6g071090;MTR_7g058930;MTR_8g045710;MTR_8g064020;Medicago_truncatula_newGene_675	K00128+K01590+K00128+K00128+K18649+K00128+K00128+K01590+K01590+K00817+K00817+K00128+K14152+K01693+K00128+K11755
Proteasome	ko03050	16	95	3054	13994	MTR_3g078090;MTR_3g117430;MTR_4g057090;MTR_4g105790;MTR_4g112600;MTR_5g012470;MTR_5g033330;MTR_5g033340;MTR_5g033350;MTR_5g033360;MTR_5g072475;MTR_5g079740;MTR_7g037830;MTR_7g081705;MTR_7g088490;MTR_8g074130	K06699+K02732+K02725+K10881+K03063+K02734+K06699+K06699+K06699+K06699+K03035+K02732+K02739+K03029+K02735+K03061
Propanoate metabolism	ko00640	15	59	3054	13994	MTR_2g009750;MTR_2g033680;MTR_2g056120;MTR_3g087440;MTR_3g088845;MTR_3g096390;MTR_4g021470;MTR_4g079290;MTR_5g009280;MTR_5g012390;MTR_5g019510;MTR_6g014880;MTR_6g015020;MTR_7g066870;MTR_7g068850	K00140+K00232+K01895+K00140+K00166+K00166+K00167+K00232+K01963+K00016+K01963+K02160+K02160+K01962+K00232
Glycosaminoglycan degradation	ko00531	15	74	3054	13994	MTR_1g112270;MTR_2g059440;MTR_2g100110;MTR_3g023700;MTR_3g096910;MTR_3g112370;MTR_4g059680;MTR_4g073290;MTR_4g109300;MTR_4g116070;MTR_5g024080;MTR_7g102840;MTR_8g016230;MTR_8g091915;Medicago_truncatula_newGene_4483	K12309+K12309+K12309+K07964+K12309+K12309+K12309+K12309+K07964+K07964+K12309+K10532+K12309+K07964+K12309
Fatty acid elongation	ko00062	14	64	3054	13994	MTR_0186s0100;MTR_1g044185;MTR_2g007020;MTR_2g096210;MTR_2g436480;MTR_3g072940;MTR_3g072980;MTR_3g086200;MTR_5g020540;MTR_6g032965;MTR_6g051440;MTR_7g081695;MTR_7g118160;Medicago_truncatula_newGene_5360	K15397+K15397+K15397+K15397+K15397+K15397+K15397+K10251+K15397+K15397+K15397+K15397+K15397+K10251
Sulfur metabolism	ko00920	14	50	3054	13994	MTR_0653s0040;MTR_1g081640;MTR_2g023540;MTR_2g064375;MTR_2g072190;MTR_3g009945;MTR_4g077190;MTR_4g087510;MTR_5g012525;MTR_5g095470;MTR_5g095670;MTR_6g016320;MTR_7g028600;MTR_7g085650	K05907+K01738+K05907+K01738+K17725+K05907+K00392+K01738+K22966+K00640+K01738+K13811+K02045+K00860
Base excision repair	ko03410	12	81	3054	13994	MTR_1g105865;MTR_2g067740;MTR_2g075880;MTR_2g088950;MTR_2g098660;MTR_3g023150;MTR_4g057345;MTR_4g074280;MTR_5g006580;MTR_6g033525;MTR_7g082860;MTR_8g447000	K03505+K10773+K10773+K03648+K10773+K10771+K10747+K03648+K03505+K02335+K10747+K01246
Linoleic acid metabolism	ko00591	12	55	3054	13994	MTR_2g067130;MTR_2g099560;MTR_3g026820;MTR_3g079450;MTR_4g066170;MTR_4g088805;MTR_5g024020;MTR_6g080170;MTR_6g091730;MTR_6g091750;MTR_8g018520;MTR_8g020970	K00454+K15718+K15718+K00454+K00454+K00454+K15718+K14674+K01047+K01047+K15718+K00454
Biosynthesis of unsaturated fatty acids	ko01040	12	37	3054	13994	MTR_1g029150;MTR_2g033680;MTR_3g086200;MTR_3g089973;MTR_3g090010;MTR_3g090020;MTR_3g090100;MTR_3g090110;MTR_4g079290;MTR_4g087440;MTR_7g068850;Medicago_truncatula_newGene_5360	K03921+K00232+K10251+K03921+K03921+K03921+K03921+K03921+K00232+K03921+K00232+K10251
Folate biosynthesis	ko00790	11	60	3054	13994	MTR_0076s0050;MTR_1g028510;MTR_1g048970;MTR_1g114590;MTR_2g078730;MTR_2g088720;MTR_3g098470;MTR_5g015730;MTR_5g044980;MTR_6g015630;MTR_8g016030	K13941+K20457+K01724+K03637+K18482+K01633+K00079+K03637+K13941+K13998+K01495
Glycosylphosphatidylinositol (GPI)-anchor biosynthesis	ko00563	11	69	3054	13994	MTR_1g085630;MTR_2g033130;MTR_4g102820;MTR_6g007897;MTR_6g007917;MTR_6g012360;MTR_7g005770;MTR_7g038700;MTR_7g090590;MTR_8g013045;MTR_8g085470	K05290+K05288+K05293+K03860+K03860+K03860+K03858+K05285+K03860+K05292+K03860
Glucosinolate biosynthesis	ko00966	11	25	3054	13994	MTR_1g045760;MTR_1g045770;MTR_3g103580;MTR_3g467220;MTR_4g092580;MTR_5g014960;MTR_8g075500;MTR_8g076372;MTR_8g076390;Medicago_truncatula_newGene_229;Medicago_truncatula_newGene_6590	K01703+K01703+K00826+K12153+K00826+K00826+K12153+K12153+K12153+K12153+K12153
Selenocompound metabolism	ko00450	11	46	3054	13994	MTR_1g053160;MTR_1g115295;MTR_2g030895;MTR_3g066050;MTR_4g122620;MTR_6g016320;MTR_7g029010;MTR_7g050570;MTR_7g072625;MTR_7g086300;MTR_8g028915	K00384+K01874+K00384+K01874+K01874+K13811+K01874+K01874+K01874+K00549+K01874
Protein export	ko03060	11	90	3054	13994	MTR_2g072450;MTR_2g445200;MTR_3g077630;MTR_3g088435;MTR_4g010060;MTR_4g134400;MTR_7g079500;MTR_8g040010;MTR_8g040043;MTR_8g058330;MTR_8g080380	K09647+K09540+K09648+K03100+K03106+K12946+K03217+K09647+K09647+K10956+K12946
Arachidonic acid metabolism	ko00590	11	59	3054	13994	MTR_1g072570;MTR_1g088700;MTR_1g116230;MTR_3g098470;MTR_4g005160;MTR_6g080170;MTR_6g091730;MTR_6g091750;MTR_7g112910;MTR_8g058597;MTR_8g098410	K00432+K15730+K01254+K00079+K08726+K14674+K01047+K01047+K08726+K15730+K00432
Autophagy - other	ko04136	10	55	3054	13994	MTR_3g103120;MTR_3g464550;MTR_4g007500;MTR_4g019410;MTR_4g037225;MTR_4g086370;MTR_4g123760;MTR_5g024390;MTR_7g109640;MTR_8g093050	K08343+K08343+K17890+K08269+K08341+K17906+K08341+K08343+K08343+K08331
Ether lipid metabolism	ko00565	10	55	3054	13994	MTR_1g022005;MTR_3g117490;MTR_4g097510;MTR_6g080170;MTR_6g091730;MTR_6g091750;MTR_7g104580;MTR_8g010590;MTR_8g016160;MTR_8g020860	K13510+K01062+K06123+K14674+K01047+K01047+K13510+K01114+K01115+K01114
Basal transcription factors	ko03022	10	99	3054	13994	MTR_1g060410;MTR_2g097740;MTR_3g015130;MTR_3g027330;MTR_3g040150;MTR_3g102940;MTR_3g102950;MTR_5g095420;MTR_6g027990;MTR_8g096950	K03126+K03122+K03133+K03131+K03124+K03129+K03129+K03131+K03133+K03137
Glycosphingolipid biosynthesis - ganglio series	ko00604	10	50	3054	13994	MTR_1g112270;MTR_2g059440;MTR_2g100110;MTR_3g096910;MTR_3g112370;MTR_4g059680;MTR_4g073290;MTR_5g024080;MTR_8g016230;Medicago_truncatula_newGene_4483	K12309+K12309+K12309+K12309+K12309+K12309+K12309+K12309+K12309+K12309
Various types of N-glycan biosynthesis	ko00513	10	55	3054	13994	MTR_1g021860;MTR_1g069780;MTR_2g044020;MTR_4g007140;MTR_4g077773;MTR_4g086010;MTR_5g029710;MTR_5g063315;MTR_6g452950;MTR_8g022440	K03842+K12667+K07441+K03844+K07432+K00753+K07441+K12667+K07432+K07441
N-Glycan biosynthesis	ko00510	10	80	3054	13994	MTR_1g021860;MTR_1g069780;MTR_2g044020;MTR_4g007140;MTR_4g077773;MTR_5g029710;MTR_5g063315;MTR_6g452950;MTR_7g084010;MTR_8g022440	K03842+K12667+K07441+K03844+K07432+K07441+K12667+K07432+K00779+K07441
Flavone and flavonol biosynthesis	ko00944	10	60	3054	13994	MTR_2g059240;MTR_2g089665;MTR_2g089670;MTR_2g089735;MTR_2g089745;MTR_2g089755;MTR_2g089765;MTR_3g024520;MTR_3g028210;MTR_3g436540	K22771+K13264+K13264+K13264+K13264+K13264+K13264+K05280+K13264+K13083
Benzoxazinoid biosynthesis	ko00402	9	51	3054	13994	MTR_1g093110;MTR_2g069010;MTR_4g119410;MTR_7g056353;MTR_7g056370;MTR_8g008930;MTR_8g009150;MTR_8g009170;MTR_8g062600	K13229+K13229+K13229+K13229+K13229+K13229+K13229+K13229+K13229
SNARE interactions in vesicular transport	ko04130	9	58	3054	13994	MTR_1g083790;MTR_2g088700;MTR_2g093800;MTR_4g006570;MTR_4g090900;MTR_5g020670;MTR_5g065550;MTR_6g028140;MTR_7g106420	K08489+K08486+K08506+K08495+K08486+K08486+K08505+K08486+K08486
Pentose phosphate pathway	ko00030	9	97	3054	13994	MTR_1g014320;MTR_2g008030;MTR_4g085930;MTR_4g120350;MTR_4g134290;MTR_5g045000;MTR_7g037420;MTR_8g102190;Medicago_truncatula_newGene_3964	K00131+K03841+K00036+K01810+K00850+K01057+K00036+K00850+K00036
Indole alkaloid biosynthesis	ko00901	9	19	3054	13994	MTR_2g058450;MTR_2g099030;MTR_4g112620;MTR_4g112630;MTR_4g112650;MTR_4g112670;MTR_7g090300;MTR_7g090320;MTR_7g490330	K01757+K01757+K01757+K01757+K01757+K01757+K01757+K01757+K01757
Nicotinate and nicotinamide metabolism	ko00760	8	50	3054	13994	MTR_1g007440;MTR_1g022260;MTR_1g030750;MTR_2g073350;MTR_4g076990;MTR_7g022840;MTR_7g090290;MTR_7g104270	K01513+K01081+K00767+K00858+K00858+K01513+K01513+K01240
Valine, leucine and isoleucine biosynthesis	ko00290	8	25	3054	13994	MTR_1g045760;MTR_1g045770;MTR_2g027220;MTR_3g103580;MTR_4g092580;MTR_5g014960;MTR_7g033125;MTR_7g117530	K01703+K01703+K01652+K00826+K00826+K00826+K01649+K00053
Thiamine metabolism	ko00730	8	44	3054	13994	MTR_2g070470;MTR_4g036505;MTR_4g036695;MTR_7g068250;MTR_7g108680;MTR_8g058563;MTR_8g068265;MTR_8g068300	K00949+K22911+K22911+K20896+K00949+K00949+K01662+K01662
Glycosphingolipid biosynthesis - globo and isoglobo series	ko00603	8	25	3054	13994	MTR_3g086580;MTR_3g094160;MTR_6g069140;MTR_6g086625;MTR_7g073640;MTR_7g073650;MTR_8g089735;MTR_8g089740	K07407+K07407+K07407+K07407+K07407+K07407+K07407+K07407
Vitamin B6 metabolism	ko00750	8	24	3054	13994	MTR_2g099510;MTR_4g125700;MTR_5g079730;MTR_8g015910;MTR_8g015940;MTR_8g015950;MTR_8g015960;MTR_8g052550	K01733+K01733+K00868+K13248+K13248+K13248+K13248+K01733
Porphyrin and chlorophyll metabolism	ko00860	8	67	3054	13994	MTR_3g026780;MTR_4g076600;MTR_5g011120;MTR_5g067410;MTR_5g098800;MTR_8g019320;MTR_8g044240;MTR_8g100120	K02303+K01749+K22013+K02492+K00228+K21480+K13606+K03428
Limonene and pinene degradation	ko00903	7	24	3054	13994	MTR_1g083340;MTR_3g078170;MTR_3g088150;MTR_4g020710;MTR_4g065040;MTR_6g071090;MTR_8g064020	K00128+K00128+K00128+K00128+K00128+K00128+K00128
Photosynthesis - antenna proteins	ko00196	6	27	3054	13994	MTR_0003s0070;MTR_4g094605;MTR_6g011870;MTR_6g033320;MTR_6g043600;MTR_6g074140	K08910+K08912+K08912+K08907+K08912+K08910
Biotin metabolism	ko00780	6	35	3054	13994	MTR_1g068955;MTR_2g008620;MTR_3g101040;MTR_4g131740;MTR_5g022330;MTR_5g022340	K00059+K02372+K00059+K00059+K00059+K00059
Riboflavin metabolism	ko00740	6	38	3054	13994	MTR_1g007440;MTR_1g114560;MTR_7g022840;MTR_7g079530;MTR_7g090290;MTR_7g112140	K01513+K22949+K01513+K20860+K01513+K20884
Other types of O-glycan biosynthesis	ko00514	6	29	3054	13994	MTR_4g069300;MTR_5g043220;MTR_5g043230;MTR_7g084010;MTR_7g091280;MTR_8g023490	K20783+K18134+K18134+K00779+K18134+K03691
One carbon pool by folate	ko00670	5	45	3054	13994	MTR_1g040450;MTR_5g012850;MTR_6g015630;MTR_6g048840;MTR_7g076680	K00600+K01433+K13998+K00600+K00288
Brassinosteroid biosynthesis	ko00905	5	24	3054	13994	MTR_6g015910;MTR_7g016040;MTR_7g019140;MTR_7g033040;MTR_8g016180	K09590+K09590+K12639+K12639+K12638
C5-Branched dibasic acid metabolism	ko00660	3	12	3054	13994	MTR_1g045760;MTR_1g045770;MTR_2g027220	K01703+K01703+K01652
Butanoate metabolism	ko00650	3	41	3054	13994	MTR_2g027220;MTR_3g041700;MTR_7g089330	K01652+K01640+K01640
Lipoic acid metabolism	ko00785	3	6	3054	13994	MTR_1g050432;MTR_1g106190;MTR_1g106920	K03644+K23735+K23735
Phosphonate and phosphinate metabolism	ko00440	3	21	3054	13994	MTR_1g094240;MTR_5g013360;MTR_7g083290	K00968+K00968+K00968
Synthesis and degradation of ketone bodies	ko00072	2	9	3054	13994	MTR_3g041700;MTR_7g089330	K01640+K01640
Sulfur relay system	ko04122	2	13	3054	13994	MTR_1g114590;MTR_5g015730	K03637+K03637
Anthocyanin biosynthesis	ko00942	2	5	3054	13994	MTR_2g009740;MTR_4g128720	K12930+K12930
Lysine biosynthesis	ko00300	2	21	3054	13994	MTR_1g057430;Medicago_truncatula_newGene_33	K10206+K10206
Mannose type O-glycan biosynthesis	ko00515	1	3	3054	13994	MTR_5g011170	K18207
Monobactam biosynthesis	ko00261	1	17	3054	13994	MTR_6g016320	K13811
