# Supplementary material for: Identification and characterization of long noncoding RNAs involved in the aluminum stress response in Medicago truncatula via genome-wide analysis
Source: Front Plant Sci. 2022 Sep 23;13:1017869. doi: 10.3389/fpls.2022.1017869 (PMC9541535; doi:10.3389/fpls.2022.1017869)
Supplement: Supplementary file 9 [file Table_8.XLSX]

## Sheet: Sheet1
Supplementary Table 8 Functional annotation of total lncRNAs and their target gene mRNAs at 4 h vs. 48 h
mRNA	lncRNA	regulated	COG_class	COG_class_annotation	GO_annotation	KEGG_annotation	KEGG_pathway_annotation	KOG_class	KOG_class_annotation	Pfam_annotation	Swiss-Prot_annotation	eggNOG_class	eggNOG_class_annotation	NR_annotation
MTR_2g088360	MSTRG.35367.2	down	[C]	Energy production and conversion	Molecular Function: aconitate hydratase activity (GO:0003994);; Cellular Component: mitochondrion (GO:0005739);; Cellular Component: cytosol (GO:0005829);; Biological Process: tricarboxylic acid cycle (GO:0006099);; Biological Process: citrate metabolic process (GO:0006101);; Molecular Function: citrate dehydratase activity (GO:0047780);; Molecular Function: 4 iron, 4 sulfur cluster binding (GO:0…	K01681|0.0e+00|mtr:MTR_2g088360|K01681 aconitate hydratase [EC:4.2.1.3] | (RefSeq) cytoplasmic-like aconitate hydratase	Citrate cycle (TCA cycle) (ko00020);; Glyoxylate and dicarboxylate metabolism (ko00630);; Carbon metabolism (ko01200);; 2-Oxocarboxylic acid metabolism (ko01210);; Biosynthesis of amino acids (ko01230)	[AJ]	RNA processing and modification;; Translation, ribosomal structure and biogenesis	Aconitase family (aconitate hydratase)	Aconitate hydratase 3, mitochondrial OS=Arabidopsis thaliana OX=3702 GN=ACO3 PE=1 SV=2	C	Energy production and conversion	aconitate hydratase, cytoplasmic [Medicago truncatula]
MTR_5g032220	MSTRG.38169.7	up	--	--	Cellular Component: nucleus (GO:0005634);; Biological Process: regulation of transcription, DNA-templated (GO:0006355);; Molecular Function: zinc ion binding (GO:0008270);;	K01681|1.7e-32|mtr:MTR_2g067620|K01681 aconitate hydratase [EC:4.2.1.3] | (RefSeq) cytoplasmic-like aconitate hydratase	Citrate cycle (TCA cycle) (ko00020);; Glyoxylate and dicarboxylate metabolism (ko00630);; Carbon metabolism (ko01200);; 2-Oxocarboxylic acid metabolism (ko01210);; Biosynthesis of amino acids (ko01230)	--	--	MULE transposase domain	Protein FAR1-RELATED SEQUENCE 5 OS=Arabidopsis thaliana OX=3702 GN=FRS5 PE=1 SV=1	S	Function unknown	hypothetical protein MTR_5g032220 [Medicago truncatula]
MTR_2g088360	MSTRG.8033.4	down	[C]	Energy production and conversion	Molecular Function: aconitate hydratase activity (GO:0003994);; Cellular Component: mitochondrion (GO:0005739);; Cellular Component: cytosol (GO:0005829);; Biological Process: tricarboxylic acid cycle (GO:0006099);; Biological Process: citrate metabolic process (GO:0006101);; Molecular Function: citrate dehydratase activity (GO:0047780);; Molecular Function: 4 iron, 4 sulfur cluster binding (GO:0…	K01681|0.0e+00|mtr:MTR_2g088360|K01681 aconitate hydratase [EC:4.2.1.3] | (RefSeq) cytoplasmic-like aconitate hydratase	Citrate cycle (TCA cycle) (ko00020);; Glyoxylate and dicarboxylate metabolism (ko00630);; Carbon metabolism (ko01200);; 2-Oxocarboxylic acid metabolism (ko01210);; Biosynthesis of amino acids (ko01230)	[AJ]	RNA processing and modification;; Translation, ribosomal structure and biogenesis	Aconitase family (aconitate hydratase)	Aconitate hydratase 3, mitochondrial OS=Arabidopsis thaliana OX=3702 GN=ACO3 PE=1 SV=2	C	Energy production and conversion	aconitate hydratase, cytoplasmic [Medicago truncatula]
MTR_5g032220	MSTRG.34338.47	up	--	--	Cellular Component: nucleus (GO:0005634);; Biological Process: regulation of transcription, DNA-templated (GO:0006355);; Molecular Function: zinc ion binding (GO:0008270);;	K01681|1.7e-32|mtr:MTR_2g067620|K01681 aconitate hydratase [EC:4.2.1.3] | (RefSeq) cytoplasmic-like aconitate hydratase	Citrate cycle (TCA cycle) (ko00020);; Glyoxylate and dicarboxylate metabolism (ko00630);; Carbon metabolism (ko01200);; 2-Oxocarboxylic acid metabolism (ko01210);; Biosynthesis of amino acids (ko01230)	--	--	MULE transposase domain	Protein FAR1-RELATED SEQUENCE 5 OS=Arabidopsis thaliana OX=3702 GN=FRS5 PE=1 SV=1	S	Function unknown	hypothetical protein MTR_5g032220 [Medicago truncatula]
MTR_2g021700	MSTRG.27774.1	down	[C]	Energy production and conversion	Biological Process: carbohydrate metabolic process (GO:0005975);; Molecular Function: oxidoreductase activity, acting on the CH-OH group of donors, NAD or NADP as acceptor (GO:0016616);;	K00026|9.8e-24|ccaj:109809827|K00026 malate dehydrogenase [EC:1.1.1.37] | (RefSeq) malate dehydrogenase 2, peroxisomal	Citrate cycle (TCA cycle) (ko00020);; Cysteine and methionine metabolism (ko00270);; Pyruvate metabolism (ko00620);; Glyoxylate and dicarboxylate metabolism (ko00630);; Carbon fixation in photosynthetic organisms (ko00710);; Carbon metabolism (ko01200)	[C]	Energy production and conversion	lactate/malate dehydrogenase, alpha/beta C-terminal domain	Malate dehydrogenase 2, peroxisomal OS=Arabidopsis thaliana OX=3702 GN=PMDH2 PE=1 SV=1	C	Energy production and conversion	malate dehydrogenase [Medicago truncatula]
MTR_2g045010	MSTRG.27774.1	down	[C]	Energy production and conversion	Biological Process: carbohydrate metabolic process (GO:0005975);; Molecular Function: oxidoreductase activity, acting on the CH-OH group of donors, NAD or NADP as acceptor (GO:0016616);;	K00026|9.8e-24|ccaj:109809827|K00026 malate dehydrogenase [EC:1.1.1.37] | (RefSeq) malate dehydrogenase 2, peroxisomal	Citrate cycle (TCA cycle) (ko00020);; Cysteine and methionine metabolism (ko00270);; Pyruvate metabolism (ko00620);; Glyoxylate and dicarboxylate metabolism (ko00630);; Carbon fixation in photosynthetic organisms (ko00710);; Carbon metabolism (ko01200)	[C]	Energy production and conversion	lactate/malate dehydrogenase, alpha/beta C-terminal domain	Malate dehydrogenase 2, peroxisomal OS=Arabidopsis thaliana OX=3702 GN=PMDH2 PE=1 SV=1	C	Energy production and conversion	malate dehydrogenase [Medicago truncatula]
MTR_5g092890	MSTRG.27774.1	down	--	--	--	K01681|9.2e-07|cmax:111497319|K01681 aconitate hydratase [EC:4.2.1.3] | (RefSeq) aconitate hydratase	Citrate cycle (TCA cycle) (ko00020);; Glyoxylate and dicarboxylate metabolism (ko00630);; Carbon metabolism (ko01200);; 2-Oxocarboxylic acid metabolism (ko01210);; Biosynthesis of amino acids (ko01230)	[AJ]	RNA processing and modification;; Translation, ribosomal structure and biogenesis	--	Aconitate hydratase (Fragment) OS=Cucumis melo var. conomon OX=3657 GN=ACO PE=2 SV=1	--	--	hypothetical protein MTR_5g092890 [Medicago truncatula]
MTR_2g088360	MSTRG.36192.1	down	[C]	Energy production and conversion	Molecular Function: aconitate hydratase activity (GO:0003994);; Cellular Component: mitochondrion (GO:0005739);; Cellular Component: cytosol (GO:0005829);; Biological Process: tricarboxylic acid cycle (GO:0006099);; Biological Process: citrate metabolic process (GO:0006101);; Molecular Function: citrate dehydratase activity (GO:0047780);; Molecular Function: 4 iron, 4 sulfur cluster binding (GO:0…	K01681|0.0e+00|mtr:MTR_2g088360|K01681 aconitate hydratase [EC:4.2.1.3] | (RefSeq) cytoplasmic-like aconitate hydratase	Citrate cycle (TCA cycle) (ko00020);; Glyoxylate and dicarboxylate metabolism (ko00630);; Carbon metabolism (ko01200);; 2-Oxocarboxylic acid metabolism (ko01210);; Biosynthesis of amino acids (ko01230)	[AJ]	RNA processing and modification;; Translation, ribosomal structure and biogenesis	Aconitase family (aconitate hydratase)	Aconitate hydratase 3, mitochondrial OS=Arabidopsis thaliana OX=3702 GN=ACO3 PE=1 SV=2	C	Energy production and conversion	aconitate hydratase, cytoplasmic [Medicago truncatula]
MTR_2g088360	MSTRG.35154.2	down	[C]	Energy production and conversion	Molecular Function: aconitate hydratase activity (GO:0003994);; Cellular Component: mitochondrion (GO:0005739);; Cellular Component: cytosol (GO:0005829);; Biological Process: tricarboxylic acid cycle (GO:0006099);; Biological Process: citrate metabolic process (GO:0006101);; Molecular Function: citrate dehydratase activity (GO:0047780);; Molecular Function: 4 iron, 4 sulfur cluster binding (GO:0…	K01681|0.0e+00|mtr:MTR_2g088360|K01681 aconitate hydratase [EC:4.2.1.3] | (RefSeq) cytoplasmic-like aconitate hydratase	Citrate cycle (TCA cycle) (ko00020);; Glyoxylate and dicarboxylate metabolism (ko00630);; Carbon metabolism (ko01200);; 2-Oxocarboxylic acid metabolism (ko01210);; Biosynthesis of amino acids (ko01230)	[AJ]	RNA processing and modification;; Translation, ribosomal structure and biogenesis	Aconitase family (aconitate hydratase)	Aconitate hydratase 3, mitochondrial OS=Arabidopsis thaliana OX=3702 GN=ACO3 PE=1 SV=2	C	Energy production and conversion	aconitate hydratase, cytoplasmic [Medicago truncatula]
MTR_2g088360	MSTRG.37642.1	down	[C]	Energy production and conversion	Molecular Function: aconitate hydratase activity (GO:0003994);; Cellular Component: mitochondrion (GO:0005739);; Cellular Component: cytosol (GO:0005829);; Biological Process: tricarboxylic acid cycle (GO:0006099);; Biological Process: citrate metabolic process (GO:0006101);; Molecular Function: citrate dehydratase activity (GO:0047780);; Molecular Function: 4 iron, 4 sulfur cluster binding (GO:0…	K01681|0.0e+00|mtr:MTR_2g088360|K01681 aconitate hydratase [EC:4.2.1.3] | (RefSeq) cytoplasmic-like aconitate hydratase	Citrate cycle (TCA cycle) (ko00020);; Glyoxylate and dicarboxylate metabolism (ko00630);; Carbon metabolism (ko01200);; 2-Oxocarboxylic acid metabolism (ko01210);; Biosynthesis of amino acids (ko01230)	[AJ]	RNA processing and modification;; Translation, ribosomal structure and biogenesis	Aconitase family (aconitate hydratase)	Aconitate hydratase 3, mitochondrial OS=Arabidopsis thaliana OX=3702 GN=ACO3 PE=1 SV=2	C	Energy production and conversion	aconitate hydratase, cytoplasmic [Medicago truncatula]
MTR_2g088360	MSTRG.9093.2	down	[C]	Energy production and conversion	Molecular Function: aconitate hydratase activity (GO:0003994);; Cellular Component: mitochondrion (GO:0005739);; Cellular Component: cytosol (GO:0005829);; Biological Process: tricarboxylic acid cycle (GO:0006099);; Biological Process: citrate metabolic process (GO:0006101);; Molecular Function: citrate dehydratase activity (GO:0047780);; Molecular Function: 4 iron, 4 sulfur cluster binding (GO:0…	K01681|0.0e+00|mtr:MTR_2g088360|K01681 aconitate hydratase [EC:4.2.1.3] | (RefSeq) cytoplasmic-like aconitate hydratase	Citrate cycle (TCA cycle) (ko00020);; Glyoxylate and dicarboxylate metabolism (ko00630);; Carbon metabolism (ko01200);; 2-Oxocarboxylic acid metabolism (ko01210);; Biosynthesis of amino acids (ko01230)	[AJ]	RNA processing and modification;; Translation, ribosomal structure and biogenesis	Aconitase family (aconitate hydratase)	Aconitate hydratase 3, mitochondrial OS=Arabidopsis thaliana OX=3702 GN=ACO3 PE=1 SV=2	C	Energy production and conversion	aconitate hydratase, cytoplasmic [Medicago truncatula]
MTR_1g115790	MSTRG.14464.1	up	[V]	Defense mechanisms	Molecular Function: ATP binding (GO:0005524);; Cellular Component: plasma membrane (GO:0005886);; Cellular Component: integral component of membrane (GO:0016021);; Molecular Function: ATPase activity (GO:0016887);; Molecular Function: ATPase activity, coupled to transmembrane movement of substances (GO:0042626);; Biological Process: transmembrane transport (GO:0055085);;	K05681|1.2e-90|gmx:100818395|K05681 ATP-binding cassette, subfamily G (WHITE), member 2 | (RefSeq) ABC transporter G family member 5	ABC transporters (ko02010)	[Q]	Secondary metabolites biosynthesis, transport and catabolism	ABC-2 type transporter	ABC transporter G family member 1 OS=Arabidopsis thaliana OX=3702 GN=ABCG1 PE=2 SV=1	Q	Secondary metabolites biosynthesis, transport and catabolism	ABC transporter G family member 1 [Medicago truncatula]
MTR_2g011400	MSTRG.14464.1	up	--	--	Molecular Function: calcium ion binding (GO:0005509);;	K24345|1.5e-48|gmx:100306210|K24345 calcium-binding protein KIC and related proteins | (RefSeq) calcium-binding EF-hand family protein	--	[ZD]	Cytoskeleton;; Cell cycle control, cell division, chromosome partitioning	EF-hand domain pair	Calcium-binding protein KRP1 OS=Arabidopsis thaliana OX=3702 GN=KRP1 PE=2 SV=1	--	--	calcium-binding protein PBP1 [Medicago truncatula]
MTR_2g044060	MSTRG.14464.1	up	--	--	--	K13412|7.3e-22|mtr:MTR_5g092810|K13412 calcium-dependent protein kinase [EC:2.7.11.1] | (RefSeq) calcium-dependent kinase	Plant-pathogen interaction (ko04626)	--	--	--	--	--	--	hypothetical protein MTR_2g044060 [Medicago truncatula]
MTR_2g064425	MSTRG.14464.1	up	--	--	Molecular Function: magnesium ion binding (GO:0000287);; Molecular Function: myrcene synthase activity (GO:0050551);;	K18108|2.8e-175|vvi:100232956|K18108 (-)-alpha-terpineol synthase [EC:4.2.3.111] | (RefSeq) (-)-a-terpineol synthase	Monoterpenoid biosynthesis (ko00902)	--	--	Terpene synthase family, metal binding domain	Myrcene synthase, chloroplastic OS=Quercus ilex OX=58334 PE=1 SV=1	S	Function unknown	terpene synthase 10 isoform X1 [Medicago truncatula]
MTR_2g099740	MSTRG.14464.1	up	--	--	Molecular Function: transcription regulatory region sequence-specific DNA binding (GO:0000976);; Molecular Function: transcription factor activity, sequence-specific DNA binding (GO:0003700);; Cellular Component: nucleus (GO:0005634);; Biological Process: cell differentiation (GO:0030154);; Molecular Function: sequence-specific DNA binding (GO:0043565);;	K09422|5.9e-233|mtr:MTR_2g099740|K09422 transcription factor MYB, plant | (RefSeq) myb transcription factor	--	[K]	Transcription	Myb-like DNA-binding domain	Transcription factor MYB26 OS=Arabidopsis thaliana OX=3702 GN=MYB26 PE=2 SV=1	--	--	transcription factor MYB26 [Medicago truncatula]
MTR_3g065890	MSTRG.14464.1	up	--	--	Molecular Function: protein binding (GO:0005515);;	--	--	--	--	F-box domain	--	S	Function unknown	F-box/LRR protein [Medicago truncatula]
MTR_3g109610	MSTRG.14464.1	up	[Q]	Secondary metabolites biosynthesis, transport and catabolism	Cellular Component: chloroplast (GO:0009507);; Molecular Function: carotenoid dioxygenase activity (GO:0010436);; Biological Process: carotene catabolic process (GO:0016121);; Molecular Function: metal ion binding (GO:0046872);;	K17913|0.0e+00|mtr:MTR_3g109610|K17913 carlactone synthase / all-trans-10'-apo-beta-carotenal 13,14-cleaving dioxygenase [EC:1.13.11.69 1.13.11.70] | (RefSeq) carotenoid cleavage dioxygenase	Carotenoid biosynthesis (ko00906)	[Q]	Secondary metabolites biosynthesis, transport and catabolism	Retinal pigment epithelial membrane protein	Carotenoid cleavage dioxygenase 8 homolog B, chloroplastic OS=Oryza sativa subsp. japonica OX=39947 GN=CCD8B PE=1 SV=1	Q	Secondary metabolites biosynthesis, transport and catabolism	carotenoid cleavage dioxygenase 8 homolog B, chloroplastic [Medicago truncatula]
MTR_3g109620	MSTRG.14464.1	up	[KJ]	Transcription;; Translation, ribosomal structure and biogenesis	Cellular Component: chloroplast (GO:0009507);;	--	--	[S]	Function unknown	Transcriptional regulator	Probable transcriptional regulatory protein At2g25830 OS=Arabidopsis thaliana OX=3702 GN=At2g25830 PE=2 SV=2	K	Transcription	probable transcriptional regulatory protein At2g25830 isoform X1 [Medicago truncatula]
MTR_3g109630	MSTRG.14464.1	up	--	--	--	--	--	--	--	Unc-13 homolog	Protein unc-13 homolog OS=Arabidopsis thaliana OX=3702 GN=PATROL1 PE=2 SV=1	S	Function unknown	uncharacterized protein LOC11433559 [Medicago truncatula]
MTR_3g109640	MSTRG.14464.1	up	--	--	Cellular Component: integral component of membrane (GO:0016021);;	--	--	--	--	--	--	--	--	transmembrane protein, putative [Medicago truncatula]
MTR_3g109650	MSTRG.14464.1	up	[DZ]	Cell cycle control, cell division, chromosome partitioning;; Cytoskeleton	--	K10615|1.4e-25|ppp:112282946|K10615 E3 ubiquitin-protein ligase HERC4 [EC:2.3.2.26] | (RefSeq) probable E3 ubiquitin-protein ligase HERC4 isoform X1	Ubiquitin mediated proteolysis (ko04120)	[S]	Function unknown	Regulator of chromosome condensation (RCC1) repeat	--	--	--	E3 ubiquitin-protein ligase HERC2-like protein [Medicago truncatula]
MTR_3g109655	MSTRG.14464.1	up	--	--	--	--	--	--	--	--	--	--	--	hypothetical protein MTR_3g109655 [Medicago truncatula]
MTR_3g109670	MSTRG.14464.1	up	--	--	--	--	--	--	--	--	--	--	--	hypothetical protein MTR_3g109670 [Medicago truncatula]
MTR_3g109685	MSTRG.14464.1	up	--	--	Cellular Component: integral component of membrane (GO:0016021);;	--	--	--	--	--	--	--	--	transmembrane protein, putative [Medicago truncatula]
MTR_3g109690	MSTRG.14464.1	up	--	--	Molecular Function: zinc ion binding (GO:0008270);; Molecular Function: kinase activity (GO:0016301);; Molecular Function: ubiquitin protein ligase activity (GO:0061630);;	K14313|7.0e-24|psom:113341515|K14313 nuclear pore complex protein Nup53 | (RefSeq) uncharacterized protein LOC113341515	RNA transport (ko03013)	--	--	Ring finger domain	--	O	Posttranslational modification, protein turnover, chaperones	mitogen-activated protein kinase kinase kinase 1 [Medicago truncatula]
MTR_3g109700	MSTRG.14464.1	up	[J]	Translation, ribosomal structure and biogenesis	Molecular Function: aminoacyl-tRNA hydrolase activity (GO:0004045);; Cellular Component: mitochondrion (GO:0005739);; Cellular Component: cytosol (GO:0005829);;	K04794|1.8e-102|mtr:MTR_3g109700|K04794 peptidyl-tRNA hydrolase, PTH2 family [EC:3.1.1.29] | (RefSeq) peptidyl-tRNA hydrolase II (PTH2) family protein	--	[S]	Function unknown	Peptidyl-tRNA hydrolase PTH2	--	S	Function unknown	peptidyl-tRNA hydrolase 2, mitochondrial isoform X1 [Medicago truncatula]
MTR_3g109710	MSTRG.14464.1	up	--	--	--	--	--	--	--	--	--	--	--	hypothetical protein MTR_3g109710 [Medicago truncatula]
MTR_3g109720	MSTRG.14464.1	up	--	--	Biological Process: defense response (GO:0006952);;	--	--	--	--	--	Protein NONRESPONDING TO OXYLIPINS 2, mitochondrial OS=Arabidopsis thaliana OX=3702 GN=NOXY2 PE=1 SV=2	S	Function unknown	uncharacterized protein LOC11432508 isoform X1 [Medicago truncatula]
MTR_3g109730	MSTRG.14464.1	up	--	--	Cellular Component: integral component of membrane (GO:0016021);;	K23871|2.7e-43|mtr:MTR_1g017220|K23871 putative pectin methylesterase [EC:2.1.1.-] | (RefSeq) transmembrane protein, putative	--	--	--	--	Probable pectin methylesterase CGR2 OS=Arabidopsis thaliana OX=3702 GN=CGR2 PE=2 SV=1	S	Function unknown	uncharacterized protein At3g49720 [Medicago truncatula]
MTR_3g109740	MSTRG.14464.1	up	--	--	Cellular Component: cytochrome b6f complex (GO:0009512);; Biological Process: cytochrome complex assembly (GO:0017004);; Molecular Function: electron transporter, transferring electrons within cytochrome b6/f complex of photosystem II activity (GO:0045158);;	--	--	--	--	--	--	--	--	hypothetical protein MTR_3g109740 [Medicago truncatula]
MTR_3g109760	MSTRG.14464.1	up	--	--	Cellular Component: nucleus (GO:0005634);; Molecular Function: zinc ion binding (GO:0008270);; Biological Process: cell differentiation (GO:0030154);; Molecular Function: sequence-specific DNA binding (GO:0043565);; Biological Process: positive regulation of transcription, DNA-templated (GO:0045893);;	K21630|1.6e-31|cmos:111453155|K21630 GATA-type zinc finger protein 1 | (RefSeq) GATA transcription factor 6-like	--	[K]	Transcription	GATA zinc finger	GATA transcription factor 12 OS=Arabidopsis thaliana OX=3702 GN=GATA12 PE=2 SV=1	K	Transcription	GATA transcription factor 9 [Medicago truncatula]
MTR_3g109770	MSTRG.14464.1	up	--	--	--	--	--	--	--	--	--	--	--	hypothetical protein MTR_3g109770 [Medicago truncatula]
MTR_3g109800	MSTRG.14464.1	up	--	--	Molecular Function: DNA binding (GO:0003677);; Cellular Component: nucleus (GO:0005634);; Molecular Function: lipid binding (GO:0008289);;	K09338|0.0e+00|mtr:MTR_3g109800|K09338 homeobox-leucine zipper protein | (RefSeq) class III homeodomain leucine zipper protein	--	--	--	START domain	Homeobox-leucine zipper protein ATHB-8 OS=Arabidopsis thaliana OX=3702 GN=ATHB-8 PE=1 SV=1	K	Transcription	homeobox-leucine zipper protein ATHB-8 [Medicago truncatula]
MTR_3g109820	MSTRG.14464.1	up	[T]	Signal transduction mechanisms	Molecular Function: protein kinase activity (GO:0004672);; Molecular Function: ATP binding (GO:0005524);; Cellular Component: integral component of membrane (GO:0016021);;	K22911|1.9e-27|spen:107031166|K22911 thiamine phosphate phosphatase / amino-HMP aminohydrolase [EC:3.1.3.100 3.5.99.-] | (RefSeq) bifunctional TH2 protein, mitochondrial	Thiamine metabolism (ko00730)	--	--	Leucine rich repeat	Probably inactive leucine-rich repeat receptor-like protein kinase At2g25790 OS=Arabidopsis thaliana OX=3702 GN=At2g25790 PE=1 SV=1	T	Signal transduction mechanisms	probably inactive leucine-rich repeat receptor-like protein kinase At2g25790 [Medicago truncatula]
MTR_3g109840	MSTRG.14464.1	up	--	--	Cellular Component: Golgi apparatus (GO:0005794);; Cellular Component: integral component of membrane (GO:0016021);; Molecular Function: O-acetyltransferase activity (GO:0016413);;	K23877|1.5e-258|mtr:MTR_3g109840|K23877 xyloglucan O-acetyltransferase | (RefSeq) Pmr5/Cas1p GDSL/SGNH-like acyl-esterase family protein	--	--	--	GDSL/SGNH-like Acyl-Esterase family found in Pmr5 and Cas1p	Protein ALTERED XYLOGLUCAN 4 OS=Arabidopsis thaliana OX=3702 GN=AXY4 PE=1 SV=1	S	Function unknown	Pmr5/Cas1p GDSL/SGNH-like acyl-esterase family protein [Medicago truncatula]
MTR_3g109860	MSTRG.14464.1	up	--	--	--	--	--	--	--	Protein of unknown function (DUF1677)	--	S	Function unknown	DUF1677 family protein [Medicago truncatula]
MTR_3g109870	MSTRG.14464.1	up	[I]	Lipid transport and metabolism	Cellular Component: endoplasmic reticulum (GO:0005783);; Cellular Component: Golgi apparatus (GO:0005794);; Cellular Component: membrane (GO:0016020);; Cellular Component: integral component of membrane (GO:0016021);; Molecular Function: lipase activity (GO:0016298);;	K01054|3.2e-158|cpap:110809085|K01054 acylglycerol lipase [EC:3.1.1.23] | (RefSeq) uncharacterized protein LOC110809085	Glycerolipid metabolism (ko00561)	[I]	Lipid transport and metabolism	Serine aminopeptidase, S33	--	I	Lipid transport and metabolism	alpha/beta hydrolase family protein [Medicago truncatula]
MTR_3g109880	MSTRG.14464.1	up	--	--	Molecular Function: protein phosphatase inhibitor activity (GO:0004864);; Cellular Component: nucleus (GO:0005634);; Cellular Component: cytoplasm (GO:0005737);; Biological Process: abscisic acid-activated signaling pathway (GO:0009738);; Molecular Function: abscisic acid binding (GO:0010427);; Molecular Function: signaling receptor activity (GO:0038023);; Biological Process: regulation of protei…	--	--	--	--	Polyketide cyclase / dehydrase and lipid transport	--	S	Function unknown	lachrymatory-factor synthase [Medicago truncatula]
MTR_3g110198	MSTRG.14464.1	up	--	--	Biological Process: protein glycosylation (GO:0006486);; Cellular Component: integral component of membrane (GO:0016021);; Molecular Function: xylogalacturonan beta-1,3-xylosyltransferase activity (GO:0102983);;	K18789|1.3e-82|psom:113275449|K18789 xylogalacturonan beta-1,3-xylosyltransferase [EC:2.4.2.41] | (RefSeq) probable glycosyltransferase At5g20260	--	[GMW]	Carbohydrate transport and metabolism;; Cell wall/membrane/envelope biogenesis;; Extracellular structures	Exostosin family	Probable glycosyltransferase At5g03795 OS=Arabidopsis thaliana OX=3702 GN=At5g03795 PE=3 SV=2	--	--	exostosin family protein [Medicago truncatula]
MTR_3g110200	MSTRG.14464.1	up	--	--	Biological Process: protein glycosylation (GO:0006486);; Cellular Component: integral component of membrane (GO:0016021);; Molecular Function: transferase activity, transferring glycosyl groups (GO:0016757);;	K18789|2.9e-79|psom:113275449|K18789 xylogalacturonan beta-1,3-xylosyltransferase [EC:2.4.2.41] | (RefSeq) probable glycosyltransferase At5g20260	--	[GMW]	Carbohydrate transport and metabolism;; Cell wall/membrane/envelope biogenesis;; Extracellular structures	Exostosin family	Probable glycosyltransferase At5g03795 OS=Arabidopsis thaliana OX=3702 GN=At5g03795 PE=3 SV=2	--	--	probable glycosyltransferase At5g03795 isoform X1 [Medicago truncatula]
MTR_3g110202	MSTRG.14464.1	up	--	--	--	--	--	--	--	--	--	--	--	uncharacterized protein LOC25490132 [Medicago truncatula]
MTR_3g110205	MSTRG.14464.1	up	--	--	Molecular Function: DNA binding (GO:0003677);; Molecular Function: transcription factor activity, sequence-specific DNA binding (GO:0003700);; Cellular Component: nucleus (GO:0005634);;	K09286|6.1e-100|mtr:MTR_3g110205|K09286 EREBP-like factor | (RefSeq) AP2 domain class transcription factor	--	--	--	AP2 domain	Dehydration-responsive element-binding protein 3 OS=Arabidopsis thaliana OX=3702 GN=DREB3 PE=2 SV=1	K	Transcription	dehydration-responsive element-binding protein 3 [Medicago truncatula]
MTR_3g110208	MSTRG.14464.1	up	--	--	--	--	--	--	--	--	--	--	--	hypothetical protein MTR_3g110208 [Medicago truncatula]
MTR_5g093930	MSTRG.14464.1	up	--	--	--	K00784|1.4e-29|mtr:MTR_5g093920|K00784 ribonuclease Z [EC:3.1.26.11] | (RefSeq) nuclear ribonuclease Z	RNA transport (ko03013)	--	--	--	tRNase Z TRZ1 OS=Arabidopsis thaliana OX=3702 GN=TRZ1 PE=1 SV=3	--	--	nuclear ribonuclease Z, putative [Medicago truncatula]
MTR_8g078485	MSTRG.14464.1	up	--	--	--	--	--	--	--	--	--	--	--	hypothetical protein MTR_8g078485 [Medicago truncatula]
MTR_8g470540	MSTRG.14464.1	up	--	--	Molecular Function: kinase activity (GO:0016301);;	K13420|2.4e-14|lja:Lj6g3v1984480.2|K13420 LRR receptor-like serine/threonine-protein kinase FLS2 [EC:2.7.11.1] | (RefSeq) Lj6g3v1984480.2; -	MAPK signaling pathway - plant (ko04016);; Plant-pathogen interaction (ko04626)	--	--	Leucine rich repeat	--	S	Function unknown	leucine-rich receptor-like kinase family protein [Medicago truncatula]
Medicago_truncatula_newGene_4723	MSTRG.14464.1	up	--	--	--	--	--	--	--	--	--	--	--	hypothetical protein MtrunA17_Chr8g0346411 [Medicago truncatula]
Medicago_truncatula_newGene_6595	MSTRG.14464.1	up	--	--	Molecular Function: nucleic acid binding (GO:0003676);; Biological Process: DNA integration (GO:0015074);; Molecular Function: transferase activity (GO:0016740);;	--	--	--	--	--	--	E	Amino acid transport and metabolism	Polynucleotidyl transferase, Ribonuclease H fold [Medicago truncatula]
MTR_1g033630	MSTRG.10190.11	down	--	--	--	--	--	--	--	Glycine rich protein family	--	--	--	glycine-rich protein [Medicago truncatula]
MTR_3g022570	MSTRG.10190.11	down	[R]	General function prediction only	Molecular Function: ADP binding (GO:0043531);;	K12818|2.8e-142|mtr:MTR_0267s0070|K12818 ATP-dependent RNA helicase DHX8/PRP22 [EC:3.6.4.13] | (RefSeq) NB-ARC domain disease resistance protein, putative	Spliceosome (ko03040)	[T]	Signal transduction mechanisms	NB-ARC domain	Putative disease resistance RPP13-like protein 1 OS=Arabidopsis thaliana OX=3702 GN=RPPL1 PE=3 SV=1	T	Signal transduction mechanisms	putative disease resistance protein At3g14460 [Medicago truncatula]
MTR_3g022580	MSTRG.10190.11	down	--	--	Molecular Function: transcription factor activity, sequence-specific DNA binding (GO:0003700);; Cellular Component: nucleus (GO:0005634);; Biological Process: regulation of transcription, DNA-templated (GO:0006355);; Molecular Function: sequence-specific DNA binding (GO:0043565);;	K14494|1.4e-16|zju:107429297|K14494 DELLA protein | (RefSeq) DELLA protein GAIP-B-like	Plant hormone signal transduction (ko04075)	--	--	GRAS domain family	GRAS family protein TF80 OS=Medicago truncatula OX=3880 GN=TF80 PE=1 SV=1	K	Transcription	GRAS family transcription factor [Medicago truncatula]
MTR_3g022590	MSTRG.10190.11	down	--	--	--	--	--	[T]	Signal transduction mechanisms	--	Putative disease resistance protein At3g14460 OS=Arabidopsis thaliana OX=3702 GN=At3g14460 PE=3 SV=1	T	Signal transduction mechanisms	LRR and NB-ARC domain disease resistance protein, putative [Medicago truncatula]
MTR_3g022600	MSTRG.10190.11	down	[R]	General function prediction only	Molecular Function: ADP binding (GO:0043531);;	K12818|2.3e-158|mtr:MTR_0267s0070|K12818 ATP-dependent RNA helicase DHX8/PRP22 [EC:3.6.4.13] | (RefSeq) NB-ARC domain disease resistance protein, putative	Spliceosome (ko03040)	[T]	Signal transduction mechanisms	NB-ARC domain	Putative disease resistance RPP13-like protein 1 OS=Arabidopsis thaliana OX=3702 GN=RPPL1 PE=3 SV=1	T	Signal transduction mechanisms	putative disease resistance protein At3g14460 [Medicago truncatula]
MTR_3g022610	MSTRG.10190.11	down	--	--	--	--	--	--	--	--	--	--	--	hypothetical protein MTR_3g022610 [Medicago truncatula]
MTR_3g022615	MSTRG.10190.11	down	--	--	--	--	--	--	--	--	--	--	--	hypothetical protein MTR_3g022615 [Medicago truncatula]
MTR_3g022670	MSTRG.10190.11	down	--	--	Cellular Component: integral component of membrane (GO:0016021);;	--	--	--	--	--	--	--	--	transmembrane protein, putative [Medicago truncatula]
MTR_3g022730	MSTRG.10190.11	down	--	--	--	--	--	[T]	Signal transduction mechanisms	--	Putative disease resistance protein At3g14460 OS=Arabidopsis thaliana OX=3702 GN=At3g14460 PE=3 SV=1	T	Signal transduction mechanisms	NBS-LRR type disease resistance protein [Medicago truncatula]
MTR_3g022732	MSTRG.10190.11	down	--	--	--	--	--	--	--	--	--	--	--	hypothetical protein MTR_3g022732 [Medicago truncatula]
MTR_3g022738	MSTRG.10190.11	down	--	--	--	--	--	--	--	--	--	--	--	hypothetical protein MTR_3g022738 [Medicago truncatula]
MTR_3g022740	MSTRG.10190.11	down	--	--	--	K12818|7.5e-53|mtr:MTR_0267s0070|K12818 ATP-dependent RNA helicase DHX8/PRP22 [EC:3.6.4.13] | (RefSeq) NB-ARC domain disease resistance protein, putative	Spliceosome (ko03040)	[T]	Signal transduction mechanisms	Leucine rich repeat	Putative disease resistance protein At3g14460 OS=Arabidopsis thaliana OX=3702 GN=At3g14460 PE=3 SV=1	T	Signal transduction mechanisms	Ty1/Copia-like polyprotein/retrotransposon [Medicago truncatula]
MTR_3g022750	MSTRG.10190.11	down	--	--	Cellular Component: integral component of membrane (GO:0016021);;	--	--	--	--	--	--	--	--	transmembrane protein, putative [Medicago truncatula]
MTR_3g022752	MSTRG.10190.11	down	--	--	--	--	--	--	--	--	--	--	--	hypothetical protein MTR_3g022752 [Medicago truncatula]
MTR_3g022755	MSTRG.10190.11	down	--	--	--	--	--	--	--	--	--	L	Replication, recombination and repair	hypothetical protein MTR_3g022755 [Medicago truncatula]
MTR_3g022785	MSTRG.10190.11	down	--	--	--	--	--	--	--	--	--	--	--	hypothetical protein MTR_3g022785 [Medicago truncatula]
MTR_3g022790	MSTRG.10190.11	down	[U]	Intracellular trafficking, secretion, and vesicular transport	Molecular Function: hydrolase activity (GO:0016787);; Molecular Function: ADP binding (GO:0043531);;	K12818|2.6e-147|mtr:MTR_0267s0070|K12818 ATP-dependent RNA helicase DHX8/PRP22 [EC:3.6.4.13] | (RefSeq) NB-ARC domain disease resistance protein, putative	Spliceosome (ko03040)	[T]	Signal transduction mechanisms	NB-ARC domain	Putative disease resistance RPP13-like protein 1 OS=Arabidopsis thaliana OX=3702 GN=RPPL1 PE=3 SV=1	T	Signal transduction mechanisms	putative disease resistance protein At3g14460 [Medicago truncatula]
MTR_3g022810	MSTRG.10190.11	down	--	--	--	--	--	--	--	--	--	S	Function unknown	hypothetical protein MTR_3g022810 [Medicago truncatula]
MTR_3g022830	MSTRG.10190.11	down	--	--	--	K14494|2.2e-55|jre:109007807|K14494 DELLA protein | (RefSeq) DELLA protein GAI-like	Plant hormone signal transduction (ko04075)	--	--	GRAS domain family	GRAS family protein TF80 OS=Medicago truncatula OX=3880 GN=TF80 PE=1 SV=1	K	Transcription	scarecrow-like protein 3 [Medicago truncatula]
MTR_3g022850	MSTRG.10190.11	down	--	--	Biological Process: resolution of meiotic recombination intermediates (GO:0000712);; Biological Process: double-strand break repair via break-induced replication (GO:0000727);; Molecular Function: DNA binding (GO:0003677);; Cellular Component: nucleus (GO:0005634);; Biological Process: intra-S DNA damage checkpoint (GO:0031573);; Molecular Function: 3'-flap endonuclease activity (GO:0048257);; Ce…	K08991|0.0e+00|mtr:MTR_3g022850|K08991 crossover junction endonuclease MUS81 [EC:3.1.22.-] | (RefSeq) crossover junction endonuclease MUS81-like protein	Homologous recombination (ko03440)	[L]	Replication, recombination and repair	ERCC4 domain	Crossover junction endonuclease MUS81 OS=Arabidopsis thaliana OX=3702 GN=MUS81 PE=1 SV=1	L	Replication, recombination and repair	crossover junction endonuclease MUS81 [Medicago truncatula]
MTR_3g022870	MSTRG.10190.11	down	--	--	Molecular Function: ADP binding (GO:0043531);;	K12818|3.3e-140|mtr:MTR_0267s0070|K12818 ATP-dependent RNA helicase DHX8/PRP22 [EC:3.6.4.13] | (RefSeq) NB-ARC domain disease resistance protein, putative	Spliceosome (ko03040)	[T]	Signal transduction mechanisms	NB-ARC domain	Putative disease resistance RPP13-like protein 1 OS=Arabidopsis thaliana OX=3702 GN=RPPL1 PE=3 SV=1	T	Signal transduction mechanisms	disease resistance protein RGA2 isoform X1 [Medicago truncatula]
MTR_3g055870	MSTRG.10190.11	down	--	--	Biological Process: defense response (GO:0006952);; Molecular Function: ADP binding (GO:0043531);;	K13457|0.0e+00|mtr:MTR_3g055870|K13457 disease resistance protein RPM1 | (RefSeq) LRR and NB-ARC domain disease resistance protein	Plant-pathogen interaction (ko04626)	[T]	Signal transduction mechanisms	NB-ARC domain	Disease resistance protein RPM1 OS=Arabidopsis thaliana OX=3702 GN=RPM1 PE=1 SV=1	T	Signal transduction mechanisms	LRR and NB-ARC domain disease resistance protein [Medicago truncatula]
MTR_8g016975	MSTRG.10190.11	down	[I]	Lipid transport and metabolism	Molecular Function: lanosterol synthase activity (GO:0000250);; Cellular Component: lipid droplet (GO:0005811);; Biological Process: triterpenoid biosynthetic process (GO:0016104);; Molecular Function: beta-amyrin synthase activity (GO:0042300);;	K20658|0.0e+00|cam:101509140|K20658 alpha/beta-amyrin synthase [EC:5.4.99.40 5.4.99.39] | (RefSeq) mixed-amyrin synthase	Sesquiterpenoid and triterpenoid biosynthesis (ko00909)	[I]	Lipid transport and metabolism	Squalene-hopene cyclase C-terminal domain	Mixed-amyrin synthase OS=Pisum sativum OX=3888 GN=OSCPSM PE=1 SV=1	I	Lipid transport and metabolism	mixed-amyrin synthase [Medicago truncatula]
MTR_2g043030	MSTRG.12209.2	down	--	--	Molecular Function: DNA binding (GO:0003677);; Molecular Function: transcription factor activity, sequence-specific DNA binding (GO:0003700);; Cellular Component: nucleus (GO:0005634);;	K09286|7.5e-19|ppp:112279394|K09286 EREBP-like factor | (RefSeq) ethylene-responsive transcription factor ERF022-like	--	--	--	AP2 domain	Ethylene-responsive transcription factor ERF017 OS=Arabidopsis thaliana OX=3702 GN=ERF017 PE=2 SV=1	K	Transcription	ethylene-responsive transcription factor ERF017 [Medicago truncatula]
MTR_3g071560	MSTRG.12209.2	down	[J]	Translation, ribosomal structure and biogenesis	Molecular Function: RNA binding (GO:0003723);; Molecular Function: translation initiation factor activity (GO:0003743);; Cellular Component: eukaryotic translation initiation factor 2 complex (GO:0005850);; Cellular Component: eukaryotic translation initiation factor 2B complex (GO:0005851);; Cellular Component: eukaryotic 48S preinitiation complex (GO:0033290);; Molecular Function: ribosome bind…	K03237|4.3e-184|mtr:MTR_3g071560|K03237 translation initiation factor 2 subunit 1 | (RefSeq) eukaryotic translation initiation factor 2 alpha	RNA transport (ko03013);; Protein processing in endoplasmic reticulum (ko04141)	[J]	Translation, ribosomal structure and biogenesis	Eukaryotic translation initiation factor 2 alpha subunit	Eukaryotic translation initiation factor 2 subunit alpha homolog OS=Arabidopsis thaliana OX=3702 GN=At2g40290 PE=1 SV=2	J	Translation, ribosomal structure and biogenesis	eukaryotic translation initiation factor 2 subunit alpha homolog [Medicago truncatula]
MTR_3g071580	MSTRG.12209.2	down	--	--	Molecular Function: acid phosphatase activity (GO:0003993);; Molecular Function: inositol phosphate phosphatase activity (GO:0052745);;	K03103|1.7e-287|mtr:MTR_3g071580|K03103 multiple inositol-polyphosphate phosphatase / 2,3-bisphosphoglycerate 3-phosphatase [EC:3.1.3.62 3.1.3.80] | (RefSeq) multiple inositol polyphosphate phosphatase PhyIIa protein	Glycolysis / Gluconeogenesis (ko00010);; Inositol phosphate metabolism (ko00562)	[R]	General function prediction only	Histidine phosphatase superfamily (branch 2)	--	L	Replication, recombination and repair	multiple inositol polyphosphate phosphatase 1 [Medicago truncatula]
MTR_3g071590	MSTRG.12209.2	down	--	--	--	K13944|4.3e-30|nta:107778597|K13944 LOB domain-containing protein 16 | (RefSeq) LOB domain-containing protein 16-like	--	--	--	Lateral organ boundaries (LOB) domain	LOB domain-containing protein 12 OS=Arabidopsis thaliana OX=3702 GN=LBD12 PE=1 SV=2	S	Function unknown	LOB domain-containing protein 12 [Medicago truncatula]
MTR_3g071600	MSTRG.12209.2	down	[C]	Energy production and conversion	Molecular Function: NADH dehydrogenase (ubiquinone) activity (GO:0008137);; Biological Process: aerobic respiration (GO:0009060);; Biological Process: electron transport coupled proton transport (GO:0015990);; Cellular Component: integral component of membrane (GO:0016021);; Biological Process: ATP synthesis coupled electron transport (GO:0042773);; Cellular Component: respiratory chain complex I…	K05575|1.0e-31|mtr:MTR_4g006120|K05575 NAD(P)H-quinone oxidoreductase subunit 4 [EC:7.1.1.2] | (RefSeq) NAD(P)H-quinone oxidoreductase chain 4	Oxidative phosphorylation (ko00190)	[C]	Energy production and conversion	Proton-conducting membrane transporter	NAD(P)H-quinone oxidoreductase chain 4, chloroplastic OS=Lotus japonicus OX=34305 GN=ndhD PE=3 SV=1	C	Energy production and conversion	NADH-quinone oxidoreductase protein [Medicago truncatula]
MTR_3g071605	MSTRG.12209.2	down	--	--	Cellular Component: integral component of membrane (GO:0016021);;	--	--	--	--	--	--	--	--	transmembrane protein, putative [Medicago truncatula]
MTR_3g071610	MSTRG.12209.2	down	[G]	Carbohydrate transport and metabolism	Cellular Component: cytoplasm (GO:0005737);; Biological Process: protein deglycosylation (GO:0006517);; Molecular Function: mannosyl-glycoprotein endo-beta-N-acetylglucosaminidase activity (GO:0033925);;	K01227|0.0e+00|mtr:MTR_3g071610|K01227 mannosyl-glycoprotein endo-beta-N-acetylglucosaminidase [EC:3.2.1.96] | (RefSeq) cytosolic endo-beta-N-acetylglucosaminidase	Other glycan degradation (ko00511)	[R]	General function prediction only	Glycosyl hydrolase family 85	Cytosolic endo-beta-N-acetylglucosaminidase 1 OS=Arabidopsis thaliana OX=3702 GN=ENGASE1 PE=1 SV=1	G	Carbohydrate transport and metabolism	cytosolic endo-beta-N-acetylglucosaminidase 1 [Medicago truncatula]
MTR_3g071620	MSTRG.12209.2	down	[L]	Replication, recombination and repair	Molecular Function: RNA binding (GO:0003723);; Molecular Function: RNA helicase activity (GO:0003724);; Molecular Function: ATP binding (GO:0005524);; Cellular Component: nucleolus (GO:0005730);;	K14809|0.0e+00|mtr:MTR_3g071620|K14809 ATP-dependent RNA helicase DDX55/SPB4 [EC:3.6.4.13] | (RefSeq) DEAD-box ATP-dependent RNA helicase-like protein	--	[A]	RNA processing and modification	DEAD/DEAH box helicase	DEAD-box ATP-dependent RNA helicase 18 OS=Arabidopsis thaliana OX=3702 GN=RH18 PE=2 SV=1	A	RNA processing and modification	DEAD-box ATP-dependent RNA helicase 18 [Medicago truncatula]
MTR_3g071640	MSTRG.12209.2	down	--	--	Cellular Component: integral component of membrane (GO:0016021);;	--	--	--	--	Autophagy-related protein 27	--	S	Function unknown	uncharacterized protein LOC11411378 [Medicago truncatula]
MTR_3g071650	MSTRG.12209.2	down	--	--	Cellular Component: Golgi apparatus (GO:0005794);; Cellular Component: integral component of membrane (GO:0016021);; Molecular Function: O-acetyltransferase activity (GO:0016413);;	K23877|7.4e-40|boe:106296478|K23877 xyloglucan O-acetyltransferase | (RefSeq) protein ALTERED XYLOGLUCAN 4-like	--	--	--	GDSL/SGNH-like Acyl-Esterase family found in Pmr5 and Cas1p	Protein trichome birefringence-like 33 OS=Arabidopsis thaliana OX=3702 GN=TBL33 PE=2 SV=1	S	Function unknown	protein trichome birefringence-like 33 [Medicago truncatula]
MTR_3g071660	MSTRG.12209.2	down	--	--	Biological Process: reproduction (GO:0000003);; Biological Process: regulation of DNA recombination (GO:0000018);; Biological Process: nuclear division (GO:0000280);; Molecular Function: molecular_function (GO:0003674);; Molecular Function: nucleic acid binding (GO:0003676);; Molecular Function: DNA binding (GO:0003677);; Molecular Function: catalytic activity (GO:0003824);; Molecular Function: b…	K10875|3.9e-29|mtr:MTR_7g026650|K10875 DNA repair and recombination protein RAD54 and RAD54-like protein [EC:3.6.4.-] | (RefSeq) chromatin remodeling complex subunit	Homologous recombination (ko03440)	[L]	Replication, recombination and repair	--	SNF2 domain-containing protein CLASSY 1 OS=Arabidopsis thaliana OX=3702 GN=CLSY1 PE=1 SV=1	L	Replication, recombination and repair	chromatin remodeling protein, putative [Medicago truncatula]
MTR_3g071670	MSTRG.12209.2	down	--	--	Biological Process: reproduction (GO:0000003);; Biological Process: regulation of DNA recombination (GO:0000018);; Biological Process: nuclear division (GO:0000280);; Molecular Function: molecular_function (GO:0003674);; Molecular Function: nucleic acid binding (GO:0003676);; Molecular Function: DNA binding (GO:0003677);; Molecular Function: catalytic activity (GO:0003824);; Molecular Function: b…	K10875|2.3e-15|mtr:MTR_7g026650|K10875 DNA repair and recombination protein RAD54 and RAD54-like protein [EC:3.6.4.-] | (RefSeq) chromatin remodeling complex subunit	Homologous recombination (ko03440)	--	--	--	--	L	Replication, recombination and repair	chromatin remodeling complex subunit, putative [Medicago truncatula]
MTR_3g071680	MSTRG.12209.2	down	--	--	Molecular Function: protein binding (GO:0005515);;	--	--	[K]	Transcription	Bromodomain	Transcription factor GTE6 OS=Arabidopsis thaliana OX=3702 GN=GTE6 PE=2 SV=1	--	--	global transcription factor group protein [Medicago truncatula]
MTR_3g071690	MSTRG.12209.2	down	--	--	Molecular Function: protein binding (GO:0005515);;	--	--	[K]	Transcription	Bromodomain	Transcription factor GTE6 OS=Arabidopsis thaliana OX=3702 GN=GTE6 PE=2 SV=1	--	--	global transcription factor group protein [Medicago truncatula]
MTR_3g071695	MSTRG.12209.2	down	--	--	Biological Process: reproduction (GO:0000003);; Biological Process: regulation of DNA recombination (GO:0000018);; Biological Process: nuclear division (GO:0000280);; Molecular Function: molecular_function (GO:0003674);; Molecular Function: nucleic acid binding (GO:0003676);; Molecular Function: DNA binding (GO:0003677);; Molecular Function: catalytic activity (GO:0003824);; Molecular Function: b…	K10875|2.6e-07|mtr:MTR_7g026650|K10875 DNA repair and recombination protein RAD54 and RAD54-like protein [EC:3.6.4.-] | (RefSeq) chromatin remodeling complex subunit	Homologous recombination (ko03440)	[L]	Replication, recombination and repair	--	SNF2 domain-containing protein CLASSY 1 OS=Arabidopsis thaliana OX=3702 GN=CLSY1 PE=1 SV=1	L	Replication, recombination and repair	hypothetical protein MTR_3g071695 [Medicago truncatula]
MTR_3g071740	MSTRG.12209.2	down	--	--	Molecular Function: protein phosphatase inhibitor activity (GO:0004864);; Cellular Component: nucleus (GO:0005634);; Cellular Component: cytoplasm (GO:0005737);; Biological Process: abscisic acid-activated signaling pathway (GO:0009738);; Molecular Function: abscisic acid binding (GO:0010427);; Molecular Function: signaling receptor activity (GO:0038023);; Biological Process: regulation of protei…	K14496|1.2e-129|mtr:MTR_3g071740|K14496 abscisic acid receptor PYR/PYL family | (RefSeq) polyketide cyclase/dehydrase and lipid transporter	MAPK signaling pathway - plant (ko04016);; Plant hormone signal transduction (ko04075)	--	--	Polyketide cyclase / dehydrase and lipid transport	Abscisic acid receptor PYL4 OS=Arabidopsis thaliana OX=3702 GN=PYL4 PE=1 SV=1	S	Function unknown	abscisic acid receptor PYL4 [Medicago truncatula]
MTR_3g071750	MSTRG.12209.2	down	--	--	--	K14961|2.5e-07|nnu:104607600|K14961 COMPASS component SWD1 | (RefSeq) protein RBL	--	--	--	--	--	--	--	hypothetical protein MTR_3g071750 [Medicago truncatula]
MTR_3g071760	MSTRG.12209.2	down	--	--	--	--	--	--	--	--	--	S	Function unknown	hypothetical protein MTR_3g071760 [Medicago truncatula]
MTR_3g071780	MSTRG.12209.2	down	--	--	--	--	--	--	--	--	--	--	--	hypothetical protein MTR_3g071780 [Medicago truncatula]
MTR_3g071790	MSTRG.12209.2	down	--	--	--	--	--	--	--	FBD	--	--	--	FBD protein [Medicago truncatula]
MTR_3g071800	MSTRG.12209.2	down	--	--	--	--	--	--	--	--	--	--	--	hypothetical protein MTR_3g071800 [Medicago truncatula]
MTR_3g071850	MSTRG.12209.2	down	--	--	--	K15296|9.2e-18|mtr:MTR_6g003940|K15296 alpha-soluble NSF attachment protein | (RefSeq) hypothetical protein	--	--	--	FBD	F-box/LRR-repeat protein At4g14103 OS=Arabidopsis thaliana OX=3702 GN=At4g14103 PE=2 SV=1	--	--	F-box/RNI/FBD-like domain protein [Medicago truncatula]
MTR_3g071860	MSTRG.12209.2	down	[KL]	Transcription;; Replication, recombination and repair	Molecular Function: ATP binding (GO:0005524);;	K10875|0.0e+00|mtr:MTR_3g071860|K10875 DNA repair and recombination protein RAD54 and RAD54-like protein [EC:3.6.4.-] | (RefSeq) chromatin remodeling complex subunit	Homologous recombination (ko03440)	[L]	Replication, recombination and repair	SNF2 family N-terminal domain	SNF2 domain-containing protein CLASSY 2 OS=Arabidopsis thaliana OX=3702 GN=CLSY2 PE=1 SV=1	L	Replication, recombination and repair	SNF2 domain-containing protein CLASSY 1 [Medicago truncatula]
MTR_3g071870	MSTRG.12209.2	down	[T]	Signal transduction mechanisms	Biological Process: regulation of pH (GO:0006885);; Cellular Component: endomembrane system (GO:0012505);; Molecular Function: solute:proton antiporter activity (GO:0015299);; Biological Process: monovalent inorganic cation transport (GO:0015672);; Cellular Component: integral component of membrane (GO:0016021);;	--	--	[P]	Inorganic ion transport and metabolism	Sodium/hydrogen exchanger family	Cation/H(+) antiporter 15 OS=Arabidopsis thaliana OX=3702 GN=CHX15 PE=2 SV=1	P	Inorganic ion transport and metabolism	cation/H+ exchanger 3 [Medicago truncatula]
MTR_3g071880	MSTRG.12209.2	down	[T]	Signal transduction mechanisms	Biological Process: regulation of pH (GO:0006885);; Cellular Component: endomembrane system (GO:0012505);; Molecular Function: solute:proton antiporter activity (GO:0015299);; Biological Process: monovalent inorganic cation transport (GO:0015672);; Cellular Component: integral component of membrane (GO:0016021);;	--	--	[P]	Inorganic ion transport and metabolism	Sodium/hydrogen exchanger family	Cation/H(+) antiporter 15 OS=Arabidopsis thaliana OX=3702 GN=CHX15 PE=2 SV=1	P	Inorganic ion transport and metabolism	cation/H+ exchanger 3 [Medicago truncatula]
MTR_3g071890	MSTRG.12209.2	down	[DPM]	Cell cycle control, cell division, chromosome partitioning;; Inorganic ion transport and metabolism;; Cell wall/membrane/envelope biogenesis	Molecular Function: ferroxidase activity (GO:0004322);; Molecular Function: copper ion binding (GO:0005507);; Cellular Component: plasma membrane (GO:0005886);; Biological Process: iron ion transport (GO:0006826);; Biological Process: lignin catabolic process (GO:0046274);; Cellular Component: apoplast (GO:0048046);; Molecular Function: hydroquinone:oxygen oxidoreductase activity (GO:0052716);; B…	K05909|0.0e+00|mtr:MTR_3g071890|K05909 laccase [EC:1.10.3.2] | (RefSeq) laccase/diphenol oxidase family protein	--	[Q]	Secondary metabolites biosynthesis, transport and catabolism	Multicopper oxidase	Laccase-12 OS=Arabidopsis thaliana OX=3702 GN=LAC12 PE=2 SV=1	Q	Secondary metabolites biosynthesis, transport and catabolism	laccase-12 isoform X1 [Medicago truncatula]
MTR_3g071930	MSTRG.12209.2	down	--	--	Cellular Component: integral component of membrane (GO:0016021);;	--	--	--	--	--	--	--	--	transmembrane protein, putative [Medicago truncatula]
MTR_3g071940	MSTRG.12209.2	down	--	--	--	--	--	--	--	--	--	--	--	hypothetical protein MTR_3g071940 [Medicago truncatula]
MTR_5g045710	MSTRG.12209.2	down	[R]	General function prediction only	Molecular Function: alcohol dehydrogenase activity, zinc-dependent (GO:0004024);; Cellular Component: cytosol (GO:0005829);; Molecular Function: zinc ion binding (GO:0008270);; Biological Process: formaldehyde catabolic process (GO:0046294);; Molecular Function: S-(hydroxymethyl)glutathione dehydrogenase activity (GO:0051903);;	K00121|6.1e-216|mtr:MTR_5g045710|K00121 S-(hydroxymethyl)glutathione dehydrogenase / alcohol dehydrogenase [EC:1.1.1.284 1.1.1.1] | (RefSeq) zinc-binding alcohol dehydrogenase family protein	Glycolysis / Gluconeogenesis (ko00010);; Fatty acid degradation (ko00071);; Tyrosine metabolism (ko00350);; Carbon metabolism (ko01200)	[Q]	Secondary metabolites biosynthesis, transport and catabolism	Alcohol dehydrogenase GroES-like domain	8-hydroxygeraniol oxidoreductase OS=Catharanthus roseus OX=4058 GN=8HGO PE=1 SV=1	Q	Secondary metabolites biosynthesis, transport and catabolism	alcohol dehydrogenase-like 1 [Medicago truncatula]
MTR_8g105700	MSTRG.12209.2	down	--	--	Cellular Component: plasma membrane (GO:0005886);; Biological Process: immune response (GO:0006955);; Biological Process: plant-type hypersensitive response (GO:0009626);;	--	--	--	--	MAC/Perforin domain	MACPF domain-containing protein At1g14780 OS=Arabidopsis thaliana OX=3702 GN=At1g14780 PE=2 SV=1	S	Function unknown	MACPF domain protein [Medicago truncatula]
MTR_2g103540	MSTRG.18532.1	up	--	--	Molecular Function: electron carrier activity (GO:0009055);; Cellular Component: integral component of membrane (GO:0016021);; Biological Process: respiratory electron transport chain (GO:0022904);;	--	--	[C]	Energy production and conversion	Cytochrome b/b6/petB	Cytochrome b6 OS=Nephroselmis olivacea OX=31312 GN=petB PE=3 SV=1	--	--	cytochrome b6-F complex subunit VI PetL protein [Medicago truncatula]
MTR_3g056185	MSTRG.18532.1	up	--	--	Cellular Component: integral component of membrane (GO:0016021);;	K13457|1.8e-11|mtr:MTR_3g056200|K13457 disease resistance protein RPM1 | (RefSeq) LRR and NB-ARC domain disease resistance protein	Plant-pathogen interaction (ko04626)	--	--	--	--	T	Signal transduction mechanisms	transmembrane protein, putative [Medicago truncatula]
MTR_3g467610	MSTRG.18532.1	up	--	--	Molecular Function: actin binding (GO:0003779);; Cellular Component: vacuolar membrane (GO:0005774);; Molecular Function: kinase activity (GO:0016301);;	--	--	--	--	KIP1-like protein	Protein NETWORKED 4A OS=Arabidopsis thaliana OX=3702 GN=NET4A PE=2 SV=1	S	Function unknown	protein NETWORKED 4A [Medicago truncatula]
MTR_4g068453	MSTRG.18532.1	up	--	--	Biological Process: long-chain fatty acid metabolic process (GO:0001676);; Molecular Function: molecular_function (GO:0003674);; Molecular Function: catalytic activity (GO:0003824);; Molecular Function: long-chain fatty acid-CoA ligase activity (GO:0004467);; Cellular Component: cellular_component (GO:0005575);; Cellular Component: intracellular (GO:0005622);; Cellular Component: cell (GO:0005623…	--	--	--	--	--	--	I	Lipid transport and metabolism	hypothetical protein MTR_4g068453 [Medicago truncatula]
MTR_4g094248	MSTRG.18532.1	up	--	--	Biological Process: regulation of transcription, DNA-templated (GO:0006355);; Biological Process: circadian rhythm (GO:0007623);;	--	--	--	--	--	Protein LNK1 OS=Arabidopsis thaliana OX=3702 GN=LNK1 PE=1 SV=1	S	Function unknown	protein LNK1 [Medicago truncatula]
MTR_4g094252	MSTRG.18532.1	up	--	--	--	--	--	--	--	--	--	--	--	uncharacterized protein LOC25493278 [Medicago truncatula]
MTR_4g094255	MSTRG.18532.1	up	--	--	Cellular Component: endoplasmic reticulum (GO:0005783);; Biological Process: ER to Golgi vesicle-mediated transport (GO:0006888);; Biological Process: retrograde vesicle-mediated transport, Golgi to ER (GO:0006890);; Cellular Component: integral component of membrane (GO:0016021);; Cellular Component: COPII-coated ER to Golgi transport vesicle (GO:0030134);;	K20367|6.0e-227|mtr:MTR_4g094255|K20367 endoplasmic reticulum-Golgi intermediate compartment protein 3 | (RefSeq) endoplasmic reticulum vesicle transporter	--	[U]	Intracellular trafficking, secretion, and vesicular transport	Endoplasmic reticulum vesicle transporter	Protein disulfide-isomerase 5-4 OS=Arabidopsis thaliana OX=3702 GN=PDIL5-4 PE=2 SV=1	U	Intracellular trafficking, secretion, and vesicular transport	endoplasmic reticulum-Golgi intermediate compartment protein 3 [Medicago truncatula]
MTR_4g094258	MSTRG.18532.1	up	[R]	General function prediction only	Molecular Function: 5'-3' exoribonuclease activity (GO:0004534);; Molecular Function: 5'-3' exodeoxyribonuclease activity (GO:0035312);; Molecular Function: 5-phospho-alpha-D-ribose 1,2-cyclic phosphate 1-phsophohydrolase activity (GO:0102560);; Molecular Function: D-ribose 2,5-bisphosphate 2-phsophohydrolase activity (GO:0102561);;	K07053|1.2e-231|mtr:MTR_4g094258|K07053 3',5'-nucleoside bisphosphate phosphatase [EC:3.1.3.97] | (RefSeq) polymerase/histidinol phosphatase-like protein	--	--	--	PHP domain	--	S	Function unknown	uncharacterized protein LOC25493280 [Medicago truncatula]
MTR_4g094262	MSTRG.18532.1	up	--	--	Cellular Component: plasma membrane (GO:0005886);; Biological Process: phosphatidylinositol phosphorylation (GO:0046854);; Biological Process: protein localization to plasma membrane (GO:0072659);;	K21844|1.0e-206|mtr:MTR_4g094262|K21844 protein FAM126 | (RefSeq) hyccin protein	--	[T]	Signal transduction mechanisms	Hyccin	--	T	Signal transduction mechanisms	ras guanine nucleotide exchange factor G [Medicago truncatula]
MTR_4g094265	MSTRG.18532.1	up	[I]	Lipid transport and metabolism	Molecular Function: 3-hydroxypalmitoyl-[acyl-carrier-protein] dehydratase activity (GO:0004317);; Biological Process: fatty acid biosynthetic process (GO:0006633);; Molecular Function: (3R)-hydroxymyristoyl-[acyl-carrier-protein] dehydratase activity (GO:0008659);; Molecular Function: 3-hydroxydecanoyl-[acyl-carrier-protein] dehydratase activity (GO:0008693);; Molecular Function: 3-hydroxyoctanoy…	K02372|2.1e-120|mtr:MTR_4g094265|K02372 3-hydroxyacyl-[acyl-carrier-protein] dehydratase [EC:4.2.1.59] | (RefSeq) beta-hydroxyacyl-ACP dehydratase	Fatty acid biosynthesis (ko00061);; Biotin metabolism (ko00780);; Fatty acid metabolism (ko01212)	--	--	FabA-like domain	--	I	Lipid transport and metabolism	uncharacterized protein LOC25493282 [Medicago truncatula]
MTR_4g094268	MSTRG.18532.1	up	[S]	Function unknown	Cellular Component: mitochondrion (GO:0005739);; Cellular Component: lipid droplet (GO:0005811);; Cellular Component: plasma membrane (GO:0005886);; Biological Process: glycolipid biosynthetic process (GO:0009247);; Cellular Component: integral component of membrane (GO:0016021);; Molecular Function: oxidoreductase activity (GO:0016491);;	--	--	[S]	Function unknown	Saccharopine dehydrogenase NADP binding domain	Probable mitochondrial saccharopine dehydrogenase-like oxidoreductase At5g39410 OS=Arabidopsis thaliana OX=3702 GN=At5g39410 PE=1 SV=2	S	Function unknown	probable mitochondrial saccharopine dehydrogenase-like oxidoreductase At5g39410 [Medicago truncatula]
MTR_4g094270	MSTRG.18532.1	up	[O]	Posttranslational modification, protein turnover, chaperones	Molecular Function: ATP binding (GO:0005524);; Cellular Component: proteasome regulatory particle, base subcomplex (GO:0008540);; Molecular Function: hydrolase activity (GO:0016787);; Molecular Function: TBP-class protein binding (GO:0017025);; Biological Process: protein catabolic process (GO:0030163);; Cellular Component: nuclear proteasome complex (GO:0031595);; Cellular Component: cytosolic p…	K03066|2.6e-231|mtr:MTR_4g094270|K03066 26S proteasome regulatory subunit T6 | (RefSeq) 26S proteasome regulatory particle triple-A ATPase protein	Proteasome (ko03050)	[O]	Posttranslational modification, protein turnover, chaperones	ATPase family associated with various cellular activities (AAA)	26S proteasome regulatory subunit 8 homolog A OS=Arabidopsis thaliana OX=3702 GN=RPT6A PE=1 SV=1	O	Posttranslational modification, protein turnover, chaperones	26S proteasome regulatory subunit 8 homolog A [Medicago truncatula]
MTR_4g094272	MSTRG.18532.1	up	--	--	--	K12874|8.6e-06|qsu:112031791|K12874 intron-binding protein aquarius | (RefSeq) LOW QUALITY PROTEIN: intron-binding protein aquarius-like	Spliceosome (ko03040)	[R]	General function prediction only	--	--	Q	Secondary metabolites biosynthesis, transport and catabolism	hypothetical protein MTR_4g094272 [Medicago truncatula]
MTR_4g094275	MSTRG.18532.1	up	[O]	Posttranslational modification, protein turnover, chaperones	Cellular Component: chloroplast (GO:0009507);; Biological Process: chaperone-mediated protein folding (GO:0061077);;	K02634|3.6e-17|han:110919534|K02634 apocytochrome f | (RefSeq) uncharacterized protein LOC110919534	Photosynthesis (ko00195)	[O]	Posttranslational modification, protein turnover, chaperones	DnaJ domain	Chaperone protein dnaJ 20, chloroplastic OS=Arabidopsis thaliana OX=3702 GN=ATJ20 PE=1 SV=2	O	Posttranslational modification, protein turnover, chaperones	chaperone protein dnaJ 20, chloroplastic [Medicago truncatula]
MTR_4g094278	MSTRG.18532.1	up	--	--	Biological Process: metal ion transport (GO:0030001);; Molecular Function: metal ion binding (GO:0046872);;	K14292|4.2e-11|spen:107013477|K14292 trimethylguanosine synthase [EC:2.1.1.-] | (RefSeq) trimethylguanosine synthase	RNA transport (ko03013)	[P]	Inorganic ion transport and metabolism	--	Protein SODIUM POTASSIUM ROOT DEFECTIVE 2 OS=Arabidopsis thaliana OX=3702 GN=NAKR2 PE=2 SV=1	P	Inorganic ion transport and metabolism	targeted copper chaperone protein [Medicago truncatula]
MTR_4g094280	MSTRG.18532.1	up	--	--	Biological Process: metal ion transport (GO:0030001);; Molecular Function: metal ion binding (GO:0046872);;	K14292|1.5e-15|spen:107013477|K14292 trimethylguanosine synthase [EC:2.1.1.-] | (RefSeq) trimethylguanosine synthase	RNA transport (ko03013)	[P]	Inorganic ion transport and metabolism	--	Protein SODIUM POTASSIUM ROOT DEFECTIVE 1 OS=Arabidopsis thaliana OX=3702 GN=NAKR1 PE=1 SV=1	P	Inorganic ion transport and metabolism	heavy-metal-associated domain protein [Medicago truncatula]
MTR_4g094285	MSTRG.18532.1	up	[G]	Carbohydrate transport and metabolism	Molecular Function: hydrolase activity, hydrolyzing O-glycosyl compounds (GO:0004553);; Molecular Function: xylan 1,4-beta-xylosidase activity (GO:0009044);; Cellular Component: plant-type cell wall (GO:0009505);; Biological Process: arabinan catabolic process (GO:0031222);; Biological Process: xylan catabolic process (GO:0045493);; Molecular Function: alpha-L-arabinofuranosidase activity (GO:004…	K15920|0.0e+00|mtr:MTR_4g094285|K15920 xylan 1,4-beta-xylosidase [EC:3.2.1.37] | (RefSeq) beta-xylosidase/alpha-L-arabinofuranosidase-like protein	Amino sugar and nucleotide sugar metabolism (ko00520)	--	--	Glycosyl hydrolase family 3 C-terminal domain	Beta-xylosidase/alpha-L-arabinofuranosidase 2 OS=Medicago sativa subsp. varia OX=36902 GN=Xyl2 PE=2 SV=1	G	Carbohydrate transport and metabolism	beta-xylosidase/alpha-L-arabinofuranosidase 2 [Medicago truncatula]
MTR_4g094288	MSTRG.18532.1	up	--	--	--	--	--	--	--	--	--	S	Function unknown	hypothetical protein MTR_4g094288 [Medicago truncatula]
MTR_4g094290	MSTRG.18532.1	up	--	--	--	--	--	--	--	--	--	--	--	uncharacterized protein LOC25493291 [Medicago truncatula]
MTR_4g094292	MSTRG.18532.1	up	--	--	Molecular Function: metal ion binding (GO:0046872);;	K18753|3.8e-173|mtr:MTR_4g094292|K18753 butyrate response factor | (RefSeq) zinc finger C-x8-C-x5-C-x3-H type protein	--	[R]	General function prediction only	Zinc finger C-x8-C-x5-C-x3-H type (and similar)	--	S	Function unknown	mRNA decay activator protein ZFP36 isoform X1 [Medicago truncatula]
MTR_4g094295	MSTRG.18532.1	up	[H]	Coenzyme transport and metabolism	Molecular Function: oxidoreductase activity (GO:0016491);;	K02293|2.9e-13|pop:7462030|K02293 15-cis-phytoene desaturase [EC:1.3.5.5] | (RefSeq) 15-cis-phytoene desaturase, chloroplastic/chromoplastic	Carotenoid biosynthesis (ko00906)	--	--	Flavin containing amine oxidoreductase	--	Q	Secondary metabolites biosynthesis, transport and catabolism	phytoene dehydrogenase, chloroplastic/chromoplastic [Medicago truncatula]
MTR_4g094298	MSTRG.18532.1	up	--	--	--	K18753|4.8e-22|cam:101488659|K18753 butyrate response factor | (RefSeq) zinc finger protein 36, C3H1 type-like 2	--	--	--	--	--	S	Function unknown	hypothetical protein MTR_4g094298 [Medicago truncatula]
MTR_4g094300	MSTRG.18532.1	up	--	--	Molecular Function: GTPase activity (GO:0003924);; Molecular Function: GTP binding (GO:0005525);; Cellular Component: cytoplasm (GO:0005737);; Cellular Component: peroxisome (GO:0005777);; Biological Process: circadian rhythm (GO:0007623);; Molecular Function: microtubule binding (GO:0008017);; Cellular Component: chloroplast outer membrane (GO:0009707);; Biological Process: chloroplast fission (…	K17065|4.1e-09|cme:CYME_CME019C|K17065 dynamin 1-like protein [EC:3.6.5.5] | (RefSeq) dynamin-related protein involved in mitochondrial division CmDnm1/DRP3	--	[UR]	Intracellular trafficking, secretion, and vesicular transport;; General function prediction only	Dynamin family	Dynamin-like protein ARC5 OS=Arabidopsis thaliana OX=3702 GN=ARC5 PE=1 SV=2	U	Intracellular trafficking, secretion, and vesicular transport	dynamin-like protein ARC5 [Medicago truncatula]
MTR_4g094302	MSTRG.18532.1	up	--	--	Molecular Function: DNA binding (GO:0003677);; Cellular Component: nucleus (GO:0005634);; Biological Process: regulation of transcription, DNA-templated (GO:0006355);; Biological Process: system development (GO:0048731);;	--	--	--	--	No apical meristem (NAM) protein	NAC domain-containing protein 104 OS=Arabidopsis thaliana OX=3702 GN=NAC104 PE=2 SV=1	K	Transcription	NAC domain-containing protein 104 [Medicago truncatula]
MTR_4g094305	MSTRG.18532.1	up	--	--	Biological Process: acyl carnitine transport (GO:0006844);; Biological Process: amino acid transport (GO:0006865);; Cellular Component: integral component of membrane (GO:0016021);;	--	--	--	--	Mitochondrial carrier protein	--	C	Energy production and conversion	uncharacterized protein LOC25493297 [Medicago truncatula]
MTR_4g094308	MSTRG.18532.1	up	[J]	Translation, ribosomal structure and biogenesis	Molecular Function: structural constituent of ribosome (GO:0003735);; Cellular Component: ribosome (GO:0005840);; Biological Process: translation (GO:0006412);;	K02929|3.4e-55|cam:101504525|K02929 large subunit ribosomal protein L44e | (RefSeq) 60S ribosomal protein L44	Ribosome (ko03010)	[J]	Translation, ribosomal structure and biogenesis	Ribosomal protein L44	60S ribosomal protein L44 OS=Gossypium hirsutum OX=3635 GN=RPL44 PE=3 SV=3	J	Translation, ribosomal structure and biogenesis	60S ribosomal protein L44 [Medicago truncatula]
MTR_4g094310	MSTRG.18532.1	up	--	--	Molecular Function: molecular_function (GO:0003674);; Molecular Function: enzyme inhibitor activity (GO:0004857);; Cellular Component: cellular_component (GO:0005575);; Cellular Component: cell wall (GO:0005618);; Cellular Component: intracellular (GO:0005622);; Cellular Component: cell (GO:0005623);; Cellular Component: cytoplasm (GO:0005737);; Cellular Component: Golgi apparatus (GO:0005794);; …	K01188|1.3e-15|sita:101778196|K01188 beta-glucosidase [EC:3.2.1.21] | (RefSeq) beta-glucosidase 12	Cyanoamino acid metabolism (ko00460);; Starch and sucrose metabolism (ko00500);; Phenylpropanoid biosynthesis (ko00940)	--	--	--	Polygalacturonase inhibitor 1 OS=Phaseolus vulgaris OX=3885 GN=PGIP1 PE=1 SV=1	S	Function unknown	hypothetical protein MTR_4g094310 [Medicago truncatula]
MTR_4g094315	MSTRG.18532.1	up	[J]	Translation, ribosomal structure and biogenesis	Molecular Function: nucleic acid binding (GO:0003676);; Molecular Function: tRNA (guanine-N2-)-methyltransferase activity (GO:0004809);; Cellular Component: cytoplasm (GO:0005737);; Molecular Function: methyltransferase activity (GO:0008168);;	K15430|2.5e-291|mtr:MTR_4g094315|K15430 tRNA (guanine10-N2)-methyltransferase [EC:2.1.1.214] | (RefSeq) methyltransferase/nucleic acid-binding protein	--	[L]	Replication, recombination and repair	Putative RNA methylase family UPF0020	--	L	Replication, recombination and repair	tRNA (guanine(10)-N2)-methyltransferase homolog [Medicago truncatula]
MTR_7g108815	MSTRG.18532.1	up	--	--	Molecular Function: endopeptidase inhibitor activity (GO:0004866);;	--	--	--	--	Trypsin and protease inhibitor	Kunitz type trypsin inhibitor 104 OS=Medicago truncatula OX=3880 GN=KPI104 PE=1 SV=1	S	Function unknown	21 kDa seed protein [Medicago truncatula]
Medicago_truncatula_newGene_1963	MSTRG.18532.1	up	--	--	Biological Process: telomere maintenance (GO:0000723);; Biological Process: double-strand break repair via homologous recombination (GO:0000724);; Cellular Component: nuclear chromosome, telomeric region (GO:0000784);; Molecular Function: damaged DNA binding (GO:0003684);; Molecular Function: single-stranded DNA binding (GO:0003697);; Cellular Component: DNA replication factor A complex (GO:00056…	K07466|1.4e-13|dcr:108216988|K07466 replication factor A1 | (RefSeq) replication factor A protein 1-like	DNA replication (ko03030);; Nucleotide excision repair (ko03420);; Mismatch repair (ko03430);; Homologous recombination (ko03440)	--	--	Domain of unknown function DUF223	--	L	Replication, recombination and repair	replication protein A 70 kDa DNA-binding subunit C isoform X2 [Medicago truncatula]
MTR_3g077120	MSTRG.12490.15	up	[BQ]	Chromatin structure and dynamics;; Secondary metabolites biosynthesis, transport and catabolism	Cellular Component: histone deacetylase complex (GO:0000118);; Molecular Function: histone deacetylase activity (GO:0004407);; Biological Process: positive regulation of transcription from RNA polymerase II promoter (GO:0045944);; Biological Process: histone H3 deacetylation (GO:0070932);; Biological Process: histone H4 deacetylation (GO:0070933);;	K06067|1.1e-99|mtr:MTR_3g077160|K06067 histone deacetylase 1/2 [EC:3.5.1.98] | (RefSeq) histone deacetylase family protein	--	[B]	Chromatin structure and dynamics	Histone deacetylase domain	Histone deacetylase 6 OS=Arabidopsis thaliana OX=3702 GN=HDA6 PE=1 SV=1	B	Chromatin structure and dynamics	histone deacetylase superfamily protein [Medicago truncatula]
MTR_3g077160	MSTRG.12490.15	up	[BQ]	Chromatin structure and dynamics;; Secondary metabolites biosynthesis, transport and catabolism	Cellular Component: histone deacetylase complex (GO:0000118);; Molecular Function: histone deacetylase activity (GO:0004407);; Molecular Function: NAD-dependent histone deacetylase activity (H3-K14 specific) (GO:0032041);; Biological Process: positive regulation of transcription from RNA polymerase II promoter (GO:0045944);; Molecular Function: metal ion binding (GO:0046872);; Biological Process:…	K06067|3.5e-285|mtr:MTR_3g077160|K06067 histone deacetylase 1/2 [EC:3.5.1.98] | (RefSeq) histone deacetylase family protein	--	[B]	Chromatin structure and dynamics	Histone deacetylase domain	Histone deacetylase 6 OS=Arabidopsis thaliana OX=3702 GN=HDA6 PE=1 SV=1	B	Chromatin structure and dynamics	histone deacetylase 6 isoform X1 [Medicago truncatula]
MTR_3g077190	MSTRG.12490.15	up	--	--	Cellular Component: integral component of membrane (GO:0016021);;	--	--	--	--	--	--	--	--	transmembrane protein, putative [Medicago truncatula]
MTR_3g077200	MSTRG.12490.15	up	--	--	Cellular Component: mitochondrion (GO:0005739);; Biological Process: RNA modification (GO:0009451);; Cellular Component: intracellular membrane-bounded organelle (GO:0043231);;	K22733|1.3e-81|cit:102612526|K22733 magnesium transporter | (RefSeq) uncharacterized protein LOC102612526	--	[R]	General function prediction only	PPR repeat	Putative pentatricopeptide repeat-containing protein At1g64310 OS=Arabidopsis thaliana OX=3702 GN=PCMP-E65 PE=3 SV=1	S	Function unknown	putative pentatricopeptide repeat-containing protein At1g64310 [Medicago truncatula]
MTR_3g077220	MSTRG.12490.15	up	--	--	--	--	--	--	--	--	--	--	--	hypothetical protein MTR_3g077220 [Medicago truncatula]
MTR_3g077240	MSTRG.12490.15	up	--	--	Biological Process: biological_process (GO:0008150);; Biological Process: anatomical structure morphogenesis (GO:0009653);; Biological Process: organ boundary specification between lateral organs and the meristem (GO:0010199);; Biological Process: developmental process (GO:0032502);; Biological Process: anatomical structure formation involved in morphogenesis (GO:0048646);; Biological Process: an…	K13944|2.4e-30|pxb:103957286|K13944 LOB domain-containing protein 16 | (RefSeq) LOB domain-containing protein 16	--	--	--	Lateral organ boundaries (LOB) domain	Protein LATERAL ORGAN BOUNDARIES OS=Arabidopsis thaliana OX=3702 GN=LOB PE=1 SV=1	S	Function unknown	LOB domain-containing protein 25 [Medicago truncatula]
MTR_3g077250	MSTRG.12490.15	up	[E]	Amino acid transport and metabolism	Molecular Function: transaminase activity (GO:0008483);; Molecular Function: carbon-sulfur lyase activity (GO:0016846);;	K16903|4.9e-257|mtr:MTR_3g077250|K16903 L-tryptophan---pyruvate aminotransferase [EC:2.6.1.99] | (RefSeq) tryptophan aminotransferase-like protein	Tryptophan metabolism (ko00380)	--	--	Allinase	Tryptophan aminotransferase-related protein 2 OS=Arabidopsis thaliana OX=3702 GN=TAR2 PE=2 SV=1	E	Amino acid transport and metabolism	tryptophan aminotransferase-related protein 2 [Medicago truncatula]
MTR_3g077280	MSTRG.12490.15	up	[G]	Carbohydrate transport and metabolism	Molecular Function: galactinol-sucrose galactosyltransferase activity (GO:0047274);;	K06617|0.0e+00|mtr:MTR_3g077280|K06617 raffinose synthase [EC:2.4.1.82] | (RefSeq) galactinol-raffinose galactosyltransferase	Galactose metabolism (ko00052)	--	--	Raffinose synthase or seed imbibition protein Sip1	Galactinol--sucrose galactosyltransferase OS=Pisum sativum OX=3888 GN=RFS PE=1 SV=1	S	Function unknown	galactinol--sucrose galactosyltransferase [Medicago truncatula]
MTR_3g077300	MSTRG.12490.15	up	--	--	Biological Process: mRNA splicing, via spliceosome (GO:0000398);; Molecular Function: RNA binding (GO:0003723);; Cellular Component: nucleus (GO:0005634);;	K13094|4.3e-07|han:110921022|K13094 RNA-binding protein 5/10 | (RefSeq) SUPPRESSOR OF ABI3-5	--	--	--	G-patch domain	--	S	Function unknown	D111/G-patch domain protein [Medicago truncatula]
MTR_3g077320	MSTRG.12490.15	up	--	--	Biological Process: regulation of alternative mRNA splicing, via spliceosome (GO:0000381);; Cellular Component: nucleus (GO:0005634);; Biological Process: mRNA methylation (GO:0080009);;	K22824|1.0e-154|mtr:MTR_3g077320|K22824 pre-mRNA-splicing regulator WTAP | (RefSeq) FKBP12-interacting protein of 37 kDa-like protein, putative	--	[A]	RNA processing and modification	WTAP/Mum2p family	FKBP12-interacting protein of 37 kDa OS=Arabidopsis thaliana OX=3702 GN=FIP37 PE=1 SV=1	A	RNA processing and modification	FKBP12-interacting protein of 37 kDa isoform X1 [Medicago truncatula]
MTR_3g077340	MSTRG.12490.15	up	[J]	Translation, ribosomal structure and biogenesis	Molecular Function: threonine-tRNA ligase activity (GO:0004829);; Molecular Function: ATP binding (GO:0005524);; Cellular Component: cytoplasm (GO:0005737);; Biological Process: threonyl-tRNA aminoacylation (GO:0006435);;	K01868|6.0e-92|ccaj:109799857|K01868 threonyl-tRNA synthetase [EC:6.1.1.3] | (RefSeq) threonine--tRNA ligase, mitochondrial 1	Aminoacyl-tRNA biosynthesis (ko00970)	[J]	Translation, ribosomal structure and biogenesis	--	Threonine--tRNA ligase, mitochondrial 1 OS=Arabidopsis thaliana OX=3702 GN=THRRS PE=1 SV=3	J	Translation, ribosomal structure and biogenesis	threonyl-tRNA synthetase [Medicago truncatula]
MTR_3g077350	MSTRG.12490.15	up	[O]	Posttranslational modification, protein turnover, chaperones	Cellular Component: mitochondrial matrix (GO:0005759);; Molecular Function: metal ion binding (GO:0046872);; Molecular Function: unfolded protein binding (GO:0051082);; Biological Process: chaperone mediated protein folding requiring cofactor (GO:0051085);; Molecular Function: chaperone binding (GO:0051087);;	K04078|3.9e-44|mtr:MTR_3g077350|K04078 chaperonin GroES | (RefSeq) GroES chaperonin	--	[O]	Posttranslational modification, protein turnover, chaperones	Chaperonin 10 Kd subunit	10 kDa chaperonin, mitochondrial OS=Arabidopsis thaliana OX=3702 GN=CPN10 PE=1 SV=1	O	Posttranslational modification, protein turnover, chaperones	10 kDa chaperonin, mitochondrial [Medicago truncatula]
MTR_3g077360	MSTRG.12490.15	up	--	--	--	--	--	--	--	--	--	--	--	hypothetical protein MTR_3g077360 [Medicago truncatula]
MTR_3g077400	MSTRG.12490.15	up	--	--	--	--	--	--	--	--	--	--	--	hypothetical protein MTR_3g077400 [Medicago truncatula]
MTR_3g077410	MSTRG.12490.15	up	[IQR]	Lipid transport and metabolism;; Secondary metabolites biosynthesis, transport and catabolism;; General function prediction only	Molecular Function: molecular_function (GO:0003674);; Molecular Function: catalytic activity (GO:0003824);; Cellular Component: cellular_component (GO:0005575);; Cellular Component: intracellular (GO:0005622);; Cellular Component: cell (GO:0005623);; Cellular Component: cytoplasm (GO:0005737);; Cellular Component: plasma membrane (GO:0005886);; Biological Process: biological_process (GO:0008150);…	K19329|1.4e-75|smo:SELMODRAFT_85319|K19329 WW domain-containing oxidoreductase | (RefSeq) hypothetical protein	--	[Q]	Secondary metabolites biosynthesis, transport and catabolism	short chain dehydrogenase	Short-chain dehydrogenase TIC 32 B, chloroplastic OS=Brassica napus OX=3708 GN=TIC32B PE=3 SV=1	Q	Secondary metabolites biosynthesis, transport and catabolism	short-chain dehydrogenase TIC 32, chloroplastic isoform X2 [Medicago truncatula]
MTR_3g077420	MSTRG.12490.15	up	[J]	Translation, ribosomal structure and biogenesis	Cellular Component: integral component of membrane (GO:0016021);;	K11323|3.7e-11|apro:F751_3579|K11323 histone arginine demethylase JMJD6 [EC:1.14.11.-] | (RefSeq) Bifunctional arginine demethylase and lysyl-hydroxylase JMJD6	--	[BT]	Chromatin structure and dynamics;; Signal transduction mechanisms	Cupin-like domain	F-box protein At1g78280 OS=Arabidopsis thaliana OX=3702 GN=At1g78280 PE=2 SV=3	--	--	jmjC domain-containing protein 4 isoform X1 [Medicago truncatula]
MTR_3g077430	MSTRG.12490.15	up	--	--	--	--	--	--	--	Neprosin	--	S	Function unknown	uncharacterized protein LOC11436542 [Medicago truncatula]
MTR_3g077440	MSTRG.12490.15	up	--	--	Biological Process: regulation of gene expression, epigenetic (GO:0040029);;	--	--	--	--	BAT2 N-terminus	Protein MODIFIER OF SNC1 1 OS=Arabidopsis thaliana OX=3702 GN=MOS1 PE=1 SV=2	S	Function unknown	protein MODIFIER OF SNC1 1 isoform X1 [Medicago truncatula]
MTR_3g077450	MSTRG.12490.15	up	--	--	Biological Process: regulation of gene expression, epigenetic (GO:0040029);;	--	--	--	--	--	Protein MODIFIER OF SNC1 1 OS=Arabidopsis thaliana OX=3702 GN=MOS1 PE=1 SV=2	S	Function unknown	modifier OF SNC1 1, putative [Medicago truncatula]
MTR_3g077460	MSTRG.12490.15	up	[QV]	Secondary metabolites biosynthesis, transport and catabolism;; Defense mechanisms	Molecular Function: iron ion binding (GO:0005506);; Cellular Component: membrane (GO:0016020);; Molecular Function: oxidoreductase activity, acting on paired donors, with incorporation or reduction of molecular oxygen, NAD(P)H as one donor, and incorporation of one atom of oxygen (GO:0016709);; Molecular Function: heme binding (GO:0020037);;	K20617|2.1e-166|mtr:MTR_3g076560|K20617 cytochrome P450 family 71 subfamily A | (RefSeq) cytochrome P450 family 71 protein	--	[Q]	Secondary metabolites biosynthesis, transport and catabolism	Cytochrome P450	Phenylacetaldehyde oxime monooxygenase CYP71AN24 OS=Prunus mume OX=102107 GN=CYP71AN24 PE=1 SV=1	Q	Secondary metabolites biosynthesis, transport and catabolism	cytochrome P450 family 71 protein [Medicago truncatula]
MTR_3g077490	MSTRG.12490.15	up	--	--	Cellular Component: integral component of membrane (GO:0016021);;	--	--	--	--	--	--	S	Function unknown	uncharacterized protein LOC11431726 [Medicago truncatula]
MTR_3g077500	MSTRG.12490.15	up	--	--	Cellular Component: chloroplast (GO:0009507);; Cellular Component: integral component of membrane (GO:0016021);;	--	--	--	--	--	--	--	--	uncharacterized protein LOC11435648 [Medicago truncatula]
MTR_3g077510	MSTRG.12490.15	up	--	--	--	--	--	--	--	--	--	--	--	hypothetical protein MTR_3g077510 [Medicago truncatula]
MTR_3g077520	MSTRG.12490.15	up	--	--	--	--	--	--	--	--	--	--	--	hypothetical protein MTR_3g077520 [Medicago truncatula]
MTR_4g061920	MSTRG.12490.15	up	--	--	Cellular Component: nucleosome (GO:0000786);; Molecular Function: DNA binding (GO:0003677);; Cellular Component: nucleus (GO:0005634);; Biological Process: nucleosome assembly (GO:0006334);; Cellular Component: host cell nucleus (GO:0042025);; Molecular Function: protein heterodimerization activity (GO:0046982);;	K11254|7.1e-50|adu:107458448|K11254 histone H4 | (RefSeq) histone H4	--	[B]	Chromatin structure and dynamics	Centromere kinetochore component CENP-T histone fold	Histone H4 variant TH011 OS=Triticum aestivum OX=4565 PE=3 SV=2	B	Chromatin structure and dynamics	PREDICTED: uncharacterized protein LOC107825453 [Nicotiana tabacum]
Medicago_truncatula_newGene_5243	MSTRG.12490.15	up	--	--	Molecular Function: protein dimerization activity (GO:0046983);;	K10398|5.1e-09|eus:EUTSA_v10016147mg|K10398 kinesin family member 11 | (RefSeq) hypothetical protein	--	[L]	Replication, recombination and repair	Domain of unknown function (DUF4413)	--	L	Replication, recombination and repair	putative HAT dimerization domain, ribonuclease H-like domain-containing protein [Medicago truncatula]
MTR_1g098820	MSTRG.16351.1	up	--	--	--	--	--	--	--	--	--	--	--	hypothetical protein MTR_1g098820 [Medicago truncatula]
MTR_2g027600	MSTRG.16351.1	up	--	--	Biological Process: metal ion transport (GO:0030001);; Molecular Function: metal ion binding (GO:0046872);;	K13459|2.7e-09|hbr:110673008|K13459 disease resistance protein RPS2 | (RefSeq) probable disease resistance protein At5g63020	Plant-pathogen interaction (ko04626)	--	--	Heavy-metal-associated domain	Disease resistance protein RGA5 OS=Oryza sativa subsp. japonica OX=39947 GN=RGA5 PE=1 SV=1	S	Function unknown	heavy metal-associated isoprenylated plant protein 47 [Medicago truncatula]
MTR_4g046767	MSTRG.16351.1	up	--	--	Cellular Component: cell periphery (GO:0071944);;	--	--	--	--	Pollen protein Ole e 1 like	--	S	Function unknown	pollen Ole e I family allergen [Medicago truncatula]
MTR_4g046780	MSTRG.16351.1	up	--	--	Cellular Component: cell periphery (GO:0071944);;	--	--	--	--	Pollen protein Ole e 1 like	--	S	Function unknown	non-classical arabinogalactan protein 31 [Medicago truncatula]
MTR_4g046787	MSTRG.16351.1	up	--	--	Cellular Component: integral component of membrane (GO:0016021);;	--	--	--	--	--	--	S	Function unknown	late embryogenesis abundant hydroxyproline-rich glycoprotein [Medicago truncatula]
MTR_4g046803	MSTRG.16351.1	up	--	--	Cellular Component: integral component of membrane (GO:0016021);;	--	--	--	--	Late embryogenesis abundant protein	--	S	Function unknown	uncharacterized protein LOC25492116 [Medicago truncatula]
MTR_4g046807	MSTRG.16351.1	up	--	--	Biological Process: nodule morphogenesis (GO:0009878);; Cellular Component: integral component of membrane (GO:0016021);; Molecular Function: metal ion binding (GO:0046872);;	--	--	--	--	Late nodulin protein	--	--	--	unknown [Medicago truncatula]
MTR_4g046817	MSTRG.16351.1	up	--	--	Biological Process: reproduction (GO:0000003);; Biological Process: developmental process involved in reproduction (GO:0003006);; Molecular Function: molecular_function (GO:0003674);; Molecular Function: catalytic activity (GO:0003824);; Molecular Function: pantoate-beta-alanine ligase activity (GO:0004592);; Molecular Function: binding (GO:0005488);; Molecular Function: protein binding (GO:00055…	K15382|3.4e-09|adu:107485453|K15382 solute carrier family 50 (sugar transporter) | (RefSeq) bidirectional sugar transporter SWEET10-like	--	--	--	--	--	H	Coenzyme transport and metabolism	hypothetical protein MTR_4g046817 [Medicago truncatula]
MTR_4g046820	MSTRG.16351.1	up	--	--	--	--	--	--	--	--	--	L	Replication, recombination and repair	hypothetical protein MTR_4g046820 [Medicago truncatula]
MTR_4g046830	MSTRG.16351.1	up	--	--	Cellular Component: integral component of membrane (GO:0016021);;	--	--	--	--	--	--	S	Function unknown	late embryogenesis abundant hydroxyproline-rich glycoprotein [Medicago truncatula]
MTR_4g046843	MSTRG.16351.1	up	--	--	--	--	--	--	--	--	--	--	--	hypothetical protein MTR_4g046843 [Medicago truncatula]
MTR_4g046847	MSTRG.16351.1	up	--	--	--	--	--	--	--	--	--	--	--	hypothetical protein MTR_4g046847 [Medicago truncatula]
MTR_4g046850	MSTRG.16351.1	up	--	--	Biological Process: nodule morphogenesis (GO:0009878);; Cellular Component: integral component of membrane (GO:0016021);; Molecular Function: metal ion binding (GO:0046872);;	--	--	--	--	Late nodulin protein	--	--	--	Nodule Cysteine-Rich (NCR) secreted peptide [Medicago truncatula]
MTR_4g046857	MSTRG.16351.1	up	--	--	--	--	--	--	--	--	--	--	--	hypothetical protein MTR_4g046857 [Medicago truncatula]
MTR_4g046867	MSTRG.16351.1	up	--	--	--	--	--	--	--	--	--	L	Replication, recombination and repair	hypothetical protein MTR_4g046867 [Medicago truncatula]
MTR_4g046870	MSTRG.16351.1	up	--	--	Biological Process: xylem development (GO:0010089);;	--	--	--	--	--	Vascular-related unknown protein 1 OS=Arabidopsis thaliana OX=3702 GN=VUP1 PE=2 SV=1	--	--	hypothetical protein MTR_4g046870 [Medicago truncatula]
MTR_4g046877	MSTRG.16351.1	up	--	--	Cellular Component: nucleus (GO:0005634);; Biological Process: ubiquitin-dependent protein catabolic process (GO:0006511);; Molecular Function: zinc ion binding (GO:0008270);; Biological Process: protein ubiquitination (GO:0016567);; Cellular Component: cullin-RING ubiquitin ligase complex (GO:0031461);; Molecular Function: ubiquitin protein ligase activity (GO:0061630);; Molecular Function: cull…	K03868|7.3e-67|mtr:MTR_4g046877|K03868 RING-box protein 1 [EC:2.3.2.32] | (RefSeq) anaphase-promoting complex subunit 11 RING-H2 finger protein	Nucleotide excision repair (ko03420);; Ubiquitin mediated proteolysis (ko04120);; Protein processing in endoplasmic reticulum (ko04141)	[O]	Posttranslational modification, protein turnover, chaperones	RING-H2 zinc finger domain	RING-box protein 1a OS=Arabidopsis thaliana OX=3702 GN=RBX1A PE=1 SV=1	O	Posttranslational modification, protein turnover, chaperones	RING-box protein 1a [Medicago truncatula]
MTR_5g008130	MSTRG.16351.1	up	--	--	Biological Process: jasmonic acid metabolic process (GO:0009694);; Biological Process: salicylic acid metabolic process (GO:0009696);; Molecular Function: hydrolase activity (GO:0016787);; Molecular Function: methyl indole-3-acetate esterase activity (GO:0080030);; Molecular Function: methyl salicylate esterase activity (GO:0080031);; Molecular Function: methyl jasmonate esterase activity (GO:008…	--	--	--	--	--	--	--	--	methyl esterase [Medicago truncatula]
MTR_7g072870	MSTRG.16351.1	up	--	--	Cellular Component: integral component of membrane (GO:0016021);;	--	--	--	--	--	--	--	--	uncharacterized protein LOC11435830 [Medicago truncatula]
Medicago_truncatula_newGene_1396	MSTRG.16351.1	up	--	--	--	--	--	--	--	--	--	--	--	hypothetical protein MTR_6g083130 [Medicago truncatula]
MTR_0009s0100	MSTRG.35367.2	down	--	--	--	--	--	--	--	--	--	--	--	hypothetical protein MTR_0009s0100 [Medicago truncatula]
MTR_0011s0020	MSTRG.35367.2	down	[T]	Signal transduction mechanisms	Cellular Component: Golgi apparatus (GO:0005794);; Cellular Component: trans-Golgi network (GO:0005802);; Cellular Component: plasma membrane (GO:0005886);; Biological Process: plant-type primary cell wall biogenesis (GO:0009833);; Cellular Component: integral component of membrane (GO:0016021);; Molecular Function: cellulose synthase activity (GO:0016759);; Molecular Function: cellulose synthase…	K10999|9.5e-90|cann:107859261|K10999 cellulose synthase A [EC:2.4.1.12] | (RefSeq) cellulose synthase A catalytic subunit 8 [UDP-forming]	--	--	--	Cellulose synthase	Cellulose synthase-like protein G3 OS=Arabidopsis thaliana OX=3702 GN=CSLG3 PE=2 SV=2	G	Carbohydrate transport and metabolism	cellulose synthase-like protein G3 [Medicago truncatula]
MTR_0016s0010	MSTRG.35367.2	down	--	--	Biological Process: nodule morphogenesis (GO:0009878);; Molecular Function: metal ion binding (GO:0046872);;	--	--	--	--	Late nodulin protein	--	--	--	MtN27 family [Medicago truncatula]
MTR_0019s0120	MSTRG.35367.2	down	[H]	Coenzyme transport and metabolism	Cellular Component: cytoplasm (GO:0005737);; Cellular Component: endosome (GO:0005768);; Cellular Component: Golgi apparatus (GO:0005794);; Cellular Component: trans-Golgi network (GO:0005802);; Molecular Function: methyltransferase activity (GO:0008168);; Cellular Component: integral component of membrane (GO:0016021);; Biological Process: methylation (GO:0032259);;	K23872|1.7e-141|smo:SELMODRAFT_74065|K23872 putative homogalacturonan methyltransferase [EC:2.1.1.-] | (RefSeq) hypothetical protein	--	--	--	Putative S-adenosyl-L-methionine-dependent methyltransferase	Probable methyltransferase PMT16 OS=Arabidopsis thaliana OX=3702 GN=At2g45750 PE=3 SV=1	S	Function unknown	probable methyltransferase PMT16 [Medicago truncatula]
MTR_0078s0060	MSTRG.35367.2	down	--	--	Molecular Function: UDP-glycosyltransferase activity (GO:0008194);; Cellular Component: intracellular membrane-bounded organelle (GO:0043231);;	K08237|8.3e-271|mtr:MTR_0078s0060|K08237 hydroquinone glucosyltransferase [EC:2.4.1.218] | (RefSeq) UDP-glucosyltransferase family protein	--	[GC]	Carbohydrate transport and metabolism;; Energy production and conversion	UDP-glucoronosyl and UDP-glucosyl transferase	Hydroquinone glucosyltransferase OS=Rauvolfia serpentina OX=4060 GN=AS PE=1 SV=1	--	--	hydroquinone glucosyltransferase [Medicago truncatula]
MTR_0078s0190	MSTRG.35367.2	down	--	--	Molecular Function: UDP-glycosyltransferase activity (GO:0008194);; Cellular Component: intracellular membrane-bounded organelle (GO:0043231);;	K08237|4.1e-281|mtr:MTR_0184s0040|K08237 hydroquinone glucosyltransferase [EC:2.4.1.218] | (RefSeq) UDP-glucosyltransferase family protein	--	[GC]	Carbohydrate transport and metabolism;; Energy production and conversion	UDP-glucoronosyl and UDP-glucosyl transferase	Hydroquinone glucosyltransferase OS=Rauvolfia serpentina OX=4060 GN=AS PE=1 SV=1	--	--	UDP-glucosyltransferase family protein [Medicago truncatula]
MTR_0087s0030	MSTRG.35367.2	down	--	--	Cellular Component: integral component of membrane (GO:0016021);; Molecular Function: kinase activity (GO:0016301);;	K13466|2.8e-75|fve:101315391|K13466 EIX receptor 1/2 | (RefSeq) probable LRR receptor-like serine/threonine-protein kinase At1g34110	Plant-pathogen interaction (ko04626)	[R]	General function prediction only	Leucine rich repeat	Receptor-like protein EIX2 OS=Solanum lycopersicum OX=4081 GN=EIX2 PE=1 SV=2	T	Signal transduction mechanisms	receptor-like protein EIX2 [Medicago truncatula]
MTR_0184s0040	MSTRG.35367.2	down	--	--	Molecular Function: UDP-glycosyltransferase activity (GO:0008194);; Cellular Component: intracellular membrane-bounded organelle (GO:0043231);;	K08237|4.1e-281|mtr:MTR_0184s0040|K08237 hydroquinone glucosyltransferase [EC:2.4.1.218] | (RefSeq) UDP-glucosyltransferase family protein	--	[GC]	Carbohydrate transport and metabolism;; Energy production and conversion	UDP-glucoronosyl and UDP-glucosyl transferase	Hydroquinone glucosyltransferase OS=Rauvolfia serpentina OX=4060 GN=AS PE=1 SV=1	--	--	UDP-glucosyltransferase family protein [Medicago truncatula]
MTR_0394s0020	MSTRG.35367.2	down	[T]	Signal transduction mechanisms	Molecular Function: protein tyrosine kinase activity (GO:0004713);; Molecular Function: ATP binding (GO:0005524);; Cellular Component: integral component of membrane (GO:0016021);;	K13416|6.2e-19|mdm:103416332|K13416 brassinosteroid insensitive 1-associated receptor kinase 1 [EC:2.7.10.1 2.7.11.1] | (RefSeq) BRASSINOSTEROID INSENSITIVE 1-associated receptor kinase 1-like isoform X1	MAPK signaling pathway - plant (ko04016);; Plant hormone signal transduction (ko04075);; Plant-pathogen interaction (ko04626)	--	--	Protein tyrosine and serine/threonine kinase	PR5-like receptor kinase OS=Arabidopsis thaliana OX=3702 GN=PR5K PE=1 SV=1	--	--	tyrosine kinase domain protein [Medicago truncatula]
MTR_0549s0010	MSTRG.35367.2	down	--	--	Biological Process: cellular ion homeostasis (GO:0006873);; Molecular Function: voltage-gated anion channel activity (GO:0008308);; Cellular Component: integral component of membrane (GO:0016021);;	--	--	--	--	--	S-type anion channel SLAH2 OS=Arabidopsis thaliana OX=3702 GN=SLAH2 PE=2 SV=1	S	Function unknown	S-type anion channel SLAH3 [Medicago truncatula]
MTR_1g007360	MSTRG.35367.2	down	--	--	Cellular Component: integral component of membrane (GO:0016021);;	--	--	--	--	Early nodulin 93 ENOD93 protein	Early nodulin-93 OS=Glycine max OX=3847 PE=2 SV=1	S	Function unknown	early nodulin-93 [Medicago truncatula]
MTR_1g009960	MSTRG.35367.2	down	--	--	Cellular Component: integral component of membrane (GO:0016021);; Molecular Function: transferase activity (GO:0016740);;	K09775|1.1e-10|dzi:111283728|K09775 uncharacterized protein | (RefSeq) uncharacterized protein LOC111283728 isoform X1	--	--	--	Core-2/I-Branching enzyme	--	S	Function unknown	uncharacterized protein LOC25481884 [Medicago truncatula]
MTR_1g012700	MSTRG.35367.2	down	--	--	--	K11855|1.1e-15|bvg:104906049|K11855 ubiquitin carboxyl-terminal hydrolase 36/42 [EC:3.4.19.12] | (RefSeq) ubiquitin carboxyl-terminal hydrolase 36	--	--	--	Hydrophobic seed protein	14 kDa proline-rich protein DC2.15 OS=Daucus carota OX=4039 PE=2 SV=1	S	Function unknown	lipid transfer protein EARLI 1 [Medicago truncatula]
MTR_1g014180	MSTRG.35367.2	down	--	--	--	K08238|8.7e-14|brp:103847104|K08238 xyloglucan 6-xylosyltransferase [EC:2.4.2.39] | (RefSeq) probable xyloglucan 6-xylosyltransferase 3	--	--	--	LURP-one-related	Protein LURP-one-related 15 OS=Arabidopsis thaliana OX=3702 GN=At5g01750 PE=1 SV=1	S	Function unknown	protein LURP-one-related 10 [Medicago truncatula]
MTR_1g016010	MSTRG.35367.2	down	--	--	Molecular Function: transcription factor activity, sequence-specific DNA binding (GO:0003700);; Cellular Component: nucleus (GO:0005634);; Molecular Function: metal ion binding (GO:0046872);;	K12309|2.4e-94|lja:Lj3g3v0323160.1|K12309 beta-galactosidase [EC:3.2.1.23] | (RefSeq) Lj3g3v0323160.1; -	Galactose metabolism (ko00052);; Other glycan degradation (ko00511);; Glycosaminoglycan degradation (ko00531);; Sphingolipid metabolism (ko00600);; Glycosphingolipid biosynthesis - ganglio series (ko00604)	[R]	General function prediction only	Zinc-finger double-stranded RNA-binding	Protein indeterminate-domain 7 OS=Arabidopsis thaliana OX=3702 GN=IDD7 PE=2 SV=1	K	Transcription	protein indeterminate-domain 7 [Medicago truncatula]
MTR_1g016400	MSTRG.35367.2	down	--	--	--	--	--	--	--	--	--	--	--	F-box protein interaction domain protein [Medicago truncatula]
MTR_1g017260	MSTRG.35367.2	down	[O]	Posttranslational modification, protein turnover, chaperones	Cellular Component: integral component of membrane (GO:0016021);;	K09510|4.1e-07|nau:109209100|K09510 DnaJ homolog subfamily B member 4 | (RefSeq) dnaJ homolog subfamily B member 1-like	--	--	--	DnaJ domain	--	O	Posttranslational modification, protein turnover, chaperones	uncharacterized protein LOC25482031 [Medicago truncatula]
MTR_1g018510	MSTRG.35367.2	down	[O]	Posttranslational modification, protein turnover, chaperones	Molecular Function: serine-type endopeptidase activity (GO:0004252);;	K15333|2.5e-80|nsy:104224633|K15333 tRNA guanosine-2'-O-methyltransferase [EC:2.1.1.34] | (RefSeq) uncharacterized protein LOC104224633	--	--	--	Subtilase family	Subtilisin-like protease SBT1.7 OS=Arabidopsis thaliana OX=3702 GN=SBT1.7 PE=1 SV=1	O	Posttranslational modification, protein turnover, chaperones	subtilisin-like serine protease [Medicago truncatula]
MTR_1g018740	MSTRG.35367.2	down	--	--	Cellular Component: integral component of membrane (GO:0016021);;	--	--	--	--	--	--	--	--	hypothetical protein MtrDRAFT_AC158501g25v2 [Medicago truncatula]
MTR_1g018760	MSTRG.35367.2	down	[E]	Amino acid transport and metabolism	Molecular Function: asparaginase activity (GO:0004067);; Cellular Component: cytoplasm (GO:0005737);; Molecular Function: beta-aspartyl-peptidase activity (GO:0008798);; Biological Process: protein autoprocessing (GO:0016540);;	K13051|4.5e-183|mtr:MTR_1g018760|K13051 L-asparaginase / beta-aspartyl-peptidase [EC:3.5.1.1 3.4.19.5] | (RefSeq) isoaspartyl peptidase/L-asparaginase	Alanine, aspartate and glutamate metabolism (ko00250);; Cyanoamino acid metabolism (ko00460)	[E]	Amino acid transport and metabolism	Asparaginase	Probable isoaspartyl peptidase/L-asparaginase 2 OS=Arabidopsis thaliana OX=3702 GN=At3g16150 PE=2 SV=2	E	Amino acid transport and metabolism	probable isoaspartyl peptidase/L-asparaginase 2 [Medicago truncatula]
MTR_1g021955	MSTRG.35367.2	down	--	--	Molecular Function: calcium channel activity (GO:0005262);; Molecular Function: uniporter activity (GO:0015292);; Cellular Component: integral component of mitochondrial inner membrane (GO:0031305);; Biological Process: mitochondrial calcium uptake (GO:0036444);; Biological Process: mitochondrial calcium ion homeostasis (GO:0051560);; Cellular Component: uniplex complex (GO:1990246);;	K20858|2.6e-200|mtr:MTR_1g021955|K20858 calcium uniporter protein, mitochondrial | (RefSeq) PPR containing plant-like protein	--	[R]	General function prediction only	Mitochondrial calcium uniporter	Calcium uniporter protein 4, mitochondrial OS=Arabidopsis thaliana OX=3702 GN=At5g42610 PE=2 SV=1	S	Function unknown	calcium uniporter protein 4, mitochondrial [Medicago truncatula]
MTR_1g026650	MSTRG.35367.2	down	--	--	Cellular Component: integral component of membrane (GO:0016021);;	--	--	--	--	--	--	--	--	transmembrane protein, putative [Medicago truncatula]
MTR_1g029540	MSTRG.35367.2	down	[G]	Carbohydrate transport and metabolism	Molecular Function: UDP-glycosyltransferase activity (GO:0008194);; Cellular Component: intracellular membrane-bounded organelle (GO:0043231);;	K13495|7.4e-272|mtr:MTR_1g029540|K13495 cis-zeatin O-glucosyltransferase [EC:2.4.1.215] | (RefSeq) zeatin O-glucosyltransferase-like protein	Zeatin biosynthesis (ko00908)	[GC]	Carbohydrate transport and metabolism;; Energy production and conversion	UDP-glucoronosyl and UDP-glucosyl transferase	Zeatin O-glucosyltransferase OS=Phaseolus lunatus OX=3884 GN=ZOG1 PE=2 SV=1	--	--	zeatin O-glucosyltransferase [Medicago truncatula]
MTR_1g033310	MSTRG.35367.2	down	--	--	Molecular Function: ubiquitin-protein transferase activity (GO:0004842);; Biological Process: SCF-dependent proteasomal ubiquitin-dependent protein catabolic process (GO:0031146);;	--	--	--	--	F-box domain	F-box only protein 6 OS=Arabidopsis thaliana OX=3702 GN=FBX6 PE=2 SV=1	S	Function unknown	F-box only protein 6 [Medicago truncatula]
MTR_1g043350	MSTRG.35367.2	down	--	--	Molecular Function: DNA binding (GO:0003677);; Molecular Function: transcription factor activity, sequence-specific DNA binding (GO:0003700);; Cellular Component: nucleus (GO:0005634);;	K14516|1.7e-117|mtr:MTR_1g043350|K14516 ethylene-responsive transcription factor 1 | (RefSeq) ethylene-responsive transcription factor 1B	MAPK signaling pathway - plant (ko04016);; Plant hormone signal transduction (ko04075)	--	--	AP2 domain	Ethylene-responsive transcription factor 1B OS=Arabidopsis thaliana OX=3702 GN=ERF1B PE=1 SV=2	K	Transcription	ethylene-responsive transcription factor 1B [Medicago truncatula]
MTR_1g050512	MSTRG.35367.2	down	--	--	Biological Process: regulation of transcription from RNA polymerase II promoter (GO:0006357);; Biological Process: histone acetylation (GO:0016573);; Cellular Component: Piccolo NuA4 histone acetyltransferase complex (GO:0032777);;	--	--	[K]	Transcription	Enhancer of polycomb-like	--	K	Transcription	uncharacterized protein LOC25483262 [Medicago truncatula]
MTR_1g062880	MSTRG.35367.2	down	[P]	Inorganic ion transport and metabolism	Molecular Function: carbonate dehydratase activity (GO:0004089);; Biological Process: one-carbon metabolic process (GO:0006730);; Molecular Function: zinc ion binding (GO:0008270);; Molecular Function: hydro-lyase activity (GO:0016836);;	K01674|2.1e-160|mtr:MTR_1g062880|K01674 carbonic anhydrase [EC:4.2.1.1] | (RefSeq) eukaryotic-type carbonic anhydrase	Nitrogen metabolism (ko00910)	[R]	General function prediction only	Eukaryotic-type carbonic anhydrase	Alpha carbonic anhydrase 7 OS=Arabidopsis thaliana OX=3702 GN=ACA7 PE=2 SV=1	P	Inorganic ion transport and metabolism	alpha carbonic anhydrase 7 [Medicago truncatula]
MTR_1g063960	MSTRG.35367.2	down	[R]	General function prediction only	Biological Process: signal transduction (GO:0007165);; Molecular Function: ADP binding (GO:0043531);;	K00695|0.0e+00|mtr:MTR_6g478030|K00695 sucrose synthase [EC:2.4.1.13] | (RefSeq) sucrose synthase	Starch and sucrose metabolism (ko00500)	--	--	NB-ARC domain	Disease resistance protein Roq1 OS=Nicotiana benthamiana OX=4100 GN=ROQ1 PE=1 SV=1	O	Posttranslational modification, protein turnover, chaperones	functional resistance protein KR1, putative [Medicago truncatula]
MTR_1g067640	MSTRG.35367.2	down	--	--	Biological Process: response to chitin (GO:0010200);;	--	--	[R]	General function prediction only	C2H2-type zinc finger	Zinc finger protein ZAT11 OS=Arabidopsis thaliana OX=3702 GN=ZAT11 PE=2 SV=1	S	Function unknown	C2H2 type zinc finger transcription factor family protein [Medicago truncatula]
MTR_1g067650	MSTRG.35367.2	down	--	--	Biological Process: response to chitin (GO:0010200);;	--	--	[R]	General function prediction only	C2H2-type zinc finger	Zinc finger protein ZAT11 OS=Arabidopsis thaliana OX=3702 GN=ZAT11 PE=2 SV=1	S	Function unknown	zinc finger protein ZAT11 [Medicago truncatula]
MTR_1g074190	MSTRG.35367.2	down	--	--	Cellular Component: integral component of membrane (GO:0016021);;	K19041|1.9e-78|vvi:100242856|K19041 E3 ubiquitin-protein ligase RNF38/44 [EC:2.3.2.27] | (RefSeq) RING-H2 finger protein ATL16	--	[O]	Posttranslational modification, protein turnover, chaperones	Ring finger domain	RING-H2 finger protein ATL16 OS=Arabidopsis thaliana OX=3702 GN=ATL16 PE=2 SV=1	O	Posttranslational modification, protein turnover, chaperones	RING-H2 finger protein ATL16 [Medicago truncatula]
MTR_1g074230	MSTRG.35367.2	down	--	--	Molecular Function: DNA binding (GO:0003677);; Molecular Function: transcription factor activity, sequence-specific DNA binding (GO:0003700);; Cellular Component: nucleus (GO:0005634);;	K09286|2.0e-23|vvi:100249507|K09286 EREBP-like factor | (RefSeq) ethylene-responsive transcription factor ERF105-like	--	--	--	AP2 domain	Ethylene-responsive transcription factor ERF095 OS=Arabidopsis thaliana OX=3702 GN=ERF095 PE=1 SV=1	K	Transcription	ethylene-responsive transcription factor ERF096 [Medicago truncatula]
MTR_1g077560	MSTRG.35367.2	down	--	--	Cellular Component: integral component of membrane (GO:0016021);;	K04077|2.0e-13|cmos:111455859|K04077 chaperonin GroEL | (RefSeq) chaperonin CPN60-like 2, mitochondrial	RNA degradation (ko03018)	--	--	Late embryogenesis abundant protein	NDR1/HIN1-like protein 6 OS=Arabidopsis thaliana OX=3702 GN=NHL6 PE=1 SV=1	S	Function unknown	NDR1/HIN1-like protein 6 [Medicago truncatula]
MTR_1g080680	MSTRG.35367.2	down	--	--	Molecular Function: nucleic acid binding (GO:0003676);; Biological Process: pollen sperm cell differentiation (GO:0048235);;	--	--	--	--	Alba	Uncharacterized protein At2g34160 OS=Arabidopsis thaliana OX=3702 GN=At2g34160 PE=1 SV=1	S	Function unknown	uncharacterized protein At2g34160 [Medicago truncatula]
MTR_1g080890	MSTRG.35367.2	down	--	--	Molecular Function: transcriptional activator activity, RNA polymerase II transcription regulatory region sequence-specific binding (GO:0001228);; Cellular Component: nucleus (GO:0005634);; Molecular Function: protein dimerization activity (GO:0046983);;	K18878|2.2e-13|cann:107866053|K18878 BHLH transcription factor Upa20 | (RefSeq) Upa20; transcription factor bHLH137-like	Plant-pathogen interaction (ko04626)	--	--	Helix-loop-helix DNA-binding domain	Transcription factor UNE12 OS=Arabidopsis thaliana OX=3702 GN=UNE12 PE=1 SV=2	K	Transcription	transcription factor UNE12 [Medicago truncatula]
MTR_1g081780	MSTRG.35367.2	down	--	--	Molecular Function: histone-lysine N-methyltransferase activity (GO:0018024);;	--	--	--	--	Ubiquitin-binding WIYLD domain	--	S	Function unknown	uncharacterized protein LOC25484662 [Medicago truncatula]
MTR_1g086480	MSTRG.35367.2	down	--	--	Molecular Function: GTP binding (GO:0005525);; Cellular Component: cytoplasm (GO:0005737);; Biological Process: intracellular protein transport (GO:0006886);; Biological Process: vesicle-mediated transport (GO:0016192);;	K07937|2.9e-99|cam:101496091|K07937 ADP-ribosylation factor 1/2 | (RefSeq) ADP-ribosylation factor	Endocytosis (ko04144)	[U]	Intracellular trafficking, secretion, and vesicular transport	ADP-ribosylation factor family	ADP-ribosylation factor 2 OS=Oryza sativa subsp. japonica OX=39947 GN=ARF PE=2 SV=2	U	Intracellular trafficking, secretion, and vesicular transport	ADP ribosylation factor [Phaseolus vulgaris]
MTR_1g088825	MSTRG.35367.2	down	[O]	Posttranslational modification, protein turnover, chaperones	Molecular Function: glutathione transferase activity (GO:0004364);; Cellular Component: cytoplasm (GO:0005737);; Biological Process: glutathione metabolic process (GO:0006749);; Molecular Function: glutathione binding (GO:0043295);;	K00799|9.4e-121|mtr:MTR_1g088825|K00799 glutathione S-transferase [EC:2.5.1.18] | (RefSeq) glutathione S-transferase, amino-terminal domain protein	Glutathione metabolism (ko00480)	[O]	Posttranslational modification, protein turnover, chaperones	Glutathione S-transferase, N-terminal domain	Glutathione S-transferase PARB OS=Nicotiana tabacum OX=4097 GN=PARB PE=2 SV=1	O	Posttranslational modification, protein turnover, chaperones	glutathione S-transferase [Medicago truncatula]
MTR_1g088840	MSTRG.35367.2	down	[O]	Posttranslational modification, protein turnover, chaperones	Molecular Function: glutathione transferase activity (GO:0004364);; Cellular Component: cytoplasm (GO:0005737);; Biological Process: glutathione metabolic process (GO:0006749);; Molecular Function: glutathione binding (GO:0043295);;	K00799|9.4e-121|mtr:MTR_1g088825|K00799 glutathione S-transferase [EC:2.5.1.18] | (RefSeq) glutathione S-transferase, amino-terminal domain protein	Glutathione metabolism (ko00480)	[O]	Posttranslational modification, protein turnover, chaperones	Glutathione S-transferase, N-terminal domain	Glutathione S-transferase PARB OS=Nicotiana tabacum OX=4097 GN=PARB PE=2 SV=1	O	Posttranslational modification, protein turnover, chaperones	glutathione S-transferase [Medicago truncatula]
MTR_1g089865	MSTRG.35367.2	down	--	--	Molecular Function: dioxygenase activity (GO:0051213);;	K10767|1.1e-244|cam:101493086|K10767 mRNA N6-methyladenine demethylase [EC:1.14.11.53] | (RefSeq) uncharacterized LOC101493086	--	[S]	Function unknown	2OG-Fe(II) oxygenase superfamily	RNA demethylase ALKBH10B OS=Arabidopsis thaliana OX=3702 GN=ALKBH10B PE=1 SV=1	L	Replication, recombination and repair	uncharacterized protein LOC25484804 [Medicago truncatula]
MTR_1g090380	MSTRG.35367.2	down	--	--	Molecular Function: magnesium ion binding (GO:0000287);; Cellular Component: cytoplasm (GO:0005737);; Molecular Function: 5'-nucleotidase activity (GO:0008253);; Molecular Function: phosphatase activity (GO:0016791);;	K24242|3.4e-169|mtr:MTR_1g090380|K24242 cytosolic 5'-nucleotidase 3 [EC:3.1.3.5 3.1.3.-] | (RefSeq) cytosolic 5'-nucleotidase III, putative	Purine metabolism (ko00230);; Pyrimidine metabolism (ko00240)	[S]	Function unknown	Pyrimidine 5'-nucleotidase (UMPH-1)	--	S	Function unknown	7-methylguanosine phosphate-specific 5'-nucleotidase [Medicago truncatula]
MTR_1g090480	MSTRG.35367.2	down	--	--	Cellular Component: integral component of membrane (GO:0016021);;	K19041|7.8e-14|nau:109226804|K19041 E3 ubiquitin-protein ligase RNF38/44 [EC:2.3.2.27] | (RefSeq) RING-H2 finger protein ATL20-like	--	[O]	Posttranslational modification, protein turnover, chaperones	Ring finger domain	RING-H2 finger protein ATL67 OS=Arabidopsis thaliana OX=3702 GN=ATL67 PE=2 SV=1	O	Posttranslational modification, protein turnover, chaperones	zinc finger, C3HC4 type (RING finger) protein [Medicago truncatula]
MTR_1g093280	MSTRG.35367.2	down	--	--	Molecular Function: magnesium ion transmembrane transporter activity (GO:0015095);; Biological Process: magnesium ion transport (GO:0015693);; Cellular Component: integral component of membrane (GO:0016021);;	K16075|3.8e-213|mtr:MTR_1g076210|K16075 magnesium transporter | (RefSeq) magnesium transporter MRS2-like protein	--	[P]	Inorganic ion transport and metabolism	CorA-like Mg2+ transporter protein	Magnesium transporter MRS2-2 OS=Arabidopsis thaliana OX=3702 GN=MRS2-2 PE=2 SV=1	P	Inorganic ion transport and metabolism	magnesium transporter MRS2-I [Medicago truncatula]
MTR_1g094145	MSTRG.35367.2	down	--	--	--	--	--	--	--	Protein of unknown function (DUF4050)	--	S	Function unknown	uncharacterized protein LOC25484919 [Medicago truncatula]
MTR_1g098970	MSTRG.35367.2	down	[J]	Translation, ribosomal structure and biogenesis	Molecular Function: translation initiation factor activity (GO:0003743);; Molecular Function: GTPase activity (GO:0003924);; Molecular Function: GTP binding (GO:0005525);;	K03243|0.0e+00|mtr:MTR_1g098970|K03243 translation initiation factor 5B | (RefSeq) translation initiation factor IF-2, putative	RNA transport (ko03013)	[J]	Translation, ribosomal structure and biogenesis	Elongation factor Tu GTP binding domain	Translation initiation factor IF-2, chloroplastic (Fragment) OS=Euglena gracilis OX=3039 GN=INFB PE=2 SV=1	J	Translation, ribosomal structure and biogenesis	eukaryotic translation initiation factor 5B isoform X1 [Medicago truncatula]
MTR_1g101020	MSTRG.35367.2	down	--	--	Cellular Component: extracellular region (GO:0005576);; Cellular Component: plant-type cell wall (GO:0009505);; Molecular Function: carboxylic ester hydrolase activity (GO:0052689);; Molecular Function: pectin acetylesterase activity (GO:0052793);; Biological Process: cell wall organization (GO:0071555);;	K01280|3.9e-163|spen:107013676|K01280 tripeptidyl-peptidase II [EC:3.4.14.10] | (RefSeq) tripeptidyl-peptidase 2-like isoform X1	--	[M]	Cell wall/membrane/envelope biogenesis	Pectinacetylesterase	Pectin acetylesterase 9 OS=Arabidopsis thaliana OX=3702 GN=PAE9 PE=2 SV=1	M	Cell wall/membrane/envelope biogenesis	pectin acetylesterase 9 [Medicago truncatula]
MTR_1g102780	MSTRG.35367.2	down	--	--	Cellular Component: chloroplast thylakoid membrane (GO:0009535);; Cellular Component: integral component of membrane (GO:0016021);;	K17290|9.1e-09|apro:F751_3177|K17290 oxidoreductase [EC:1.1.1.-] | (RefSeq) Oxidoreductase HTATIP2	--	--	--	Chlorophyll A-B binding protein	Early light-induced protein, chloroplastic OS=Pisum sativum OX=3888 PE=2 SV=1	S	Function unknown	early light-induced protein, chloroplastic [Medicago truncatula]
MTR_1g103420	MSTRG.35367.2	down	--	--	--	--	--	--	--	Probable lipid transfer	--	S	Function unknown	non-specific lipid-transfer protein-like protein At2g13820 [Medicago truncatula]
MTR_1g109110	MSTRG.35367.2	down	[I]	Lipid transport and metabolism	Molecular Function: ACP phosphopantetheine attachment site binding involved in fatty acid biosynthetic process (GO:0000036);; Cellular Component: chloroplast (GO:0009507);; Molecular Function: acyl-[acyl-carrier-protein] hydrolase activity (GO:0016297);;	K10781|3.7e-80|ppp:112295522|K10781 fatty acyl-ACP thioesterase B [EC:3.1.2.14 3.1.2.21] | (RefSeq) palmitoyl-acyl carrier protein thioesterase, chloroplastic-like	Fatty acid biosynthesis (ko00061);; Fatty acid metabolism (ko01212)	--	--	Acyl-ACP thioesterase	Palmitoyl-acyl carrier protein thioesterase, chloroplastic OS=Arabidopsis thaliana OX=3702 GN=FATB PE=1 SV=1	I	Lipid transport and metabolism	palmitoyl-acyl carrier thioesterase [Medicago truncatula]
MTR_1g112590	MSTRG.35367.2	down	--	--	Cellular Component: nucleus (GO:0005634);; Cellular Component: cytoplasm (GO:0005737);; Molecular Function: kinase activity (GO:0016301);; Molecular Function: ligase activity (GO:0016874);; Biological Process: SCF-dependent proteasomal ubiquitin-dependent protein catabolic process (GO:0031146);; Molecular Function: cullin family protein binding (GO:0097602);;	K03094|5.7e-83|mtr:MTR_1g112590|K03094 S-phase kinase-associated protein 1 | (RefSeq) SCF ubiquitin ligase, SKP1 component, putative	Ubiquitin mediated proteolysis (ko04120);; Protein processing in endoplasmic reticulum (ko04141)	[O]	Posttranslational modification, protein turnover, chaperones	Skp1 family, dimerisation domain	SKP1-like protein 1A OS=Arabidopsis thaliana OX=3702 GN=SKP1A PE=1 SV=1	O	Posttranslational modification, protein turnover, chaperones	SKP1-like protein 1A [Medicago truncatula]
MTR_1g112950	MSTRG.35367.2	down	[E]	Amino acid transport and metabolism	Cellular Component: integral component of membrane (GO:0016021);; Molecular Function: transmembrane transporter activity (GO:0022857);;	--	--	[E]	Amino acid transport and metabolism	Amino acid permease	Probable polyamine transporter At1g31830 OS=Arabidopsis thaliana OX=3702 GN=At1g31830 PE=2 SV=1	E	Amino acid transport and metabolism	probable polyamine transporter At1g31830 [Medicago truncatula]
MTR_1g114340	MSTRG.35367.2	down	--	--	Cellular Component: integral component of membrane (GO:0016021);;	--	--	--	--	--	--	--	--	transmembrane protein, putative [Medicago truncatula]
MTR_1g115510	MSTRG.35367.2	down	--	--	Cellular Component: apoplast (GO:0048046);;	K23544|4.6e-32|spen:107030478|K23544 serine incorporator 1/3 | (RefSeq) probable serine incorporator	--	--	--	Dirigent-like protein	Dirigent protein 9 OS=Arabidopsis thaliana OX=3702 GN=DIR9 PE=2 SV=1	S	Function unknown	dirigent protein 9 [Medicago truncatula]
MTR_2053s0010	MSTRG.35367.2	down	--	--	--	--	--	--	--	--	--	T	Signal transduction mechanisms	NBS-LRR resistance protein [Medicago truncatula]
MTR_2g009320	MSTRG.35367.2	down	[S]	Function unknown	Cellular Component: mitochondrion (GO:0005739);; Biological Process: mitochondrial respiratory chain complex III assembly (GO:0034551);; Biological Process: positive regulation of mitochondrial translation (GO:0070131);;	K17662|1.9e-153|mtr:MTR_2g009320|K17662 cytochrome b pre-mRNA-processing protein 3 | (RefSeq) ubiquinol-cytochrome C chaperone protein	--	[C]	Energy production and conversion	Ubiquinol-cytochrome C chaperone	--	C	Energy production and conversion	ubiquinol-cytochrome-c reductase complex assembly factor 1 [Medicago truncatula]
MTR_2g014680	MSTRG.35367.2	down	--	--	Molecular Function: transcription regulatory region sequence-specific DNA binding (GO:0000976);; Cellular Component: nucleus (GO:0005634);; Biological Process: regulation of transcription, DNA-templated (GO:0006355);;	--	--	--	--	No apical meristem (NAM) protein	NAC domain-containing protein 10 OS=Arabidopsis thaliana OX=3702 GN=NAC010 PE=2 SV=1	K	Transcription	NAC domain-containing protein 10 [Medicago truncatula]
MTR_2g016530	MSTRG.35367.2	down	[T]	Signal transduction mechanisms	Molecular Function: protein serine/threonine kinase activity (GO:0004674);; Molecular Function: ATP binding (GO:0005524);; Cellular Component: plasma membrane (GO:0005886);; Cellular Component: integral component of membrane (GO:0016021);; Biological Process: protein autophosphorylation (GO:0046777);;	K13420|0.0e+00|mtr:MTR_2g016530|K13420 LRR receptor-like serine/threonine-protein kinase FLS2 [EC:2.7.11.1] | (RefSeq) LRR receptor-like kinase	MAPK signaling pathway - plant (ko04016);; Plant-pathogen interaction (ko04626)	--	--	Leucine rich repeat	Receptor kinase-like protein Xa21 OS=Oryza sativa subsp. indica OX=39946 GN=XA21 PE=1 SV=1	T	Signal transduction mechanisms	probable LRR receptor-like serine/threonine-protein kinase At3g47570 [Medicago truncatula]
MTR_2g020580	MSTRG.35367.2	down	--	--	--	--	--	--	--	--	--	--	--	hypothetical protein MTR_2g020580 [Medicago truncatula]
MTR_2g024010	MSTRG.35367.2	down	--	--	--	K01728|2.7e-17|rcu:8277989|K01728 pectate lyase [EC:4.2.2.2] | (RefSeq) probable pectate lyase 16	Pentose and glucuronate interconversions (ko00040)	--	--	Stigma-specific protein, Stig1	--	S	Function unknown	stigma-specific STIG1-like protein 1 [Medicago truncatula]
MTR_2g030200	MSTRG.35367.2	down	[P]	Inorganic ion transport and metabolism	Molecular Function: ferredoxin-NADP+ reductase activity (GO:0004324);; Cellular Component: chloroplast (GO:0009507);;	K02641|2.1e-224|mtr:MTR_2g030200|K02641 ferredoxin--NADP+ reductase [EC:1.18.1.2] | (RefSeq) ferredoxin reductase-like NAD(P) binding domain protein	Photosynthesis (ko00195)	[C]	Energy production and conversion	Oxidoreductase NAD-binding domain	Ferredoxin--NADP reductase, root isozyme, chloroplastic OS=Pisum sativum OX=3888 PE=2 SV=2	C	Energy production and conversion	ferredoxin--NADP reductase, root isozyme, chloroplastic [Medicago truncatula]
MTR_2g033820	MSTRG.35367.2	down	--	--	Molecular Function: transcription factor activity, sequence-specific DNA binding (GO:0003700);; Cellular Component: nucleus (GO:0005634);; Molecular Function: sequence-specific DNA binding (GO:0043565);;	K12835|8.2e-35|cmax:111493042|K12835 ATP-dependent RNA helicase DDX42 [EC:3.6.4.13] | (RefSeq) DEAD-box ATP-dependent RNA helicase 24 isoform X1	Spliceosome (ko03040)	--	--	WRKY DNA -binding domain	Probable WRKY transcription factor 48 OS=Arabidopsis thaliana OX=3702 GN=WRKY48 PE=2 SV=1	K	Transcription	probable WRKY transcription factor 48 [Medicago truncatula]
MTR_2g038010	MSTRG.35367.2	down	--	--	Cellular Component: nucleus (GO:0005634);; Biological Process: regulation of transcription, DNA-templated (GO:0006355);;	--	--	[K]	Transcription	--	Protein CHLOROPLAST IMPORT APPARATUS 2 OS=Arabidopsis thaliana OX=3702 GN=CIA2 PE=1 SV=1	K	Transcription	protein CHLOROPLAST IMPORT APPARATUS 2 [Medicago truncatula]
MTR_2g070150	MSTRG.35367.2	down	[O]	Posttranslational modification, protein turnover, chaperones	Molecular Function: glutathione transferase activity (GO:0004364);;	K00799|6.0e-117|mtr:MTR_2g070150|K00799 glutathione S-transferase [EC:2.5.1.18] | (RefSeq) glutathione S-transferase, amino-terminal domain protein	Glutathione metabolism (ko00480)	[O]	Posttranslational modification, protein turnover, chaperones	Glutathione S-transferase, N-terminal domain	Probable glutathione S-transferase parC OS=Nicotiana tabacum OX=4097 GN=PARC PE=2 SV=1	O	Posttranslational modification, protein turnover, chaperones	unknown [Medicago truncatula]
MTR_2g076050	MSTRG.35367.2	down	--	--	Cellular Component: photosystem II reaction center (GO:0009539);; Biological Process: photosynthetic electron transport chain (GO:0009767);; Cellular Component: integral component of membrane (GO:0016021);; Molecular Function: heme binding (GO:0020037);;	K02708|2.5e-26|mtr:MTR_2g076050|K02708 photosystem II cytochrome b559 subunit beta | (RefSeq) cytochrome b559, alpha/beta subunit PbsEF protein	Photosynthesis (ko00195)	--	--	Cytochrome b559, alpha (gene psbE) and beta (gene psbF)subunits	Cytochrome b559 subunit beta OS=Agathis robusta OX=60854 GN=psbF PE=3 SV=1	--	--	Photosystem II protein cytochrome b559 [Medicago truncatula]
MTR_2g076970	MSTRG.35367.2	down	[MDT]	Cell wall/membrane/envelope biogenesis;; Cell cycle control, cell division, chromosome partitioning;; Signal transduction mechanisms	Molecular Function: ATP binding (GO:0005524);; Molecular Function: hydrolase activity (GO:0016787);;	K08900|2.9e-268|mtr:MTR_2g076970|K08900 mitochondrial chaperone BCS1 | (RefSeq) P-loop nucleoside triphosphate hydrolase superfamily protein	--	[O]	Posttranslational modification, protein turnover, chaperones	Domain associated at C-terminal with AAA	AAA-ATPase At3g50940 OS=Arabidopsis thaliana OX=3702 GN=At3g50940 PE=2 SV=1	O	Posttranslational modification, protein turnover, chaperones	AAA-ATPase At3g50940 [Medicago truncatula]
MTR_2g076990	MSTRG.35367.2	down	[MDT]	Cell wall/membrane/envelope biogenesis;; Cell cycle control, cell division, chromosome partitioning;; Signal transduction mechanisms	Molecular Function: ATP binding (GO:0005524);; Molecular Function: hydrolase activity (GO:0016787);;	K08900|8.4e-233|mtr:MTR_2g076990|K08900 mitochondrial chaperone BCS1 | (RefSeq) P-loop nucleoside triphosphate hydrolase superfamily protein	--	[O]	Posttranslational modification, protein turnover, chaperones	ATPase family associated with various cellular activities (AAA)	AAA-ATPase At3g50940 OS=Arabidopsis thaliana OX=3702 GN=At3g50940 PE=2 SV=1	O	Posttranslational modification, protein turnover, chaperones	AAA-ATPase At3g50940 [Medicago truncatula]
MTR_2g078370	MSTRG.35367.2	down	--	--	Molecular Function: molecular_function (GO:0003674);; Molecular Function: transcription factor activity, sequence-specific DNA binding (GO:0003700);; Cellular Component: cellular_component (GO:0005575);; Cellular Component: intracellular (GO:0005622);; Cellular Component: cell (GO:0005623);; Cellular Component: nucleus (GO:0005634);; Biological Process: regulation of transcription, DNA-templated …	K04374|2.7e-19|mus:103997104|K04374 cyclic AMP-dependent transcription factor ATF-4 | (RefSeq) basic leucine zipper 61-like	Protein processing in endoplasmic reticulum (ko04141)	--	--	--	Basic leucine zipper 34 OS=Arabidopsis thaliana OX=3702 GN=BZIP34 PE=1 SV=1	K	Transcription	basic leucine zipper 61 [Medicago truncatula]
MTR_2g079900	MSTRG.35367.2	down	[R]	General function prediction only	Biological Process: signal transduction (GO:0007165);;	--	--	--	--	TIR domain	TIR-only protein OS=Brachypodium distachyon OX=15368 GN=BRADI_1g24377v3 PE=1 SV=1	S	Function unknown	toll-interleukin-resistance (TIR) domain protein [Medicago truncatula]
MTR_2g085065	MSTRG.35367.2	down	[T]	Signal transduction mechanisms	Molecular Function: protein serine/threonine kinase activity (GO:0004674);; Molecular Function: ATP binding (GO:0005524);; Cellular Component: nucleus (GO:0005634);; Cellular Component: cytoplasm (GO:0005737);; Cellular Component: plasma membrane (GO:0005886);; Biological Process: protein phosphorylation (GO:0006468);;	K08286|3.8e-260|mtr:MTR_2g085065|K08286 protein-serine/threonine kinase [EC:2.7.11.-] | (RefSeq) Serine/Threonine kinase family protein	--	[R]	General function prediction only	Protein kinase domain	Protein kinase G11A OS=Oryza sativa subsp. indica OX=39946 GN=OsI_021818 PE=2 SV=1	T	Signal transduction mechanisms	serine/threonine-protein kinase D6PKL2 [Medicago truncatula]
MTR_2g088080	MSTRG.35367.2	down	[DPM]	Cell cycle control, cell division, chromosome partitioning;; Inorganic ion transport and metabolism;; Cell wall/membrane/envelope biogenesis	Molecular Function: ferroxidase activity (GO:0004322);; Molecular Function: copper ion binding (GO:0005507);; Cellular Component: plasma membrane (GO:0005886);; Biological Process: iron ion transport (GO:0006826);; Molecular Function: hydroquinone:oxygen oxidoreductase activity (GO:0052716);; Biological Process: iron ion homeostasis (GO:0055072);;	K19791|1.9e-202|han:110912433|K19791 iron transport multicopper oxidase | (RefSeq) L-ascorbate oxidase homolog	--	[Q]	Secondary metabolites biosynthesis, transport and catabolism	Multicopper oxidase	L-ascorbate oxidase homolog OS=Brassica napus OX=3708 GN=Bp10 PE=2 SV=1	Q	Secondary metabolites biosynthesis, transport and catabolism	L-ascorbate oxidase homolog [Medicago truncatula]
MTR_2g088970	MSTRG.35367.2	down	--	--	--	--	--	--	--	--	--	--	--	hypothetical protein MTR_2g088970 [Medicago truncatula]
MTR_2g091175	MSTRG.35367.2	down	--	--	Cellular Component: Golgi apparatus (GO:0005794);; Molecular Function: O-acetyltransferase activity (GO:0016413);;	K23877|5.0e-37|brp:103831563|K23877 xyloglucan O-acetyltransferase | (RefSeq) protein ALTERED XYLOGLUCAN 4	--	--	--	GDSL/SGNH-like Acyl-Esterase family found in Pmr5 and Cas1p	Protein trichome birefringence-like 39 OS=Arabidopsis thaliana OX=3702 GN=TBL39 PE=2 SV=1	S	Function unknown	protein trichome birefringence-like 39 [Medicago truncatula]
MTR_2g091370	MSTRG.35367.2	down	--	--	Biological Process: flower development (GO:0009908);; Biological Process: cell differentiation (GO:0030154);;	K20283|4.7e-30|pop:18098881|K20283 golgin subfamily A member 4 | (RefSeq) uncharacterized protein LOC18098881	--	--	--	Frigida-like protein	--	S	Function unknown	frigida-LIKE protein [Medicago truncatula]
MTR_2g093040	MSTRG.35367.2	down	--	--	--	--	--	--	--	--	--	--	--	hypothetical protein MTR_2g093040 [Medicago truncatula]
MTR_2g093230	MSTRG.35367.2	down	--	--	Cellular Component: integral component of membrane (GO:0016021);;	K18171|8.5e-134|cit:102615919|K18171 COX assembly mitochondrial protein 1 | (RefSeq) protein GAMETE EXPRESSED 1	--	--	--	--	Protein GAMETE EXPRESSED 1 OS=Arabidopsis thaliana OX=3702 GN=GEX1 PE=1 SV=1	S	Function unknown	gamete-like protein [Medicago truncatula]
MTR_2g096030	MSTRG.35367.2	down	--	--	Molecular Function: chitinase activity (GO:0004568);; Biological Process: carbohydrate metabolic process (GO:0005975);;	--	--	--	--	Glycosyl hydrolases family 18	Chitinase 1 OS=Tulipa saxatilis subsp. bakeri OX=110455 PE=1 SV=1	G	Carbohydrate transport and metabolism	chitinase 2 [Medicago truncatula]
MTR_2g097020	MSTRG.35367.2	down	--	--	Biological Process: gene silencing by RNA (GO:0031047);;	K17046|4.3e-39|ini:109192967|K17046 protein DEK | (RefSeq) factor of DNA methylation 4-like	--	--	--	XH domain	Factor of DNA methylation 4 OS=Arabidopsis thaliana OX=3702 GN=FDM4 PE=4 SV=1	S	Function unknown	XH/XS domain protein [Medicago truncatula]
MTR_2g097510	MSTRG.35367.2	down	--	--	--	--	--	--	--	--	--	--	--	hypothetical protein MTR_2g097510 [Medicago truncatula]
MTR_2g097900	MSTRG.35367.2	down	[V]	Defense mechanisms	Molecular Function: antiporter activity (GO:0015297);; Cellular Component: integral component of membrane (GO:0016021);; Molecular Function: xenobiotic transporter activity (GO:0042910);;	K20456|4.2e-95|smo:SELMODRAFT_417928|K20456 oxysterol-binding protein 1 | (RefSeq) hypothetical protein	--	[R]	General function prediction only	MatE	Protein DETOXIFICATION 42 OS=Arabidopsis thaliana OX=3702 GN=DTX42 PE=2 SV=2	V	Defense mechanisms	protein DETOXIFICATION 42 isoform X1 [Medicago truncatula]
MTR_2g101040	MSTRG.35367.2	down	[C]	Energy production and conversion	Molecular Function: malic enzyme activity (GO:0004470);; Molecular Function: malate dehydrogenase (decarboxylating) (NAD+) activity (GO:0004471);; Molecular Function: malate dehydrogenase (decarboxylating) (NADP+) activity (GO:0004473);; Biological Process: pyruvate metabolic process (GO:0006090);; Biological Process: malate metabolic process (GO:0006108);; Cellular Component: chloroplast (GO:000…	K00029|0.0e+00|mtr:MTR_2g101040|K00029 malate dehydrogenase (oxaloacetate-decarboxylating)(NADP+) [EC:1.1.1.40] | (RefSeq) NADP-dependent malic enzyme-like protein	Pyruvate metabolism (ko00620);; Carbon fixation in photosynthetic organisms (ko00710);; Carbon metabolism (ko01200)	[C]	Energy production and conversion	Malic enzyme, NAD binding domain	NADP-dependent malic enzyme 4, chloroplastic OS=Arabidopsis thaliana OX=3702 GN=NADP-ME4 PE=1 SV=1	C	Energy production and conversion	NADP-dependent malic enzyme [Medicago truncatula]
MTR_2g103170	MSTRG.35367.2	down	--	--	--	K03097|3.2e-07|aip:107632886|K03097 casein kinase II subunit alpha [EC:2.7.11.1] | (RefSeq) casein kinase II subunit alpha-like isoform X3	Ribosome biogenesis in eukaryotes (ko03008);; Circadian rhythm - plant (ko04712)	--	--	Protein of unknown function (DUF642)	--	S	Function unknown	uncharacterized protein LOC11433574 [Medicago truncatula]
MTR_2g103640	MSTRG.35367.2	down	--	--	Biological Process: flower development (GO:0009908);; Cellular Component: integral component of membrane (GO:0016021);; Biological Process: cell differentiation (GO:0030154);;	--	--	--	--	Frigida-like protein	--	--	--	uncharacterized protein LOC11430694 [Medicago truncatula]
MTR_2g104960	MSTRG.35367.2	down	[M]	Cell wall/membrane/envelope biogenesis	Molecular Function: oxidoreductase activity (GO:0016491);; Molecular Function: oxidoreductase activity, acting on the CH-OH group of donors, NAD or NADP as acceptor (GO:0016616);; Molecular Function: cinnamoyl-CoA reductase activity (GO:0016621);;	K09753|1.0e-193|mtr:MTR_2g104960|K09753 cinnamoyl-CoA reductase [EC:1.2.1.44] | (RefSeq) cinnamoyl-CoA reductase-like protein	Phenylpropanoid biosynthesis (ko00940)	[V]	Defense mechanisms	NAD dependent epimerase/dehydratase family	Cinnamoyl-CoA reductase 1 OS=Arabidopsis thaliana OX=3702 GN=CCR1 PE=1 SV=1	V	Defense mechanisms	cinnamoyl-CoA reductase 1 [Medicago truncatula]
MTR_2g105570	MSTRG.35367.2	down	[IQ]	Lipid transport and metabolism;; Secondary metabolites biosynthesis, transport and catabolism	Molecular Function: CoA-ligase activity (GO:0016405);;	K01904|0.0e+00|mtr:MTR_2g105570|K01904 4-coumarate--CoA ligase [EC:6.2.1.12] | (RefSeq) 4-coumarate:CoA ligase-like protein	Ubiquinone and other terpenoid-quinone biosynthesis (ko00130);; Phenylpropanoid biosynthesis (ko00940)	[I]	Lipid transport and metabolism	AMP-binding enzyme	4-coumarate--CoA ligase 2 OS=Nicotiana tabacum OX=4097 GN=4CL2 PE=1 SV=1	I	Lipid transport and metabolism	4-coumarate--CoA ligase 1 [Medicago truncatula]
MTR_3g005220	MSTRG.35367.2	down	--	--	Molecular Function: DNA binding (GO:0003677);;	--	--	--	--	--	--	--	--	FAR1 DNA-binding domain protein [Medicago truncatula]
MTR_3g006740	MSTRG.35367.2	down	[J]	Translation, ribosomal structure and biogenesis	Molecular Function: glycine-tRNA ligase activity (GO:0004820);; Molecular Function: ATP binding (GO:0005524);; Cellular Component: cytoplasm (GO:0005737);; Cellular Component: mitochondrion (GO:0005739);; Biological Process: glycyl-tRNA aminoacylation (GO:0006426);; Biological Process: mitochondrial glycyl-tRNA aminoacylation (GO:0070150);;	K01880|0.0e+00|mtr:MTR_3g006740|K01880 glycyl-tRNA synthetase [EC:6.1.1.14] | (RefSeq) glycyl-tRNA synthetase/glycine-tRNA ligase	Aminoacyl-tRNA biosynthesis (ko00970)	[J]	Translation, ribosomal structure and biogenesis	Anticodon binding domain	Glycine--tRNA ligase, mitochondrial 1 OS=Arabidopsis thaliana OX=3702 GN=At1g29880 PE=1 SV=1	J	Translation, ribosomal structure and biogenesis	glycine--tRNA ligase, mitochondrial 1 [Medicago truncatula]
MTR_3g008160	MSTRG.35367.2	down	[G]	Carbohydrate transport and metabolism	Molecular Function: sugar:proton symporter activity (GO:0005351);; Cellular Component: integral component of plasma membrane (GO:0005887);; Biological Process: glucose import (GO:0046323);;	K24193|1.8e-287|mtr:MTR_3g008160|K24193 MFS transporter, SP family, sugar:H+ symporter | (RefSeq) sugar porter (SP) family MFS transporter	--	[R]	General function prediction only	Sugar (and other) transporter	Hexose carrier protein HEX6 OS=Ricinus communis OX=3988 GN=HEX6 PE=2 SV=1	U	Intracellular trafficking, secretion, and vesicular transport	hexose carrier protein HEX6 [Medicago truncatula]
MTR_3g009180	MSTRG.35367.2	down	--	--	--	K20131|3.5e-222|mtr:MTR_3g009180|K20131 Rab5 GDP/GTP exchange factor | (RefSeq) vacuolar protein sorting-associated protein VPS9	--	[U]	Intracellular trafficking, secretion, and vesicular transport	Vacuolar sorting protein 9 (VPS9) domain	Vacuolar protein sorting-associated protein 9A OS=Arabidopsis thaliana OX=3702 GN=VPS9A PE=1 SV=1	U	Intracellular trafficking, secretion, and vesicular transport	vacuolar protein sorting-associated protein 9A [Medicago truncatula]
MTR_3g009510	MSTRG.35367.2	down	--	--	Molecular Function: UDP-glycosyltransferase activity (GO:0008194);; Cellular Component: intracellular membrane-bounded organelle (GO:0043231);;	K22845|2.6e-272|mtr:MTR_3g009510|K22845 phlorizin synthase [EC:2.4.1.357] | (RefSeq) UDP-glucosyltransferase family protein	Flavonoid biosynthesis (ko00941)	[GC]	Carbohydrate transport and metabolism;; Energy production and conversion	UDP-glucoronosyl and UDP-glucosyl transferase	UDP-glycosyltransferase 88F4 OS=Malus domestica OX=3750 GN=UGT88F4 PE=2 SV=1	--	--	UDP-glycosyltransferase 88F4 isoform X2 [Medicago truncatula]
MTR_3g010770	MSTRG.35367.2	down	[GI]	Carbohydrate transport and metabolism;; Lipid transport and metabolism	Molecular Function: pectinesterase activity (GO:0030599);; Biological Process: cell wall modification (GO:0042545);; Molecular Function: aspartyl esterase activity (GO:0045330);; Biological Process: pectin catabolic process (GO:0045490);; Molecular Function: pectinesterase inhibitor activity (GO:0046910);;	K01051|0.0e+00|mtr:MTR_3g010770|K01051 pectinesterase [EC:3.1.1.11] | (RefSeq) pectinesterase/pectinesterase inhibitor	Pentose and glucuronate interconversions (ko00040)	--	--	Pectinesterase	Probable pectinesterase/pectinesterase inhibitor 47 OS=Arabidopsis thaliana OX=3702 GN=PME47 PE=2 SV=1	G	Carbohydrate transport and metabolism	probable pectinesterase/pectinesterase inhibitor 47 [Medicago truncatula]
MTR_3g011840	MSTRG.35367.2	down	[V]	Defense mechanisms	Cellular Component: plant-type vacuole (GO:0000325);; Molecular Function: ATP binding (GO:0005524);; Cellular Component: vacuolar membrane (GO:0005774);; Cellular Component: membrane (GO:0016020);; Cellular Component: integral component of membrane (GO:0016021);; Molecular Function: ATPase activity (GO:0016887);; Molecular Function: ATPase activity, coupled to transmembrane movement of substances…	K05665|0.0e+00|fve:101298730|K05665 ATP-binding cassette, subfamily C (CFTR/MRP), member 1 [EC:7.6.2.3] | (RefSeq) ABC transporter C family member 12-like	ABC transporters (ko02010)	[Q]	Secondary metabolites biosynthesis, transport and catabolism	ABC transporter transmembrane region	ABC transporter C family member 12 OS=Arabidopsis thaliana OX=3702 GN=ABCC12 PE=2 SV=1	Q	Secondary metabolites biosynthesis, transport and catabolism	multidrug resistance protein ABC transporter family protein [Medicago truncatula]
MTR_3g014280	MSTRG.35367.2	down	--	--	--	--	--	[K]	Transcription	Myb/SANT-like DNA-binding domain	Trihelix transcription factor ASIL2 OS=Arabidopsis thaliana OX=3702 GN=ASIL2 PE=1 SV=1	K	Transcription	trihelix transcription factor ASIL1 [Medicago truncatula]
MTR_3g023690	MSTRG.35367.2	down	--	--	Molecular Function: beta-glucuronidase activity (GO:0004566);; Cellular Component: plant-type cell wall (GO:0009505);; Cellular Component: membrane (GO:0016020);;	K07964|1.3e-309|mtr:MTR_3g023690|K07964 heparanase [EC:3.2.1.166] | (RefSeq) glycoside hydrolase family 79 amino-terminal domain protein	Glycosaminoglycan degradation (ko00531)	--	--	Glycosyl hydrolase family 79, N-terminal domain	Heparanase-like protein 2 OS=Arabidopsis thaliana OX=3702 GN=At5g61250 PE=2 SV=1	S	Function unknown	putative glycosidase [Medicago truncatula]
MTR_3g023700	MSTRG.35367.2	down	--	--	Molecular Function: beta-glucuronidase activity (GO:0004566);; Cellular Component: plant-type cell wall (GO:0009505);; Cellular Component: membrane (GO:0016020);;	K07964|3.4e-310|mtr:MTR_3g023700|K07964 heparanase [EC:3.2.1.166] | (RefSeq) glycoside hydrolase family 79 amino-terminal domain protein	Glycosaminoglycan degradation (ko00531)	--	--	Glycosyl hydrolase family 79, N-terminal domain	Heparanase-like protein 2 OS=Arabidopsis thaliana OX=3702 GN=At5g61250 PE=2 SV=1	S	Function unknown	heparanase-like protein 2 [Medicago truncatula]
MTR_3g023710	MSTRG.35367.2	down	--	--	Molecular Function: beta-glucuronidase activity (GO:0004566);; Biological Process: metabolic process (GO:0008152);; Cellular Component: plant-type cell wall (GO:0009505);; Cellular Component: membrane (GO:0016020);;	K07964|0.0e+00|mtr:MTR_3g023710|K07964 heparanase [EC:3.2.1.166] | (RefSeq) glycoside hydrolase family 79 amino-terminal domain protein	Glycosaminoglycan degradation (ko00531)	--	--	Glycosyl hydrolase family 79, N-terminal domain	Heparanase-like protein 1 OS=Arabidopsis thaliana OX=3702 GN=At5g07830 PE=2 SV=1	S	Function unknown	heparanase-like protein 1 [Medicago truncatula]
MTR_3g026780	MSTRG.35367.2	down	[H]	Coenzyme transport and metabolism	Molecular Function: uroporphyrin-III C-methyltransferase activity (GO:0004851);; Biological Process: siroheme biosynthetic process (GO:0019354);; Biological Process: methylation (GO:0032259);; Biological Process: oxidation-reduction process (GO:0055114);;	K02303|2.5e-127|mtr:MTR_3g026780|K02303 uroporphyrin-III C-methyltransferase [EC:2.1.1.107] | (RefSeq) uroporphyrinogen-III C-methyltransferase	Porphyrin and chlorophyll metabolism (ko00860)	[H]	Coenzyme transport and metabolism	Tetrapyrrole (Corrin/Porphyrin) Methylases	S-adenosyl-L-methionine-dependent uroporphyrinogen III methyltransferase, chloroplastic OS=Arabidopsis thaliana OX=3702 GN=UPM1 PE=1 SV=1	H	Coenzyme transport and metabolism	uroporphyrinogen-III C-methyltransferase [Medicago truncatula]
MTR_3g026790	MSTRG.35367.2	down	--	--	--	--	--	--	--	--	--	--	--	hypothetical protein MTR_3g026790 [Medicago truncatula]
MTR_3g026820	MSTRG.35367.2	down	--	--	--	K15718|2.1e-08|mus:103989776|K15718 linoleate 9S-lipoxygenase [EC:1.13.11.58] | (RefSeq) probable linoleate 9S-lipoxygenase 4	Linoleic acid metabolism (ko00591)	--	--	--	--	L	Replication, recombination and repair	hypothetical protein MTR_3g026820 [Medicago truncatula]
MTR_3g026950	MSTRG.35367.2	down	--	--	Molecular Function: shikimate O-hydroxycinnamoyltransferase activity (GO:0047172);;	K13065|4.0e-262|mtr:MTR_3g026950|K13065 shikimate O-hydroxycinnamoyltransferase [EC:2.3.1.133] | (RefSeq) spermidine hydroxycinnamoyl transferase	Phenylpropanoid biosynthesis (ko00940);; Flavonoid biosynthesis (ko00941);; Stilbenoid, diarylheptanoid and gingerol biosynthesis (ko00945)	--	--	Transferase family	Spermidine hydroxycinnamoyl transferase OS=Arabidopsis thaliana OX=3702 GN=SHT PE=1 SV=1	S	Function unknown	spermidine hydroxycinnamoyl transferase [Medicago truncatula]
MTR_3g028490	MSTRG.35367.2	down	--	--	--	--	--	--	--	--	--	--	--	hypothetical protein MTR_3g028490 [Medicago truncatula]
MTR_3g041700	MSTRG.35367.2	down	[I]	Lipid transport and metabolism	Molecular Function: hydroxymethylglutaryl-CoA lyase activity (GO:0004419);; Cellular Component: mitochondrion (GO:0005739);; Biological Process: leucine catabolic process (GO:0006552);; Biological Process: lipid metabolic process (GO:0006629);; Biological Process: ketone body biosynthetic process (GO:0046951);;	K01640|4.0e-246|mtr:MTR_3g041700|K01640 hydroxymethylglutaryl-CoA lyase [EC:4.1.3.4] | (RefSeq) hydroxymethylglutaryl-CoA lyase	Synthesis and degradation of ketone bodies (ko00072);; Valine, leucine and isoleucine degradation (ko00280);; Butanoate metabolism (ko00650);; Peroxisome (ko04146)	[CE]	Energy production and conversion;; Amino acid transport and metabolism	HMGL-like	Hydroxymethylglutaryl-CoA lyase, mitochondrial OS=Arabidopsis thaliana OX=3702 GN=HMGCL PE=1 SV=2	--	--	hydroxymethylglutaryl-CoA lyase [Medicago truncatula]
MTR_3g045420	MSTRG.35367.2	down	--	--	Molecular Function: molecular_function (GO:0003674);; Molecular Function: nucleic acid binding (GO:0003676);; Molecular Function: RNA binding (GO:0003723);; Molecular Function: catalytic activity (GO:0003824);; Molecular Function: nuclease activity (GO:0004518);; Molecular Function: endonuclease activity (GO:0004519);; Molecular Function: binding (GO:0005488);; Cellular Component: cellular_compon…	--	--	[R]	General function prediction only	PPR repeat family	Pentatricopeptide repeat-containing protein At1g18900 OS=Arabidopsis thaliana OX=3702 GN=At1g18900 PE=2 SV=1	S	Function unknown	pentatricopeptide repeat-containing protein At1g74750 [Medicago truncatula]
MTR_3g052480	MSTRG.35367.2	down	[IR]	Lipid transport and metabolism;; General function prediction only	Molecular Function: hydrolase activity, acting on ester bonds (GO:0016788);;	K00679|5.5e-44|cic:CICLE_v10027727mg|K00679 phospholipid:diacylglycerol acyltransferase [EC:2.3.1.158] | (RefSeq) hypothetical protein	Glycerolipid metabolism (ko00561)	--	--	GDSL-like Lipase/Acylhydrolase	GDSL esterase/lipase At5g55050 OS=Arabidopsis thaliana OX=3702 GN=At5g55050 PE=2 SV=1	L	Replication, recombination and repair	putative triacylglycerol lipase [Medicago truncatula]
MTR_3g058660	MSTRG.35367.2	down	--	--	Molecular Function: purine nucleoside transmembrane transporter activity (GO:0015211);; Cellular Component: integral component of membrane (GO:0016021);;	K07893|8.9e-23|ini:109192111|K07893 Ras-related protein Rab-6A | (RefSeq) ras-related protein RABH1b-like	--	--	--	Purine nucleobase transmembrane transport	Purine permease 21 OS=Arabidopsis thaliana OX=3702 GN=PUP21 PE=2 SV=2	S	Function unknown	unknown [Medicago truncatula]
MTR_3g062450	MSTRG.35367.2	down	--	--	Biological Process: protein polyubiquitination (GO:0000209);; Molecular Function: ubiquitin activating enzyme activity (GO:0004839);; Molecular Function: ATP binding (GO:0005524);; Cellular Component: nucleus (GO:0005634);; Biological Process: ubiquitin-dependent protein catabolic process (GO:0006511);; Molecular Function: transferase activity, transferring acyl groups (GO:0016746);; Molecular Fu…	K06689|1.4e-83|cam:101509735|K06689 ubiquitin-conjugating enzyme E2 D [EC:2.3.2.23] | (RefSeq) ubiquitin-conjugating enzyme E2-17 kDa-like	Ubiquitin mediated proteolysis (ko04120);; Protein processing in endoplasmic reticulum (ko04141)	[O]	Posttranslational modification, protein turnover, chaperones	Ubiquitin-conjugating enzyme	Ubiquitin-conjugating enzyme E2-17 kDa OS=Solanum lycopersicum OX=4081 PE=2 SV=1	O	Posttranslational modification, protein turnover, chaperones	ubiquitin-conjugating enzyme E2-17 kDa [Medicago truncatula]
MTR_3g063210	MSTRG.35367.2	down	--	--	--	--	--	--	--	--	Uncharacterized protein At1g65710 OS=Arabidopsis thaliana OX=3702 GN=At1g65710 PE=2 SV=1	S	Function unknown	uncharacterized protein At1g65710 [Medicago truncatula]
MTR_3g069710	MSTRG.35367.2	down	--	--	Molecular Function: UDP-glycosyltransferase activity (GO:0008194);; Cellular Component: intracellular membrane-bounded organelle (GO:0043231);; Molecular Function: cytokinin 7-beta-glucosyltransferase activity (GO:0047807);; Molecular Function: quercetin 3-O-glucosyltransferase activity (GO:0080043);; Molecular Function: quercetin 7-O-glucosyltransferase activity (GO:0080044);;	K13493|7.0e-121|brp:103846928|K13493 cytokinin-N-glucosyltransferase [EC:2.4.1.-] | (RefSeq) UDP-glycosyltransferase 76C2	Zeatin biosynthesis (ko00908)	[GC]	Carbohydrate transport and metabolism;; Energy production and conversion	UDP-glucoronosyl and UDP-glucosyl transferase	UDP-glycosyltransferase 76F1 OS=Arabidopsis thaliana OX=3702 GN=UGT76F1 PE=2 SV=1	--	--	UDP-glycosyltransferase 76B1 isoform X1 [Medicago truncatula]
MTR_3g071980	MSTRG.35367.2	down	[E]	Amino acid transport and metabolism	Molecular Function: prephenate dehydrogenase (NADP+) activity (GO:0004665);; Biological Process: tyrosine biosynthetic process (GO:0006571);; Molecular Function: prephenate dehydrogenase (NAD+) activity (GO:0008977);; Molecular Function: arogenate dehydrogenase (NADP+) activity (GO:0033730);;	K15227|6.4e-151|mtr:MTR_3g071980|K15227 arogenate dehydrogenase (NADP+), plant [EC:1.3.1.78] | (RefSeq) prephenate dehydrogenase	Phenylalanine, tyrosine and tryptophan biosynthesis (ko00400);; Biosynthesis of amino acids (ko01230)	[E]	Amino acid transport and metabolism	Prephenate dehydrogenase	Arogenate dehydrogenase 1, chloroplastic OS=Arabidopsis thaliana OX=3702 GN=TYRAAT1 PE=1 SV=1	E	Amino acid transport and metabolism	arogenate dehydrogenase 1, chloroplastic [Medicago truncatula]
MTR_3g073180	MSTRG.35367.2	down	[C]	Energy production and conversion	Cellular Component: cytosol (GO:0005829);; Biological Process: nitric oxide biosynthetic process (GO:0006809);; Molecular Function: nitrate reductase (NADH) activity (GO:0009703);; Molecular Function: heme binding (GO:0020037);; Molecular Function: molybdenum ion binding (GO:0030151);; Biological Process: nitrate assimilation (GO:0042128);; Molecular Function: molybdopterin cofactor binding (GO:0…	K10534|0.0e+00|mtr:MTR_3g073180|K10534 nitrate reductase (NAD(P)H) [EC:1.7.1.1 1.7.1.2 1.7.1.3] | (RefSeq) nitrate reductase [NADH]-like protein	Nitrogen metabolism (ko00910)	[C]	Energy production and conversion	Oxidoreductase molybdopterin binding domain	Inducible nitrate reductase [NADH] 2 OS=Glycine max OX=3847 GN=INR2 PE=2 SV=1	C	Energy production and conversion	inducible nitrate reductase [NADH] 2 [Medicago truncatula]
MTR_3g078590	MSTRG.35367.2	down	--	--	Cellular Component: integral component of membrane (GO:0016021);;	--	--	--	--	NADH-ubiquinone reductase complex 1 MLRQ subunit	--	S	Function unknown	uncharacterized protein LOC25489575 [Medicago truncatula]
MTR_3g078623	MSTRG.35367.2	down	--	--	Cellular Component: integral component of membrane (GO:0016021);;	K02184|3.2e-69|sind:105170502|K02184 formin 2 | (RefSeq) formin-like protein 1	--	[TZ]	Signal transduction mechanisms;; Cytoskeleton	Formin Homology 2 Domain	Formin-like protein 4 OS=Arabidopsis thaliana OX=3702 GN=FH4 PE=1 SV=2	--	--	formin-like 2 domain protein [Medicago truncatula]
MTR_3g079570	MSTRG.35367.2	down	[E]	Amino acid transport and metabolism	Molecular Function: serine-type carboxypeptidase activity (GO:0004185);; Cellular Component: vacuole (GO:0005773);; Biological Process: proteolysis involved in cellular protein catabolic process (GO:0051603);;	K16297|2.0e-299|mtr:MTR_3g079570|K16297 serine carboxypeptidase-like clade II [EC:3.4.16.-] | (RefSeq) serine carboxypeptidase-like protein	--	[OE]	Posttranslational modification, protein turnover, chaperones;; Amino acid transport and metabolism	Serine carboxypeptidase	Serine carboxypeptidase 1 OS=Medicago truncatula OX=3880 GN=SCP1 PE=1 SV=3	O	Posttranslational modification, protein turnover, chaperones	serine carboxypeptidase-like protein [Medicago truncatula]
MTR_3g079620	MSTRG.35367.2	down	[E]	Amino acid transport and metabolism	Molecular Function: serine-type carboxypeptidase activity (GO:0004185);; Cellular Component: vacuole (GO:0005773);; Biological Process: proteolysis involved in cellular protein catabolic process (GO:0051603);;	K16297|1.1e-305|mtr:MTR_3g079620|K16297 serine carboxypeptidase-like clade II [EC:3.4.16.-] | (RefSeq) serine carboxypeptidase-like protein	--	[OE]	Posttranslational modification, protein turnover, chaperones;; Amino acid transport and metabolism	Serine carboxypeptidase	Serine carboxypeptidase 1 OS=Medicago truncatula OX=3880 GN=SCP1 PE=1 SV=3	O	Posttranslational modification, protein turnover, chaperones	serine carboxypeptidase-like protein [Medicago truncatula]
MTR_3g081040	MSTRG.35367.2	down	[I]	Lipid transport and metabolism	Biological Process: lipid catabolic process (GO:0016042);; Molecular Function: hydrolase activity, acting on ester bonds (GO:0016788);;	K01052|2.7e-238|mtr:MTR_3g081040|K01052 lysosomal acid lipase/cholesteryl ester hydrolase [EC:3.1.1.13] | (RefSeq) triacylglycerol lipase-like protein	Steroid biosynthesis (ko00100)	[I]	Lipid transport and metabolism	Partial alpha/beta-hydrolase lipase region	Triacylglycerol lipase 2 OS=Arabidopsis thaliana OX=3702 GN=LIP2 PE=2 SV=1	I	Lipid transport and metabolism	triacylglycerol lipase-like protein [Medicago truncatula]
MTR_3g083540	MSTRG.35367.2	down	--	--	Molecular Function: transcription regulatory region sequence-specific DNA binding (GO:0000976);; Molecular Function: transcription factor activity, sequence-specific DNA binding (GO:0003700);; Cellular Component: nucleus (GO:0005634);; Biological Process: cell differentiation (GO:0030154);; Molecular Function: sequence-specific DNA binding (GO:0043565);;	K09422|4.0e-157|mtr:MTR_3g083540|K09422 transcription factor MYB, plant | (RefSeq) myb transcription factor	--	[K]	Transcription	Myb-like DNA-binding domain	Transcription repressor MYB5 OS=Arabidopsis thaliana OX=3702 GN=MYB5 PE=1 SV=1	--	--	transcription repressor MYB5 [Medicago truncatula]
MTR_3g083560	MSTRG.35367.2	down	--	--	--	--	--	--	--	--	--	--	--	hypothetical protein MTR_3g083560 [Medicago truncatula]
MTR_3g083580	MSTRG.35367.2	down	--	--	Biological Process: carbohydrate metabolic process (GO:0005975);; Molecular Function: glucan endo-1,3-beta-D-glucosidase activity (GO:0042973);; Cellular Component: anchored component of plasma membrane (GO:0046658);;	K19892|1.3e-285|mtr:MTR_3g083580|K19892 glucan endo-1,3-beta-glucosidase 4 [EC:3.2.1.39] | (RefSeq) O-glycosyl hydrolase family 17 protein	Starch and sucrose metabolism (ko00500)	--	--	Glycosyl hydrolases family 17	Glucan endo-1,3-beta-glucosidase 4 OS=Arabidopsis thaliana OX=3702 GN=At3g13560 PE=2 SV=1	G	Carbohydrate transport and metabolism	glucan endo-1,3-beta-glucosidase 4 isoform X1 [Medicago truncatula]
MTR_3g087480	MSTRG.35367.2	down	[R]	General function prediction only	Cellular Component: cytoplasm (GO:0005737);;	K09527|2.0e-133|pmum:103319855|K09527 DnaJ homolog subfamily C member 7 | (RefSeq) TPR repeat-containing thioredoxin TTL1	--	[R]	General function prediction only	Tetratricopeptide repeat	TPR repeat-containing thioredoxin TTL1 OS=Arabidopsis thaliana OX=3702 GN=TTL1 PE=1 SV=1	S	Function unknown	TPR repeat-containing thioredoxin TTL1 [Medicago truncatula]
MTR_3g090550	MSTRG.35367.2	down	--	--	Cellular Component: plasma membrane (GO:0005886);; Cellular Component: integral component of membrane (GO:0016021);; Molecular Function: transmembrane transporter activity (GO:0022857);;	--	--	--	--	EamA-like transporter family	WAT1-related protein At3g28050 OS=Arabidopsis thaliana OX=3702 GN=At3g28050 PE=2 SV=1	S	Function unknown	WAT1-related protein At5g40230 [Medicago truncatula]
MTR_3g091700	MSTRG.35367.2	down	--	--	Biological Process: reproduction (GO:0000003);; Biological Process: developmental process involved in reproduction (GO:0003006);; Molecular Function: molecular_function (GO:0003674);; Molecular Function: transcription factor activity, sequence-specific DNA binding (GO:0003700);; Cellular Component: cellular_component (GO:0005575);; Cellular Component: intracellular (GO:0005622);; Cellular Compone…	K23460|5.9e-16|cam:101497150|K23460 Rab proteins geranylgeranyltransferase component A | (RefSeq) uncharacterized LOC101497150	--	--	--	RWP-RK domain	Protein RKD4 OS=Arabidopsis thaliana OX=3702 GN=RKD4 PE=3 SV=1	K	Transcription	RWP-RK domain protein [Medicago truncatula]
MTR_3g094020	MSTRG.35367.2	down	--	--	Molecular Function: transcription factor activity, sequence-specific DNA binding (GO:0003700);; Cellular Component: nucleus (GO:0005634);;	K20557|6.1e-44|aof:109824138|K20557 transcription factor VIP1 | (RefSeq) LOW QUALITY PROTEIN: transcription factor VIP1	MAPK signaling pathway - plant (ko04016)	--	--	bZIP transcription factor	bZIP transcription factor 18 OS=Arabidopsis thaliana OX=3702 GN=BZIP18 PE=1 SV=1	K	Transcription	bZIP transcription factor 18 [Medicago truncatula]
MTR_3g094130	MSTRG.35367.2	down	--	--	--	--	--	--	--	--	--	--	--	hypothetical protein MtrunA17_Chr3g0128861 [Medicago truncatula]
MTR_3g096480	MSTRG.35367.2	down	[H]	Coenzyme transport and metabolism	Cellular Component: cytoplasm (GO:0005737);; Cellular Component: endosome (GO:0005768);; Cellular Component: trans-Golgi network (GO:0005802);; Molecular Function: methyltransferase activity (GO:0008168);; Cellular Component: integral component of membrane (GO:0016021);; Biological Process: methylation (GO:0032259);;	K15449|9.9e-168|gmx:100791920|K15449 tRNA wybutosine-synthesizing protein 1 [EC:4.1.3.44] | (RefSeq) probable methyltransferase PMT28	--	--	--	Putative S-adenosyl-L-methionine-dependent methyltransferase	Probable methyltransferase PMT26 OS=Arabidopsis thaliana OX=3702 GN=At5g64030 PE=2 SV=1	S	Function unknown	probable methyltransferase PMT26 [Medicago truncatula]
MTR_3g096910	MSTRG.35367.2	down	[G]	Carbohydrate transport and metabolism	Molecular Function: beta-galactosidase activity (GO:0004565);; Cellular Component: cell wall (GO:0005618);; Cellular Component: vacuole (GO:0005773);; Biological Process: carbohydrate metabolic process (GO:0005975);;	K12309|4.0e-184|ath:AT3G52840|K12309 beta-galactosidase [EC:3.2.1.23] | (RefSeq) BGAL2; beta-galactosidase 2	Galactose metabolism (ko00052);; Other glycan degradation (ko00511);; Glycosaminoglycan degradation (ko00531);; Sphingolipid metabolism (ko00600);; Glycosphingolipid biosynthesis - ganglio series (ko00604)	[G]	Carbohydrate transport and metabolism	Glycosyl hydrolases family 35	Beta-galactosidase 6 OS=Arabidopsis thaliana OX=3702 GN=BGAL6 PE=2 SV=1	G	Carbohydrate transport and metabolism	beta-galactosidase 6 isoform X1 [Medicago truncatula]
MTR_3g098590	MSTRG.35367.2	down	--	--	--	K10638|3.9e-40|psom:113308475|K10638 E3 ubiquitin-protein ligase UHRF1 [EC:2.3.2.27] | (RefSeq) uncharacterized protein LOC113308475	--	--	--	Development and cell death domain	--	S	Function unknown	DCD (development and cell death) domain protein [Medicago truncatula]
MTR_3g098910	MSTRG.35367.2	down	--	--	Cellular Component: plasma membrane (GO:0005886);; Biological Process: carbohydrate transport (GO:0008643);; Cellular Component: integral component of membrane (GO:0016021);; Molecular Function: sugar transmembrane transporter activity (GO:0051119);;	K15382|1.3e-150|mtr:MTR_3g098910|K15382 solute carrier family 50 (sugar transporter) | (RefSeq) sugar efflux transporter for intercellular exchange protein	--	[R]	General function prediction only	Sugar efflux transporter for intercellular exchange	Bidirectional sugar transporter SWEET14 OS=Oryza sativa subsp. indica OX=39946 GN=SWEET14 PE=2 SV=1	U	Intracellular trafficking, secretion, and vesicular transport	bidirectional sugar transporter SWEET12 [Medicago truncatula]
MTR_3g101410	MSTRG.35367.2	down	[R]	General function prediction only	Molecular Function: phospholipase activity (GO:0004620);; Biological Process: lipid catabolic process (GO:0016042);; Molecular Function: acylglycerol lipase activity (GO:0047372);;	K16815|9.8e-10|gsl:Gasu_03780|K16815 calcium-independent phospholipase A2-gamma | (RefSeq) hypothetical protein	--	[I]	Lipid transport and metabolism	Patatin-like phospholipase	Patatin-like protein 2 OS=Arabidopsis thaliana OX=3702 GN=PLP2 PE=1 SV=1	I	Lipid transport and metabolism	patatin-like protein 2 [Medicago truncatula]
MTR_3g102010	MSTRG.35367.2	down	--	--	Molecular Function: shikimate O-hydroxycinnamoyltransferase activity (GO:0047172);;	K19747|2.1e-53|psom:113304294|K19747 BAHD acyltransferase [EC:2.3.1.-] | (RefSeq) BAHD acyltransferase DCR-like	--	--	--	Transferase family	Uncharacterized acetyltransferase At3g50280 OS=Arabidopsis thaliana OX=3702 GN=At3g50280 PE=3 SV=1	S	Function unknown	uncharacterized acetyltransferase At3g50280 [Medicago truncatula]
MTR_3g103410	MSTRG.35367.2	down	[R]	General function prediction only	--	K07456|9.5e-45|pavi:110766748|K07456 DNA mismatch repair protein MutS2 | (RefSeq) uncharacterized protein LOC110766748	Mismatch repair (ko03430)	--	--	Domain of unknown function (DUF2828)	--	S	Function unknown	uncharacterized protein LOC25489990 [Medicago truncatula]
MTR_3g104940	MSTRG.35367.2	down	--	--	Cellular Component: plasma membrane (GO:0005886);; Biological Process: anion transport (GO:0006820);; Molecular Function: mechanically-gated ion channel activity (GO:0008381);; Cellular Component: integral component of membrane (GO:0016021);; Biological Process: detection of mechanical stimulus (GO:0050982);;	K22048|0.0e+00|mtr:MTR_3g104940|K22048 mechanosensitive ion channel protein 4/5/6/7/8/9/10 | (RefSeq) mechanosensitive ion channel family protein	--	[M]	Cell wall/membrane/envelope biogenesis	Mechanosensitive ion channel	Mechanosensitive ion channel protein 10 OS=Arabidopsis thaliana OX=3702 GN=MSL10 PE=1 SV=1	M	Cell wall/membrane/envelope biogenesis	mechanosensitive ion channel protein 10 [Medicago truncatula]
MTR_3g105530	MSTRG.35367.2	down	--	--	--	K15111|3.2e-43|spen:107015750|K15111 solute carrier family 25 (mitochondrial S-adenosylmethionine transporter), member 26 | (RefSeq) LOW QUALITY PROTEIN: protein MITOFERRINLIKE 1, chloroplastic	--	--	--	Plant organelle RNA recognition domain	Protein WHAT'S THIS FACTOR 1 homolog, chloroplastic OS=Arabidopsis thaliana OX=3702 GN=At4g01037 PE=3 SV=1	S	Function unknown	protein WHAT'S THIS FACTOR 1 homolog [Medicago truncatula]
MTR_3g108760	MSTRG.35367.2	down	--	--	Cellular Component: anchored component of plasma membrane (GO:0046658);;	--	--	--	--	Fasciclin domain	Fasciclin-like arabinogalactan protein 3 OS=Arabidopsis thaliana OX=3702 GN=FLA3 PE=2 SV=1	S	Function unknown	fasciclin-like arabinogalactan protein 3 [Medicago truncatula]
MTR_3g113210	MSTRG.35367.2	down	[O]	Posttranslational modification, protein turnover, chaperones	Molecular Function: galactose oxidase activity (GO:0045480);;	--	--	--	--	Glyoxal oxidase N-terminus	Aldehyde oxidase GLOX1 OS=Arabidopsis thaliana OX=3702 GN=GLOX1 PE=2 SV=1	S	Function unknown	aldehyde oxidase GLOX [Medicago truncatula]
MTR_3g113720	MSTRG.35367.2	down	[G]	Carbohydrate transport and metabolism	Molecular Function: cellulase activity (GO:0008810);; Cellular Component: integral component of membrane (GO:0016021);; Biological Process: cellulose catabolic process (GO:0030245);;	K01179|1.2e-209|jre:108982352|K01179 endoglucanase [EC:3.2.1.4] | (RefSeq) endoglucanase 2-like	Starch and sucrose metabolism (ko00500)	--	--	Glycosyl hydrolase family 9	Endoglucanase 10 OS=Arabidopsis thaliana OX=3702 GN=At1g75680 PE=2 SV=2	G	Carbohydrate transport and metabolism	endoglucanase 2 [Medicago truncatula]
MTR_3g114150	MSTRG.35367.2	down	[L]	Replication, recombination and repair	Molecular Function: DNA binding (GO:0003677);; Molecular Function: DNA topoisomerase type I activity (GO:0003917);; Cellular Component: nucleolus (GO:0005730);; Biological Process: DNA replication (GO:0006260);; Biological Process: DNA topological change (GO:0006265);; Biological Process: chromatin remodeling (GO:0006338);; Biological Process: chromosome segregation (GO:0007059);; Cellular Compon…	K03163|0.0e+00|mtr:MTR_3g114150|K03163 DNA topoisomerase I [EC:5.6.2.1] | (RefSeq) DNA topoisomerase I	--	[L]	Replication, recombination and repair	Eukaryotic DNA topoisomerase I, catalytic core	DNA topoisomerase 1 beta OS=Arabidopsis thaliana OX=3702 GN=TOP1B PE=1 SV=1	L	Replication, recombination and repair	DNA topoisomerase I [Medicago truncatula]
MTR_3g116070	MSTRG.35367.2	down	--	--	Molecular Function: DNA binding (GO:0003677);; Cellular Component: nucleus (GO:0005634);; Biological Process: regulation of transcription, DNA-templated (GO:0006355);;	K00521|2.0e-35|cpep:111802683|K00521 ferric-chelate reductase [EC:1.16.1.7] | (RefSeq) ferric reduction oxidase 7, chloroplastic-like	--	--	--	No apical meristem (NAM) protein	Protein CUP-SHAPED COTYLEDON 3 OS=Arabidopsis thaliana OX=3702 GN=NAC031 PE=1 SV=1	K	Transcription	CUP-shaped cotyledon-like protein [Medicago truncatula]
MTR_3g117530	MSTRG.35367.2	down	--	--	--	--	--	--	--	--	--	--	--	hypothetical protein MTR_3g117530 [Medicago truncatula]
MTR_3g449590	MSTRG.35367.2	down	[G]	Carbohydrate transport and metabolism	Molecular Function: polygalacturonase activity (GO:0004650);; Cellular Component: extracellular region (GO:0005576);; Biological Process: carbohydrate metabolic process (GO:0005975);; Molecular Function: galacturan 1,4-alpha-galacturonidase activity (GO:0047911);; Biological Process: cell wall organization (GO:0071555);;	K01184|9.4e-30|ath:AT2G41850|K01184 polygalacturonase [EC:3.2.1.15] | (RefSeq) PGAZAT; polygalacturonase ADPG2-like protein	Pentose and glucuronate interconversions (ko00040)	--	--	Glycosyl hydrolases family 28	Probable polygalacturonase OS=Vitis vinifera OX=29760 GN=GSVIVT00026920001 PE=1 SV=1	G	Carbohydrate transport and metabolism	probable polygalacturonase [Medicago truncatula]
MTR_3g452790	MSTRG.35367.2	down	--	--	Cellular Component: integral component of membrane (GO:0016021);; Molecular Function: kinase activity (GO:0016301);;	K03021|4.0e-139|mtr:MTR_8g023445|K03021 DNA-directed RNA polymerase III subunit RPC2 [EC:2.7.7.6] | (RefSeq) DNA-directed RNA polymerase	RNA polymerase (ko03020)	[R]	General function prediction only	Leucine rich repeat	--	T	Signal transduction mechanisms	LRR receptor-like kinase [Medicago truncatula]
MTR_3g463360	MSTRG.35367.2	down	--	--	Molecular Function: GDP-mannose transmembrane transporter activity (GO:0005458);; Cellular Component: Golgi apparatus (GO:0005794);; Molecular Function: antiporter activity (GO:0015297);; Cellular Component: integral component of membrane (GO:0016021);; Molecular Function: transmembrane transporter activity (GO:0022857);;	K15356|1.8e-218|mtr:MTR_3g463360|K15356 GDP-mannose transporter | (RefSeq) GDP-mannose transporter GONST2-like protein	--	[GOU]	Carbohydrate transport and metabolism;; Posttranslational modification, protein turnover, chaperones;; Intracellular trafficking, secretion, and vesicular transport	Triose-phosphate Transporter family	GDP-mannose transporter GONST2 OS=Arabidopsis thaliana OX=3702 GN=GONST2 PE=2 SV=1	--	--	GDP-mannose transporter GONST2 isoform X1 [Medicago truncatula]
MTR_3g463520	MSTRG.35367.2	down	--	--	Molecular Function: phosphatidylinositol-3-phosphate binding (GO:0032266);;	--	--	--	--	PH domain	Pleckstrin homology domain-containing protein 1 OS=Arabidopsis thaliana OX=3702 GN=PH1 PE=2 SV=2	T	Signal transduction mechanisms	pleckstrin homology domain-containing protein 1 [Medicago truncatula]
MTR_3g464500	MSTRG.35367.2	down	--	--	Molecular Function: protein binding (GO:0005515);;	K17302|3.5e-76|mtr:MTR_4g006350|K17302 coatomer subunit beta' | (RefSeq) coatomer WD associated domain protein	--	--	--	F-box domain	F-box/kelch-repeat protein At3g06240 OS=Arabidopsis thaliana OX=3702 GN=At3g06240 PE=2 SV=1	--	--	F-box/kelch-repeat protein At3g23880 [Medicago truncatula]
MTR_3g464550	MSTRG.35367.2	down	--	--	Molecular Function: histone acetyltransferase activity (GO:0004402);; Molecular Function: metal ion binding (GO:0046872);;	K08343|9.3e-18|zma:103625959|K08343 ubiquitin-like-conjugating enzyme ATG3 | (RefSeq) autophagy-related protein 3	Autophagy - other (ko04136)	--	--	Agenet domain	Increased DNA methylation 1 OS=Arabidopsis thaliana OX=3702 GN=IDM1 PE=1 SV=1	S	Function unknown	uncharacterized protein LOC25490920 [Medicago truncatula]
MTR_4g005730	MSTRG.35367.2	down	[T]	Signal transduction mechanisms	Molecular Function: protein serine/threonine kinase activity (GO:0004674);; Molecular Function: ATP binding (GO:0005524);; Cellular Component: cytoplasm (GO:0005737);; Biological Process: regulation of mitotic cell cycle (GO:0007346);; Biological Process: signal transduction by protein phosphorylation (GO:0023014);; Biological Process: stress-activated protein kinase signaling cascade (GO:0031098…	K08835|0.0e+00|mtr:MTR_4g005730|K08835 serine/threonine-protein kinase OSR1/STK39 [EC:2.7.11.1] | (RefSeq) STE family kinase domain protein	--	[T]	Signal transduction mechanisms	Protein kinase domain	Serine/threonine-protein kinase BLUS1 OS=Arabidopsis thaliana OX=3702 GN=BLUS1 PE=1 SV=1	T	Signal transduction mechanisms	germinal center kinase 3 isoform X1 [Medicago truncatula]
MTR_4g006570	MSTRG.35367.2	down	--	--	Cellular Component: Golgi membrane (GO:0000139);; Molecular Function: SNAP receptor activity (GO:0005484);; Cellular Component: Golgi medial cisterna (GO:0005797);; Cellular Component: cis-Golgi network (GO:0005801);; Biological Process: ER to Golgi vesicle-mediated transport (GO:0006888);; Biological Process: vesicle fusion (GO:0006906);; Cellular Component: integral component of membrane (GO:00…	K08495|2.5e-128|mtr:MTR_4g006570|K08495 golgi SNAP receptor complex member 1 | (RefSeq) SNAP receptor complex protein	SNARE interactions in vesicular transport (ko04130)	[U]	Intracellular trafficking, secretion, and vesicular transport	Snare region anchored in the vesicle membrane C-terminus	Golgi SNAP receptor complex member 1-1 OS=Arabidopsis thaliana OX=3702 GN=GOS11 PE=2 SV=1	U	Intracellular trafficking, secretion, and vesicular transport	SNAP receptor complex protein [Medicago truncatula]
MTR_4g008050	MSTRG.35367.2	down	--	--	Molecular Function: zinc ion binding (GO:0008270);;	--	--	--	--	--	--	K	Transcription	B-box zinc finger protein 32 [Medicago truncatula]
MTR_4g011450	MSTRG.35367.2	down	[L]	Replication, recombination and repair	Molecular Function: nucleic acid binding (GO:0003676);; Molecular Function: RNA helicase activity (GO:0003724);; Molecular Function: ATP binding (GO:0005524);; Biological Process: RNA catabolic process (GO:0006401);;	K12854|0.0e+00|cam:101504864|K12854 pre-mRNA-splicing helicase BRR2 [EC:3.6.4.13] | (RefSeq) SNRNP200; U5 small nuclear ribonucleoprotein 200 kDa helicase	Spliceosome (ko03040)	[A]	RNA processing and modification	Sec63 Brl domain	DExH-box ATP-dependent RNA helicase DExH12 OS=Arabidopsis thaliana OX=3702 GN=BRR2A PE=1 SV=1	A	RNA processing and modification	U5 small nuclear ribonucleoprotein 200 kDa helicase [Medicago truncatula]
MTR_4g015680	MSTRG.35367.2	down	--	--	Molecular Function: transcription factor activity, sequence-specific DNA binding (GO:0003700);; Cellular Component: nucleus (GO:0005634);; Molecular Function: sequence-specific DNA binding (GO:0043565);;	--	--	[K]	Transcription	Myb/SANT-like DNA-binding domain	Trihelix transcription factor GT-3b OS=Arabidopsis thaliana OX=3702 GN=GT-3B PE=1 SV=1	K	Transcription	trihelix transcription factor GT-3b [Medicago truncatula]
MTR_4g017650	MSTRG.35367.2	down	[R]	General function prediction only	--	--	--	--	--	Phosphatidylethanolamine-binding protein	--	S	Function unknown	uncharacterized protein LOC25491475 [Medicago truncatula]
MTR_4g021815	MSTRG.35367.2	down	[R]	General function prediction only	Cellular Component: chloroplast (GO:0009507);;	K08956|1.7e-116|gra:105797721|K08956 AFG3 family protein [EC:3.4.24.-] | (RefSeq) ATP-dependent zinc metalloprotease FTSH 10, mitochondrial	--	[G]	Carbohydrate transport and metabolism	NAD(P)H-binding	Uncharacterized protein At2g37660, chloroplastic OS=Arabidopsis thaliana OX=3702 GN=At2g37660 PE=1 SV=2	G	Carbohydrate transport and metabolism	uncharacterized protein At5g02240 [Medicago truncatula]
MTR_4g027040	MSTRG.35367.2	down	--	--	Molecular Function: RNA polymerase II regulatory region sequence-specific DNA binding (GO:0000977);; Molecular Function: RNA polymerase II transcription factor activity, sequence-specific DNA binding (GO:0000981);; Cellular Component: nucleus (GO:0005634);; Biological Process: regulation of transcription, DNA-templated (GO:0006355);; Molecular Function: zinc ion binding (GO:0008270);;	K12236|0.0e+00|mtr:MTR_4g027040|K12236 transcriptional repressor NF-X1 | (RefSeq) NF-X1-type zinc finger protein NFXL1	--	[K]	Transcription	NF-X1 type zinc finger	NF-X1-type zinc finger protein NFXL1 OS=Arabidopsis thaliana OX=3702 GN=NFXL1 PE=1 SV=1	O	Posttranslational modification, protein turnover, chaperones	NF-X1-type zinc finger protein NFXL1 [Medicago truncatula]
MTR_4g045783	MSTRG.35367.2	down	--	--	Cellular Component: mitochondrion (GO:0005739);; Biological Process: protein folding (GO:0006457);; Molecular Function: zinc ion binding (GO:0008270);; Biological Process: protein import into mitochondrial matrix (GO:0030150);; Biological Process: protein stabilization (GO:0050821);; Molecular Function: chaperone binding (GO:0051087);;	K17808|3.2e-65|mtr:MTR_4g045783|K17808 mitochondrial protein import protein ZIM17 | (RefSeq) DNL zinc finger protein	--	[S]	Function unknown	DNL zinc finger	--	S	Function unknown	uncharacterized protein LOC25492041 isoform X1 [Medicago truncatula]
MTR_4g045973	MSTRG.35367.2	down	--	--	Molecular Function: NAD+ kinase activity (GO:0003951);; Molecular Function: diacylglycerol kinase activity (GO:0004143);; Molecular Function: ATP binding (GO:0005524);; Biological Process: protein kinase C-activating G-protein coupled receptor signaling pathway (GO:0007205);; Cellular Component: integral component of membrane (GO:0016021);;	K00901|0.0e+00|mtr:MTR_4g045973|K00901 diacylglycerol kinase (ATP) [EC:2.7.1.107] | (RefSeq) diacylglycerol kinase domain protein	Glycerolipid metabolism (ko00561);; Glycerophospholipid metabolism (ko00564);; Phosphatidylinositol signaling system (ko04070)	[IT]	Lipid transport and metabolism;; Signal transduction mechanisms	Diacylglycerol kinase accessory domain	Diacylglycerol kinase 5 OS=Arabidopsis thaliana OX=3702 GN=DGK5 PE=2 SV=1	--	--	diacylglycerol kinase domain protein [Medicago truncatula]
MTR_4g049730	MSTRG.35367.2	down	[T]	Signal transduction mechanisms	Molecular Function: protein serine/threonine kinase activity (GO:0004674);; Molecular Function: MAP kinase kinase kinase activity (GO:0004709);; Molecular Function: ATP binding (GO:0005524);; Cellular Component: cytoplasm (GO:0005737);; Biological Process: regulation of mitotic cell cycle (GO:0007346);; Biological Process: signal transduction by protein phosphorylation (GO:0023014);; Biological P…	K20716|3.2e-239|mtr:MTR_4g049730|K20716 mitogen-activated protein kinase kinase kinase 17/18 | (RefSeq) MAP kinase kinase kinase	MAPK signaling pathway - plant (ko04016)	[T]	Signal transduction mechanisms	Protein kinase domain	Mitogen-activated protein kinase kinase kinase 18 OS=Arabidopsis thaliana OX=3702 GN=MAPKKK18 PE=1 SV=1	T	Signal transduction mechanisms	mitogen-activated protein kinase kinase kinase 18 [Medicago truncatula]
MTR_4g051622	MSTRG.35367.2	down	[C]	Energy production and conversion	Molecular Function: electron-transferring-flavoprotein dehydrogenase activity (GO:0004174);; Cellular Component: cytoplasm (GO:0005737);; Molecular Function: flavin adenine dinucleotide binding (GO:0050660);;	K17872|6.6e-10|ath:AT5G08740|K17872 demethylphylloquinone reductase [EC:1.6.5.12] | (RefSeq) NDC1; NAD(P)H dehydrogenase C1	Ubiquinone and other terpenoid-quinone biosynthesis (ko00130)	[C]	Energy production and conversion	Pyridine nucleotide-disulphide oxidoreductase	External alternative NAD(P)H-ubiquinone oxidoreductase B3, mitochondrial OS=Arabidopsis thaliana OX=3702 GN=NDB3 PE=2 SV=1	C	Energy production and conversion	apoptosis-inducing factor homolog A [Medicago truncatula]
MTR_4g060890	MSTRG.35367.2	down	--	--	--	--	--	--	--	--	--	--	--	hypothetical protein MTR_4g060890 [Medicago truncatula]
MTR_4g068220	MSTRG.35367.2	down	--	--	Biological Process: defense response (GO:0006952);; Cellular Component: integral component of membrane (GO:0016021);;	--	--	--	--	--	--	--	--	transmembrane protein, putative [Medicago truncatula]
MTR_4g068270	MSTRG.35367.2	down	[E]	Amino acid transport and metabolism	Molecular Function: catalytic activity (GO:0003824);;	--	--	--	--	Orn/Lys/Arg decarboxylase, major domain	--	E	Amino acid transport and metabolism	orn/lys/arg decarboxylase major region protein [Medicago truncatula]
MTR_4g068870	MSTRG.35367.2	down	--	--	Molecular Function: oxygen transporter activity (GO:0005344);; Molecular Function: oxygen binding (GO:0019825);; Molecular Function: heme binding (GO:0020037);; Molecular Function: metal ion binding (GO:0046872);;	K11968|2.9e-58|dzi:111298175|K11968 ariadne-1 [EC:2.3.2.31] | (RefSeq) probable E3 ubiquitin-protein ligase ARI2 isoform X1	--	[C]	Energy production and conversion	Globin	Non-symbiotic hemoglobin 1 OS=Medicago sativa OX=3879 GN=MHB1 PE=2 SV=1	C	Energy production and conversion	uncharacterized protein LOC25492697 isoform X2 [Medicago truncatula]
MTR_4g070380	MSTRG.35367.2	down	[J]	Translation, ribosomal structure and biogenesis	Biological Process: maturation of LSU-rRNA from tricistronic rRNA transcript (SSU-rRNA, 5.8S rRNA, LSU-rRNA) (GO:0000463);; Biological Process: maturation of 5.8S rRNA from tricistronic rRNA transcript (SSU-rRNA, 5.8S rRNA, LSU-rRNA) (GO:0000466);; Biological Process: RNA methylation (GO:0001510);; Cellular Component: nucleolus (GO:0005730);; Molecular Function: RNA methyltransferase activity (GO…	K14857|0.0e+00|mtr:MTR_4g070380|K14857 AdoMet-dependent rRNA methyltransferase SPB1 [EC:2.1.1.-] | (RefSeq) adoMet-dependent rRNA methyltransferase Spb1	--	[AR]	RNA processing and modification;; General function prediction only	FtsJ-like methyltransferase	--	A	RNA processing and modification	adoMet-dependent rRNA methyltransferase Spb1 [Medicago truncatula]
MTR_4g071120	MSTRG.35367.2	down	--	--	--	--	--	--	--	--	--	--	--	ciliogenesis-associated TTC17-interacting protein [Medicago truncatula]
MTR_4g072090	MSTRG.35367.2	down	--	--	Molecular Function: transcription factor activity, sequence-specific DNA binding (GO:0003700);;	K20557|1.7e-43|ccav:112514343|K20557 transcription factor VIP1 | (RefSeq) transcription factor VIP1	MAPK signaling pathway - plant (ko04016)	--	--	bZIP transcription factor	bZIP transcription factor 29 OS=Arabidopsis thaliana OX=3702 GN=BZIP29 PE=2 SV=1	K	Transcription	probable transcription factor PosF21 [Medicago truncatula]
MTR_4g072240	MSTRG.35367.2	down	--	--	Biological Process: response to auxin (GO:0009733);;	K14488|8.5e-47|mtr:MTR_4g072240|K14488 SAUR family protein | (RefSeq) SAUR-like auxin-responsive family protein	Plant hormone signal transduction (ko04075)	--	--	Auxin responsive protein	Auxin-induced protein 10A5 OS=Glycine max OX=3847 PE=2 SV=1	S	Function unknown	auxin-induced protein 10A5 [Medicago truncatula]
MTR_4g072340	MSTRG.35367.2	down	[O]	Posttranslational modification, protein turnover, chaperones	Molecular Function: cysteine-type endopeptidase activity (GO:0004197);; Cellular Component: extracellular space (GO:0005615);; Cellular Component: lysosome (GO:0005764);; Biological Process: proteolysis involved in cellular protein catabolic process (GO:0051603);;	K01373|1.2e-194|mtr:MTR_4g072340|K01373 cathepsin F [EC:3.4.22.41] | (RefSeq) papain family cysteine protease	Plant-pathogen interaction (ko04626)	[O]	Posttranslational modification, protein turnover, chaperones	Papain family cysteine protease	Cysteine protease RD19A OS=Arabidopsis thaliana OX=3702 GN=RD19A PE=1 SV=1	O	Posttranslational modification, protein turnover, chaperones	cysteine protease RD19A [Medicago truncatula]
MTR_4g074670	MSTRG.35367.2	down	[J]	Translation, ribosomal structure and biogenesis	Molecular Function: tRNA binding (GO:0000049);; Molecular Function: aminoacyl-tRNA editing activity (GO:0002161);; Molecular Function: alanine-tRNA ligase activity (GO:0004813);; Molecular Function: ATP binding (GO:0005524);; Cellular Component: mitochondrion (GO:0005739);; Cellular Component: cytosol (GO:0005829);; Biological Process: tRNA modification (GO:0006400);; Biological Process: alanyl-t…	K01872|0.0e+00|mtr:MTR_4g074670|K01872 alanyl-tRNA synthetase [EC:6.1.1.7] | (RefSeq) alanyl-tRNA synthetase	Aminoacyl-tRNA biosynthesis (ko00970)	[J]	Translation, ribosomal structure and biogenesis	tRNA synthetases class II (A)	Alanine--tRNA ligase OS=Arabidopsis thaliana OX=3702 GN=ALATS PE=1 SV=3	J	Translation, ribosomal structure and biogenesis	alanyl-tRNA synthetase [Medicago truncatula]
MTR_4g075680	MSTRG.35367.2	down	--	--	Cellular Component: mitochondrial inner membrane (GO:0005743);; Biological Process: protein import into mitochondrial matrix (GO:0030150);; Molecular Function: chaperone binding (GO:0051087);;	K17804|2.1e-255|mtr:MTR_4g075680|K17804 mitochondrial import inner membrane translocase subunit TIM44 | (RefSeq) import inner membrane translocase subunit TIM44-2	--	[U]	Intracellular trafficking, secretion, and vesicular transport	Tim44-like domain	Mitochondrial import inner membrane translocase subunit TIM44-2 OS=Arabidopsis thaliana OX=3702 GN=TIM44-2 PE=1 SV=1	U	Intracellular trafficking, secretion, and vesicular transport	mitochondrial import inner membrane translocase subunit TIM44-2 isoform X1 [Medicago truncatula]
MTR_4g076000	MSTRG.35367.2	down	--	--	Cellular Component: integral component of membrane (GO:0016021);;	--	--	--	--	--	--	--	--	transmembrane protein, putative [Medicago truncatula]
MTR_4g078110	MSTRG.35367.2	down	[QV]	Secondary metabolites biosynthesis, transport and catabolism;; Defense mechanisms	Molecular Function: iron ion binding (GO:0005506);; Cellular Component: membrane (GO:0016020);; Molecular Function: oxidoreductase activity, acting on paired donors, with incorporation or reduction of molecular oxygen, NAD(P)H as one donor, and incorporation of one atom of oxygen (GO:0016709);; Molecular Function: heme binding (GO:0020037);;	K23810|5.0e-146|vvi:100254114|K23810 (E)-8-carboxylinalool synthase [EC:1.14.14.-] | (RefSeq) geraniol 8-hydroxylase	Monoterpenoid biosynthesis (ko00902)	[Q]	Secondary metabolites biosynthesis, transport and catabolism	Cytochrome P450	Geraniol 8-hydroxylase OS=Catharanthus roseus OX=4058 GN=CYP76B6 PE=1 SV=1	Q	Secondary metabolites biosynthesis, transport and catabolism	cytochrome P450 family protein [Medicago truncatula]
MTR_4g078180	MSTRG.35367.2	down	--	--	--	--	--	--	--	--	--	--	--	hypothetical protein MTR_4g078180 [Medicago truncatula]
MTR_4g080777	MSTRG.35367.2	down	[R]	General function prediction only	Biological Process: signal transduction (GO:0007165);; Molecular Function: ADP binding (GO:0043531);;	K00695|6.9e-117|mtr:MTR_6g478030|K00695 sucrose synthase [EC:2.4.1.13] | (RefSeq) sucrose synthase	Starch and sucrose metabolism (ko00500)	--	--	TIR domain	Disease resistance protein Roq1 OS=Nicotiana benthamiana OX=4100 GN=ROQ1 PE=1 SV=1	S	Function unknown	disease resistance protein (TIR-NBS-LRR class), putative [Medicago truncatula]
MTR_4g081210	MSTRG.35367.2	down	--	--	Molecular Function: molecular_function (GO:0003674);; Molecular Function: nucleic acid binding (GO:0003676);; Molecular Function: RNA binding (GO:0003723);; Molecular Function: catalytic activity (GO:0003824);; Molecular Function: nuclease activity (GO:0004518);; Molecular Function: endonuclease activity (GO:0004519);; Molecular Function: binding (GO:0005488);; Cellular Component: cellular_compon…	--	--	[R]	General function prediction only	--	Pentatricopeptide repeat-containing protein At4g21880, mitochondrial OS=Arabidopsis thaliana OX=3702 GN=At4g21880 PE=3 SV=2	O	Posttranslational modification, protein turnover, chaperones	hypothetical protein MTR_4g081210 [Medicago truncatula]
MTR_4g083380	MSTRG.35367.2	down	--	--	Biological Process: alternative mRNA splicing, via spliceosome (GO:0000380);; Biological Process: regulation of alternative mRNA splicing, via spliceosome (GO:0000381);; Molecular Function: RNA binding (GO:0003723);; Cellular Component: nucleus (GO:0005634);; Cellular Component: cytoplasm (GO:0005737);; Biological Process: DNA repair (GO:0006281);;	K12840|2.6e-193|mtr:MTR_4g083380|K12840 splicing factor 45 | (RefSeq) DNA-damage-repair/toleration protein DRT111	Spliceosome (ko03040)	[A]	RNA processing and modification	G-patch domain	DNA-damage-repair/toleration protein DRT111, chloroplastic OS=Arabidopsis thaliana OX=3702 GN=DRT111 PE=1 SV=2	A	RNA processing and modification	DNA-damage-repair/toleration protein DRT111, chloroplastic [Medicago truncatula]
MTR_4g083610	MSTRG.35367.2	down	--	--	Molecular Function: translation initiation factor activity (GO:0003743);; Biological Process: gene silencing by RNA (GO:0031047);;	K11593|0.0e+00|mtr:MTR_4g083610|K11593 eukaryotic translation initiation factor 2C | (RefSeq) eukaryotic translation initiation factor 2c, putative	--	[J]	Translation, ribosomal structure and biogenesis	Piwi domain	Protein argonaute 2 OS=Arabidopsis thaliana OX=3702 GN=AGO2 PE=1 SV=1	J	Translation, ribosomal structure and biogenesis	protein argonaute 2 [Medicago truncatula]
MTR_4g084750	MSTRG.35367.2	down	--	--	Cellular Component: nucleus (GO:0005634);; Biological Process: regulation of transcription, DNA-templated (GO:0006355);; Molecular Function: sequence-specific DNA binding (GO:0043565);;	K09338|1.1e-102|mtr:MTR_4g084750|K09338 homeobox-leucine zipper protein | (RefSeq) homeobox associated leucine zipper protein	--	[K]	Transcription	Homeodomain	Homeobox-leucine zipper protein ATHB-17 OS=Arabidopsis thaliana OX=3702 GN=ATHB-17 PE=2 SV=1	K	Transcription	homeobox-leucine zipper protein HOX3 [Medicago truncatula]
MTR_4g088745	MSTRG.35367.2	down	[M]	Cell wall/membrane/envelope biogenesis	Molecular Function: protein kinase activity (GO:0004672);; Molecular Function: protein serine/threonine kinase activity (GO:0004674);; Molecular Function: ATP binding (GO:0005524);;	K01968|5.3e-52|tcc:18613295|K01968 3-methylcrotonyl-CoA carboxylase alpha subunit [EC:6.4.1.4] | (RefSeq) methylcrotonoyl-CoA carboxylase subunit alpha, mitochondrial	Valine, leucine and isoleucine degradation (ko00280)	[T]	Signal transduction mechanisms	Protein tyrosine and serine/threonine kinase	Serine/threonine/tyrosine-protein kinase HT1 OS=Arabidopsis thaliana OX=3702 GN=HT1 PE=1 SV=1	T	Signal transduction mechanisms	serine/threonine-protein kinase HT1 [Medicago truncatula]
MTR_4g090580	MSTRG.35367.2	down	[C]	Energy production and conversion	Molecular Function: oxidoreductase activity (GO:0016491);;	K17871|0.0e+00|mtr:MTR_4g090580|K17871 NADH:ubiquinone reductase (non-electrogenic) [EC:1.6.5.9] | (RefSeq) NAD(P)H dehydrogenase B2	--	[C]	Energy production and conversion	Pyridine nucleotide-disulphide oxidoreductase	Internal alternative NAD(P)H-ubiquinone oxidoreductase A1, mitochondrial OS=Arabidopsis thaliana OX=3702 GN=NDA1 PE=2 SV=1	C	Energy production and conversion	internal alternative NAD(P)H-ubiquinone oxidoreductase A1, mitochondrial [Medicago truncatula]
MTR_4g091240	MSTRG.35367.2	down	[C]	Energy production and conversion	Molecular Function: calcium ion binding (GO:0005509);; Molecular Function: oxidoreductase activity (GO:0016491);;	K17871|0.0e+00|mtr:MTR_4g091240|K17871 NADH:ubiquinone reductase (non-electrogenic) [EC:1.6.5.9] | (RefSeq) NAD(P)H dehydrogenase B2	--	[C]	Energy production and conversion	Pyridine nucleotide-disulphide oxidoreductase	External alternative NAD(P)H-ubiquinone oxidoreductase B2, mitochondrial OS=Arabidopsis thaliana OX=3702 GN=NDB2 PE=1 SV=1	C	Energy production and conversion	external alternative NAD(P)H-ubiquinone oxidoreductase B2, mitochondrial [Medicago truncatula]
MTR_4g092640	MSTRG.35367.2	down	[HC]	Coenzyme transport and metabolism;; Energy production and conversion	Molecular Function: squalene monooxygenase activity (GO:0004506);; Cellular Component: endoplasmic reticulum (GO:0005783);; Cellular Component: integral component of membrane (GO:0016021);; Biological Process: sterol biosynthetic process (GO:0016126);; Molecular Function: flavin adenine dinucleotide binding (GO:0050660);;	K00511|9.5e-308|mtr:MTR_4g092640|K00511 squalene monooxygenase [EC:1.14.14.17] | (RefSeq) squalene monooxygenase	Steroid biosynthesis (ko00100);; Sesquiterpenoid and triterpenoid biosynthesis (ko00909)	[I]	Lipid transport and metabolism	Squalene epoxidase	Squalene monooxygenase SE1 OS=Panax ginseng OX=4054 GN=SQE1 PE=2 SV=1	I	Lipid transport and metabolism	squalene monooxygenase [Medicago truncatula]
MTR_4g094480	MSTRG.35367.2	down	[C]	Energy production and conversion	Molecular Function: tetrahydroberberine oxidase activity (GO:0050328);; Molecular Function: FAD binding (GO:0071949);;	K22395|2.0e-175|var:108319885|K22395 cinnamyl-alcohol dehydrogenase [EC:1.1.1.195] | (RefSeq) tetrahydrocannabinolic acid synthase-like	Phenylpropanoid biosynthesis (ko00940)	--	--	FAD binding domain	Cannabidiolic acid synthase-like 1 OS=Cannabis sativa OX=3483 GN=CBDAS2 PE=2 SV=1	C	Energy production and conversion	reticuline oxidase-like protein [Medicago truncatula]
MTR_4g094548	MSTRG.35367.2	down	--	--	--	--	--	--	--	Stress up-regulated Nod 19	--	S	Function unknown	uncharacterized protein LOC25493376 [Medicago truncatula]
MTR_4g094570	MSTRG.35367.2	down	--	--	--	--	--	--	--	Stress up-regulated Nod 19	--	S	Function unknown	uncharacterized protein LOC25493382 [Medicago truncatula]
MTR_4g094715	MSTRG.35367.2	down	[G]	Carbohydrate transport and metabolism	Molecular Function: polygalacturonase activity (GO:0004650);; Cellular Component: extracellular region (GO:0005576);; Biological Process: carbohydrate metabolic process (GO:0005975);; Molecular Function: lyase activity (GO:0016829);; Biological Process: cell wall organization (GO:0071555);;	K01213|7.4e-147|aip:107645968|K01213 galacturan 1,4-alpha-galacturonidase [EC:3.2.1.67] | (RefSeq) polygalacturonase At1g48100-like	Pentose and glucuronate interconversions (ko00040)	--	--	Glycosyl hydrolases family 28	Polygalacturonase At1g48100 OS=Arabidopsis thaliana OX=3702 GN=At1g48100 PE=2 SV=1	G	Carbohydrate transport and metabolism	polygalacturonase At1g48100 [Medicago truncatula]
MTR_4g094738	MSTRG.35367.2	down	--	--	Cellular Component: Golgi membrane (GO:0000139);; Cellular Component: Golgi apparatus (GO:0005794);; Biological Process: rhamnogalacturonan II biosynthetic process (GO:0010306);; Cellular Component: integral component of membrane (GO:0016021);; Molecular Function: transferase activity, transferring glycosyl groups (GO:0016757);; Molecular Function: UDP-xylosyltransferase activity (GO:0035252);;	K11714|2.4e-214|mtr:MTR_4g094738|K11714 rhamnogalacturonan II specific xylosyltransferase [EC:2.4.2.-] | (RefSeq) nucleotide-diphospho-sugar transferase family protein	--	--	--	Nucleotide-diphospho-sugar transferase	UDP-D-xylose:L-fucose alpha-1,3-D-xylosyltransferase MGP4 OS=Arabidopsis thaliana OX=3702 GN=MGP4 PE=2 SV=1	G	Carbohydrate transport and metabolism	UDP-D-xylose:L-fucose alpha-1,3-D-xylosyltransferase MGP4 [Medicago truncatula]
MTR_4g094858	MSTRG.35367.2	down	[M]	Cell wall/membrane/envelope biogenesis	Molecular Function: protein serine/threonine kinase activity (GO:0004674);; Molecular Function: ATP binding (GO:0005524);; Cellular Component: integral component of membrane (GO:0016021);; Biological Process: recognition of pollen (GO:0048544);;	K13420|1.7e-61|mesc:110601988|K13420 LRR receptor-like serine/threonine-protein kinase FLS2 [EC:2.7.11.1] | (RefSeq) LRR receptor-like serine/threonine-protein kinase FLS2	MAPK signaling pathway - plant (ko04016);; Plant-pathogen interaction (ko04626)	--	--	Protein kinase domain	Putative receptor protein kinase ZmPK1 OS=Zea mays OX=4577 GN=PK1 PE=2 SV=2	T	Signal transduction mechanisms	Serine/Threonine kinase, plant-type protein [Medicago truncatula]
MTR_4g094882	MSTRG.35367.2	down	--	--	Molecular Function: microtubule motor activity (GO:0003777);; Molecular Function: ATP binding (GO:0005524);; Cellular Component: kinesin complex (GO:0005871);; Cellular Component: microtubule (GO:0005874);; Biological Process: microtubule-based movement (GO:0007018);; Biological Process: mitotic spindle organization (GO:0007052);; Molecular Function: microtubule binding (GO:0008017);; Molecular F…	K18806|1.1e-81|mis:MICPUN_63076|K18806 kinesin family member 7 | (RefSeq) predicted protein	--	[Z]	Cytoskeleton	Kinesin motor domain	Kinesin-like protein KIN-4A OS=Gossypium hirsutum OX=3635 GN=KIN4A PE=2 SV=1	Z	Cytoskeleton	kinesin-like protein KIN-4A isoform X1 [Medicago truncatula]
MTR_4g094958	MSTRG.35367.2	down	[M]	Cell wall/membrane/envelope biogenesis	Molecular Function: protein kinase activity (GO:0004672);; Molecular Function: ATP binding (GO:0005524);; Cellular Component: integral component of membrane (GO:0016021);;	K13416|2.0e-32|ccaj:109804867|K13416 brassinosteroid insensitive 1-associated receptor kinase 1 [EC:2.7.10.1 2.7.11.1] | (RefSeq) BRASSINOSTEROID INSENSITIVE 1-associated receptor kinase 1-like	MAPK signaling pathway - plant (ko04016);; Plant hormone signal transduction (ko04075);; Plant-pathogen interaction (ko04626)	--	--	Protein kinase domain	Probable LRR receptor-like serine/threonine-protein kinase At4g37250 OS=Arabidopsis thaliana OX=3702 GN=At4g37250 PE=1 SV=1	T	Signal transduction mechanisms	probable LRR receptor-like serine/threonine-protein kinase At4g37250 [Medicago truncatula]
MTR_4g099060	MSTRG.35367.2	down	--	--	Molecular Function: ubiquitin-protein transferase activity (GO:0004842);;	K19042|1.3e-137|mtr:MTR_4g099060|K19042 E3 ubiquitin-protein ligase BOI and related proteins [EC:2.3.2.27] | (RefSeq) SBP (S-ribonuclease-binding protein) family protein	--	[O]	Posttranslational modification, protein turnover, chaperones	Zinc finger, C3HC4 type (RING finger)	BOI-related E3 ubiquitin-protein ligase 1 OS=Arabidopsis thaliana OX=3702 GN=BRG1 PE=1 SV=1	O	Posttranslational modification, protein turnover, chaperones	BOI-related E3 ubiquitin-protein ligase 1 isoform X2 [Medicago truncatula]
MTR_4g099370	MSTRG.35367.2	down	--	--	Cellular Component: extracellular region (GO:0005576);; Biological Process: sexual reproduction (GO:0019953);;	K20628|7.3e-24|mcha:111016782|K20628 expansin | (RefSeq) expansin-B3-like	--	--	--	Expansin C-terminal domain	Expansin-like B1 OS=Arabidopsis thaliana OX=3702 GN=EXLB1 PE=2 SV=2	S	Function unknown	expansin-like B1 [Medicago truncatula]
MTR_4g103720	MSTRG.35367.2	down	[J]	Translation, ribosomal structure and biogenesis	Biological Process: cytoplasmic translational termination (GO:0002184);; Cellular Component: cytosol (GO:0005829);; Molecular Function: translation release factor activity, codon specific (GO:0016149);; Cellular Component: translation release factor complex (GO:0018444);; Molecular Function: sequence-specific mRNA binding (GO:1990825);;	K03265|0.0e+00|mtr:MTR_4g103720|K03265 peptide chain release factor subunit 1 | (RefSeq) eukaryotic peptide chain release factor subunit 1-3	mRNA surveillance pathway (ko03015)	[J]	Translation, ribosomal structure and biogenesis	eRF1 domain 2	Eukaryotic peptide chain release factor subunit 1-3 OS=Arabidopsis thaliana OX=3702 GN=ERF1-3 PE=1 SV=1	J	Translation, ribosomal structure and biogenesis	eukaryotic peptide chain release factor subunit 1-3 [Medicago truncatula]
MTR_4g104240	MSTRG.35367.2	down	[IR]	Lipid transport and metabolism;; General function prediction only	Molecular Function: sinapine esterase activity (GO:0050285);;	K01206|3.7e-35|csat:104750593|K01206 alpha-L-fucosidase [EC:3.2.1.51] | (RefSeq) alpha-L-fucosidase 3-like	Other glycan degradation (ko00511)	--	--	GDSL-like Lipase/Acylhydrolase	GDSL esterase/lipase At3g48460 OS=Arabidopsis thaliana OX=3702 GN=At3g48460 PE=2 SV=1	S	Function unknown	GDSL esterase/lipase At3g48460 [Medicago truncatula]
MTR_4g112970	MSTRG.35367.2	down	[I]	Lipid transport and metabolism	Molecular Function: ACP phosphopantetheine attachment site binding involved in fatty acid biosynthetic process (GO:0000036);; Cellular Component: chloroplast (GO:0009507);; Molecular Function: acyl-[acyl-carrier-protein] hydrolase activity (GO:0016297);;	K10781|1.0e-240|mtr:MTR_4g112970|K10781 fatty acyl-ACP thioesterase B [EC:3.1.2.14 3.1.2.21] | (RefSeq) acyl-ACP-thioesterase B	Fatty acid biosynthesis (ko00061);; Fatty acid metabolism (ko01212)	--	--	Acyl-ACP thioesterase	Palmitoyl-acyl carrier protein thioesterase, chloroplastic OS=Arabidopsis thaliana OX=3702 GN=FATB PE=1 SV=1	I	Lipid transport and metabolism	palmitoyl-acyl carrier protein thioesterase, chloroplastic [Medicago truncatula]
MTR_4g115360	MSTRG.35367.2	down	--	--	--	--	--	--	--	Hydrophobic seed protein	36.4 kDa proline-rich protein OS=Solanum lycopersicum OX=4081 GN=TPRP-F1 PE=2 SV=1	S	Function unknown	Lipid transfer protein [Medicago truncatula]
MTR_4g115690	MSTRG.35367.2	down	--	--	--	--	--	--	--	--	--	--	--	uncharacterized protein LOC11438801 [Medicago truncatula]
MTR_4g116070	MSTRG.35367.2	down	--	--	Molecular Function: beta-glucuronidase activity (GO:0004566);; Biological Process: metabolic process (GO:0008152);; Cellular Component: plant-type cell wall (GO:0009505);; Cellular Component: integral component of membrane (GO:0016021);;	K07964|1.8e-311|mtr:MTR_4g116070|K07964 heparanase [EC:3.2.1.166] | (RefSeq) glycoside hydrolase family 79 amino-terminal domain protein	Glycosaminoglycan degradation (ko00531)	--	--	Glycosyl hydrolase family 79, N-terminal domain	Heparanase-like protein 3 OS=Arabidopsis thaliana OX=3702 GN=At5g34940 PE=2 SV=2	S	Function unknown	heparanase-like protein 3 isoform X1 [Medicago truncatula]
MTR_4g116460	MSTRG.35367.2	down	--	--	Biological Process: embryonic axis specification (GO:0000578);; Molecular Function: molecular_function (GO:0003674);; Molecular Function: catalytic activity (GO:0003824);; Molecular Function: ubiquitin-protein transferase activity (GO:0004842);; Molecular Function: binding (GO:0005488);; Molecular Function: protein binding (GO:0005515);; Cellular Component: cellular_component (GO:0005575);; Cellu…	K15692|8.2e-12|smo:SELMODRAFT_66937|K15692 E3 ubiquitin-protein ligase RNF13 [EC:2.3.2.27] | (RefSeq) hypothetical protein	--	[O]	Posttranslational modification, protein turnover, chaperones	Ring finger domain	E3 ubiquitin ligase BIG BROTHER-related OS=Arabidopsis thaliana OX=3702 GN=BBR PE=2 SV=1	O	Posttranslational modification, protein turnover, chaperones	uncharacterized protein LOC11438190 [Medicago truncatula]
MTR_4g117350	MSTRG.35367.2	down	[J]	Translation, ribosomal structure and biogenesis	Biological Process: mRNA splicing, via spliceosome (GO:0000398);; Molecular Function: RNA binding (GO:0003723);; Cellular Component: U2 snRNP (GO:0005686);; Cellular Component: precatalytic spliceosome (GO:0071011);;	K13195|3.9e-18|thj:104802742|K13195 cold-inducible RNA-binding protein | (RefSeq) uncharacterized RNA-binding protein C25G10.01	--	[R]	General function prediction only	RNA recognition motif. (a.k.a. RRM, RBD, or RNP domain)	Organelle RRM domain-containing protein 1, chloroplastic OS=Arabidopsis thaliana OX=3702 GN=ORRM1 PE=1 SV=1	A	RNA processing and modification	glycine-rich RNA-binding protein 4, mitochondrial [Medicago truncatula]
MTR_4g118830	MSTRG.35367.2	down	--	--	Molecular Function: DNA binding (GO:0003677);; Molecular Function: protein dimerization activity (GO:0046983);;	--	--	--	--	Helix-loop-helix DNA-binding domain	--	K	Transcription	uncharacterized protein LOC11405343 [Medicago truncatula]
MTR_4g118840	MSTRG.35367.2	down	--	--	--	--	--	--	--	--	--	--	--	cilia- and flagella-associated protein 251 [Medicago truncatula]
MTR_4g119850	MSTRG.35367.2	down	--	--	--	--	--	--	--	--	--	L	Replication, recombination and repair	F-box protein At2g35280 [Medicago truncatula]
MTR_4g121570	MSTRG.35367.2	down	[M]	Cell wall/membrane/envelope biogenesis	Molecular Function: oxidoreductase activity (GO:0016491);;	K22419|1.1e-222|mtr:MTR_4g121570|K22419 Delta4-3-oxosteroid 5beta-reductase [EC:1.3.1.3] | (RefSeq) 3-oxo-delta(4,5)-steroid 5-beta-reductase-like protein	--	--	--	--	(S)-8-oxocitronellyl enol synthase CYC2 OS=Camptotheca acuminata OX=16922 GN=CYC2 PE=1 SV=1	S	Function unknown	iridoid synthase [Medicago truncatula]
MTR_4g124040	MSTRG.35367.2	down	[V]	Defense mechanisms	Molecular Function: ATP binding (GO:0005524);; Cellular Component: plasma membrane (GO:0005886);; Cellular Component: integral component of plasma membrane (GO:0005887);; Molecular Function: ATPase activity (GO:0016887);; Molecular Function: ATPase activity, coupled to transmembrane movement of substances (GO:0042626);;	K05658|0.0e+00|mtr:MTR_4g124040|K05658 ATP-binding cassette, subfamily B (MDR/TAP), member 1 [EC:7.6.2.2] | (RefSeq) ABC transporter B family protein	ABC transporters (ko02010)	[Q]	Secondary metabolites biosynthesis, transport and catabolism	ABC transporter transmembrane region	ABC transporter B family member 11 OS=Arabidopsis thaliana OX=3702 GN=ABCB11 PE=2 SV=1	Q	Secondary metabolites biosynthesis, transport and catabolism	ABC transporter B family protein [Medicago truncatula]
MTR_4g127770	MSTRG.35367.2	down	[J]	Translation, ribosomal structure and biogenesis	Molecular Function: tRNA binding (GO:0000049);; Molecular Function: lysine-tRNA ligase activity (GO:0004824);; Molecular Function: ATP binding (GO:0005524);; Cellular Component: cytosol (GO:0005829);; Biological Process: lysyl-tRNA aminoacylation (GO:0006430);;	K04567|0.0e+00|mtr:MTR_4g127770|K04567 lysyl-tRNA synthetase, class II [EC:6.1.1.6] | (RefSeq) lysine-tRNA ligase-like protein	Aminoacyl-tRNA biosynthesis (ko00970)	[J]	Translation, ribosomal structure and biogenesis	tRNA synthetases class II (D, K and N)	Lysine--tRNA ligase, cytoplasmic OS=Arabidopsis thaliana OX=3702 GN=At3g11710 PE=1 SV=1	J	Translation, ribosomal structure and biogenesis	lysine-tRNA ligase-like protein [Medicago truncatula]
MTR_4g129630	MSTRG.35367.2	down	[I]	Lipid transport and metabolism	Molecular Function: iron ion binding (GO:0005506);; Biological Process: lipid biosynthetic process (GO:0008610);; Molecular Function: octadecanal decarbonylase activity (GO:0009924);; Cellular Component: membrane (GO:0016020);; Cellular Component: integral component of membrane (GO:0016021);; Molecular Function: oxidoreductase activity (GO:0016491);; Molecular Function: aldehyde oxygenase (deform…	K15404|9.9e-126|ppp:112278187|K15404 aldehyde decarbonylase [EC:4.1.99.5] | (RefSeq) protein ECERIFERUM 3-like	Cutin, suberine and wax biosynthesis (ko00073)	--	--	WAX2 C-terminal domain	Very-long-chain aldehyde decarbonylase CER3 OS=Arabidopsis thaliana OX=3702 GN=CER3 PE=1 SV=1	S	Function unknown	protein ECERIFERUM 3 [Medicago truncatula]
MTR_4g132250	MSTRG.35367.2	down	[E]	Amino acid transport and metabolism	Molecular Function: prephenate dehydratase activity (GO:0004664);; Cellular Component: cytoplasm (GO:0005737);; Biological Process: L-phenylalanine biosynthetic process (GO:0009094);; Cellular Component: chloroplast (GO:0009507);; Molecular Function: arogenate dehydratase activity (GO:0047769);;	K05359|2.8e-227|mtr:MTR_4g132250|K05359 arogenate/prephenate dehydratase [EC:4.2.1.91 4.2.1.51] | (RefSeq) arogenate/prephenate dehydratase	Phenylalanine, tyrosine and tryptophan biosynthesis (ko00400);; Biosynthesis of amino acids (ko01230)	[E]	Amino acid transport and metabolism	Prephenate dehydratase	Arogenate dehydratase/prephenate dehydratase 1, chloroplastic OS=Arabidopsis thaliana OX=3702 GN=ADT1 PE=1 SV=1	E	Amino acid transport and metabolism	arogenate dehydratase/prephenate dehydratase 1, chloroplastic isoform X1 [Medicago truncatula]
MTR_5g005480	MSTRG.35367.2	down	[T]	Signal transduction mechanisms	Molecular Function: protein serine/threonine kinase activity (GO:0004674);; Molecular Function: ATP binding (GO:0005524);; Cellular Component: plasma membrane (GO:0005886);; Biological Process: protein phosphorylation (GO:0006468);; Cellular Component: integral component of membrane (GO:0016021);; Biological Process: defense response to bacterium (GO:0042742);;	K24104|2.1e-78|thj:104799061|K24104 GPN-loop GTPase | (RefSeq) LOW QUALITY PROTEIN: uncharacterized protein LOC104799061	--	--	--	Protein kinase domain	Cysteine-rich receptor-like protein kinase 8 OS=Arabidopsis thaliana OX=3702 GN=CRK8 PE=3 SV=2	T	Signal transduction mechanisms	putative receptor-like protein kinase At4g00960 [Medicago truncatula]
MTR_5g005960	MSTRG.35367.2	down	--	--	Cellular Component: plasma membrane (GO:0005886);; Molecular Function: kinase activity (GO:0016301);; Molecular Function: kinase inhibitor activity (GO:0019210);;	K14499|1.2e-11|qsu:112017570|K14499 BRI1 kinase inhibitor 1 | (RefSeq) BRI1 kinase inhibitor 1	Plant hormone signal transduction (ko04075)	--	--	--	Probable membrane-associated kinase regulator 1 OS=Arabidopsis thaliana OX=3702 GN=MAKR1 PE=1 SV=1	S	Function unknown	probable membrane-associated kinase regulator 1 [Medicago truncatula]
MTR_5g006670	MSTRG.35367.2	down	[C]	Energy production and conversion	Molecular Function: FMN binding (GO:0010181);; Molecular Function: oxidoreductase activity (GO:0016491);; Molecular Function: 12-oxophytodienoate reductase activity (GO:0016629);;	K05894|5.1e-212|mtr:MTR_5g006670|K05894 12-oxophytodienoic acid reductase [EC:1.3.1.42] | (RefSeq) 12-oxophytodienoate reductase-like protein	alpha-Linolenic acid metabolism (ko00592)	[CR]	Energy production and conversion;; General function prediction only	NADH:flavin oxidoreductase / NADH oxidase family	Putative 12-oxophytodienoate reductase 11 OS=Oryza sativa subsp. japonica OX=39947 GN=OPR11 PE=2 SV=1	C	Energy production and conversion	putative 12-oxophytodienoate reductase 11 isoform X1 [Medicago truncatula]
MTR_5g008460	MSTRG.35367.2	down	[C]	Energy production and conversion	Cellular Component: mitochondrial intermembrane space (GO:0005758);; Biological Process: mitochondrial electron transport, ubiquinol to cytochrome c (GO:0006122);; Biological Process: mitochondrial electron transport, cytochrome c to oxygen (GO:0006123);; Molecular Function: electron carrier activity (GO:0009055);; Molecular Function: heme binding (GO:0020037);; Molecular Function: metal ion bind…	--	--	[C]	Energy production and conversion	Cytochrome c	Cytochrome c-2 OS=Arabidopsis thaliana OX=3702 GN=CYTC-2 PE=1 SV=1	C	Energy production and conversion	cytochrome c [Medicago truncatula]
MTR_5g008550	MSTRG.35367.2	down	--	--	Molecular Function: DNA binding (GO:0003677);; Molecular Function: transcription factor activity, sequence-specific DNA binding (GO:0003700);; Cellular Component: nucleus (GO:0005634);;	K09286|6.0e-26|cam:101513675|K09286 EREBP-like factor | (RefSeq) ethylene-responsive transcription factor ERF023-like	--	--	--	AP2 domain	Ethylene-responsive transcription factor ERF022 OS=Arabidopsis thaliana OX=3702 GN=ERF022 PE=2 SV=1	K	Transcription	ethylene-responsive transcription factor ERF021 [Medicago truncatula]
MTR_5g008790	MSTRG.35367.2	down	--	--	Molecular Function: DNA binding (GO:0003677);; Molecular Function: transcription factor activity, sequence-specific DNA binding (GO:0003700);; Cellular Component: nucleus (GO:0005634);;	K09286|2.7e-19|bna:106366783|K09286 EREBP-like factor | (RefSeq) ethylene-responsive transcription factor ERF010-like	--	--	--	AP2 domain	Ethylene-responsive transcription factor ERF019 OS=Arabidopsis thaliana OX=3702 GN=ERF019 PE=2 SV=1	K	Transcription	ethylene-responsive transcription factor ERF020 [Medicago truncatula]
MTR_5g013660	MSTRG.35367.2	down	--	--	--	--	--	--	--	--	--	--	--	F-box protein At2g27310 [Medicago truncatula]
MTR_5g014310	MSTRG.35367.2	down	[S]	Function unknown	Cellular Component: plant-type vacuole membrane (GO:0009705);; Biological Process: malate transport (GO:0015743);; Cellular Component: integral component of membrane (GO:0016021);;	K03695|1.8e-38|egr:104416563|K03695 ATP-dependent Clp protease ATP-binding subunit ClpB | (RefSeq) chaperone protein ClpB1-like	--	[R]	General function prediction only	Aluminium activated malate transporter	Aluminum-activated malate transporter 12 OS=Arabidopsis thaliana OX=3702 GN=ALMT12 PE=2 SV=1	S	Function unknown	aluminum-activated malate transporter 12 [Medicago truncatula]
MTR_5g015580	MSTRG.35367.2	down	--	--	Cellular Component: mitochondrial outer membrane (GO:0005741);; Molecular Function: voltage-gated anion channel activity (GO:0008308);;	K15040|6.2e-149|mtr:MTR_5g015580|K15040 voltage-dependent anion channel protein 2 | (RefSeq) porin/voltage-dependent anion-selective channel protein	--	[P]	Inorganic ion transport and metabolism	Eukaryotic porin	Mitochondrial outer membrane protein porin 2 OS=Arabidopsis thaliana OX=3702 GN=VDAC2 PE=1 SV=1	P	Inorganic ion transport and metabolism	mitochondrial outer membrane protein porin 2 [Medicago truncatula]
MTR_5g016480	MSTRG.35367.2	down	--	--	Molecular Function: UDP-glycosyltransferase activity (GO:0008194);; Cellular Component: intracellular membrane-bounded organelle (GO:0043231);; Molecular Function: quercetin 3-O-glucosyltransferase activity (GO:0080043);; Molecular Function: quercetin 7-O-glucosyltransferase activity (GO:0080044);;	K13692|1.0e-276|mtr:MTR_5g016480|K13692 UDP-glucose:(indol-3-yl)acetate beta-D-glucosyltransferase [EC:2.4.1.121] | (RefSeq) UDP-glucosyltransferase family protein	--	[GC]	Carbohydrate transport and metabolism;; Energy production and conversion	UDP-glucoronosyl and UDP-glucosyl transferase	UDP-glycosyltransferase 84B2 OS=Arabidopsis thaliana OX=3702 GN=UGT84B2 PE=3 SV=1	--	--	UDP-glycosyltransferase 84B2 [Medicago truncatula]
MTR_5g020980	MSTRG.35367.2	down	[MDT]	Cell wall/membrane/envelope biogenesis;; Cell cycle control, cell division, chromosome partitioning;; Signal transduction mechanisms	Molecular Function: ATP binding (GO:0005524);; Molecular Function: hydrolase activity (GO:0016787);;	K08900|4.1e-143|fve:101307344|K08900 mitochondrial chaperone BCS1 | (RefSeq) putative cell division cycle ATPase	--	[O]	Posttranslational modification, protein turnover, chaperones	Domain associated at C-terminal with AAA	AAA-ATPase At5g17760 OS=Arabidopsis thaliana OX=3702 GN=At5g17760 PE=3 SV=1	O	Posttranslational modification, protein turnover, chaperones	AAA-ATPase At5g17760 [Medicago truncatula]
MTR_5g021050	MSTRG.35367.2	down	--	--	Biological Process: reproduction (GO:0000003);; Biological Process: microtubule cytoskeleton organization (GO:0000226);; Biological Process: developmental process involved in reproduction (GO:0003006);; Molecular Function: molecular_function (GO:0003674);; Molecular Function: transporter activity (GO:0005215);; Molecular Function: lipid transporter activity (GO:0005319);; Molecular Function: phos…	K02433|2.6e-57|apro:F751_6020|K02433 aspartyl-tRNA(Asn)/glutamyl-tRNA(Gln) amidotransferase subunit A [EC:6.3.5.6 6.3.5.7] | (RefSeq) Glutamyl-tRNA(Gln) amidotransferase subunit A	Aminoacyl-tRNA biosynthesis (ko00970)	[I]	Lipid transport and metabolism	CRAL/TRIO domain	Phosphatidylinositol/phosphatidylcholine transfer protein SFH12 OS=Arabidopsis thaliana OX=3702 GN=SFH12 PE=2 SV=1	I	Lipid transport and metabolism	Sec14p-like phosphatidylinositol transfer family protein [Medicago truncatula]
MTR_5g023060	MSTRG.35367.2	down	[J]	Translation, ribosomal structure and biogenesis	Molecular Function: RNA binding (GO:0003723);; Cellular Component: nucleus (GO:0005634);; Cellular Component: spliceosomal complex (GO:0005681);; Biological Process: positive regulation of mRNA splicing, via spliceosome (GO:0048026);; Biological Process: regulation of RNA metabolic process (GO:0051252);; Cellular Component: ribonucleoprotein complex (GO:1990904);;	K12897|1.3e-91|mtr:MTR_5g023060|K12897 transformer-2 protein | (RefSeq) RNA-binding (RRM/RBD/RNP motif) family protein	Spliceosome (ko03040)	[K]	Transcription	RNA recognition motif. (a.k.a. RRM, RBD, or RNP domain)	Serine/arginine-rich splicing factor SR45a OS=Arabidopsis thaliana OX=3702 GN=SR45A PE=1 SV=1	A	RNA processing and modification	serine/arginine-rich splicing factor SR45a [Medicago truncatula]
MTR_5g024810	MSTRG.35367.2	down	--	--	Molecular Function: zinc ion binding (GO:0008270);;	--	--	[D]	Cell cycle control, cell division, chromosome partitioning	Histidine kinase-, DNA gyrase B-, and HSP90-like ATPase	--	D	Cell cycle control, cell division, chromosome partitioning	CW-type zinc finger protein [Medicago truncatula]
MTR_5g026150	MSTRG.35367.2	down	[T]	Signal transduction mechanisms	Molecular Function: protein serine/threonine kinase activity (GO:0004674);; Molecular Function: ATP binding (GO:0005524);; Cellular Component: integral component of membrane (GO:0016021);;	K20181|1.4e-239|mtr:MTR_5g026090|K20181 vacuolar protein sorting-associated protein 18 | (RefSeq) vacuolar sorting-associated-like protein	--	--	--	Protein kinase domain	Putative receptor-like protein kinase At3g47110 OS=Arabidopsis thaliana OX=3702 GN=At3g47110 PE=3 SV=1	T	Signal transduction mechanisms	LRR receptor-like kinase family protein [Medicago truncatula]
MTR_5g026620	MSTRG.35367.2	down	[H]	Coenzyme transport and metabolism	Cellular Component: mitochondrion (GO:0005739);; Molecular Function: alternative oxidase activity (GO:0009916);; Biological Process: alternative respiration (GO:0010230);; Cellular Component: integral component of membrane (GO:0016021);; Molecular Function: metal ion binding (GO:0046872);; Cellular Component: respiratory chain (GO:0070469);; Molecular Function: ubiquinol:oxygen oxidoreductase act…	K17893|3.6e-196|mtr:MTR_5g026620|K17893 ubiquinol oxidase [EC:1.10.3.11] | (RefSeq) ubiquinol oxidase 1a	--	--	--	Alternative oxidase	Ubiquinol oxidase 1a, mitochondrial OS=Arabidopsis thaliana OX=3702 GN=AOX1A PE=1 SV=2	C	Energy production and conversion	ubiquinol oxidase 2, mitochondrial [Medicago truncatula]
MTR_5g026730	MSTRG.35367.2	down	--	--	Cellular Component: integral component of membrane (GO:0016021);; Biological Process: protein ubiquitination (GO:0016567);;	K19038|3.0e-16|bvg:104903420|K19038 E3 ubiquitin-protein ligase ATL41 [EC:2.3.2.27] | (RefSeq) E3 ubiquitin-protein ligase ATL41	--	[O]	Posttranslational modification, protein turnover, chaperones	Ring finger domain	Putative RING-H2 finger protein ATL53 OS=Arabidopsis thaliana OX=3702 GN=ATL53 PE=3 SV=2	O	Posttranslational modification, protein turnover, chaperones	RING-H2 finger protein ATL34 [Medicago truncatula]
MTR_5g027510	MSTRG.35367.2	down	--	--	Molecular Function: calcium activated cation channel activity (GO:0005227);; Cellular Component: Golgi apparatus (GO:0005794);; Cellular Component: plasma membrane (GO:0005886);; Molecular Function: mechanically-gated ion channel activity (GO:0008381);; Cellular Component: plasmodesma (GO:0009506);; Cellular Component: integral component of membrane (GO:0016021);;	K21989|0.0e+00|mtr:MTR_5g027510|K21989 calcium permeable stress-gated cation channel | (RefSeq) ERD (early-responsive to dehydration stress) family protein	--	[R]	General function prediction only	Calcium-dependent channel, 7TM region, putative phosphate	CSC1-like protein At1g32090 OS=Arabidopsis thaliana OX=3702 GN=At1g32090 PE=1 SV=1	S	Function unknown	CSC1-like protein At1g32090 [Medicago truncatula]
MTR_5g028360	MSTRG.35367.2	down	[J]	Translation, ribosomal structure and biogenesis	Molecular Function: RNA binding (GO:0003723);; Molecular Function: aspartate-tRNA ligase activity (GO:0004815);; Molecular Function: ATP binding (GO:0005524);; Cellular Component: cytosol (GO:0005829);; Biological Process: aspartyl-tRNA aminoacylation (GO:0006422);; Cellular Component: aminoacyl-tRNA synthetase multienzyme complex (GO:0017101);;	K22503|0.0e+00|mtr:MTR_5g028360|K22503 aspartyl-tRNA synthetase [EC:6.1.1.12] | (RefSeq) aspartate-tRNA ligase	Aminoacyl-tRNA biosynthesis (ko00970)	[J]	Translation, ribosomal structure and biogenesis	tRNA synthetases class II (D, K and N)	Aspartate--tRNA ligase 2, cytoplasmic OS=Arabidopsis thaliana OX=3702 GN=IBI1 PE=1 SV=1	J	Translation, ribosomal structure and biogenesis	aspartate-tRNA ligase [Medicago truncatula]
MTR_5g028930	MSTRG.35367.2	down	--	--	Cellular Component: membrane (GO:0016020);; Cellular Component: integral component of membrane (GO:0016021);;	--	--	[R]	General function prediction only	Domain of unknown function	--	G	Carbohydrate transport and metabolism	ankyrin repeat protein [Medicago truncatula]
MTR_5g040340	MSTRG.35367.2	down	--	--	Biological Process: phototropism (GO:0009638);; Molecular Function: kinase activity (GO:0016301);;	--	--	--	--	--	Protein PHYTOCHROME KINASE SUBSTRATE 1 OS=Arabidopsis thaliana OX=3702 GN=PKS1 PE=1 SV=2	S	Function unknown	protein PHYTOCHROME KINASE SUBSTRATE 1 [Medicago truncatula]
MTR_5g040960	MSTRG.35367.2	down	[J]	Translation, ribosomal structure and biogenesis	Molecular Function: RNA binding (GO:0003723);; Molecular Function: endoribonuclease activity (GO:0004521);; Cellular Component: extracellular region (GO:0005576);; Biological Process: RNA catabolic process (GO:0006401);; Molecular Function: ribonuclease T2 activity (GO:0033897);;	K01166|3.1e-138|mtr:MTR_5g040960|K01166 ribonuclease T2 [EC:4.6.1.19] | (RefSeq) ribonuclease T2 family protein	--	[A]	RNA processing and modification	Ribonuclease T2 family	Ribonuclease 1 OS=Arabidopsis thaliana OX=3702 GN=RNS1 PE=1 SV=1	A	RNA processing and modification	ribonuclease 1 [Medicago truncatula]
MTR_5g043640	MSTRG.35367.2	down	--	--	Cellular Component: proteasome complex (GO:0000502);;	K06694|2.2e-44|mtr:MTR_5g043640|K06694 26S proteasome non-ATPase regulatory subunit 10 | (RefSeq) 26S proteasome non-ATPase regulatory subunit 10	--	[O]	Posttranslational modification, protein turnover, chaperones	Ankyrin repeats (many copies)	--	O	Posttranslational modification, protein turnover, chaperones	26S proteasome non-ATPase regulatory subunit 10 [Medicago truncatula]
MTR_5g045130	MSTRG.35367.2	down	[R]	General function prediction only	--	K07456|2.7e-46|pavi:110766748|K07456 DNA mismatch repair protein MutS2 | (RefSeq) uncharacterized protein LOC110766748	Mismatch repair (ko03430)	--	--	Domain of unknown function (DUF2828)	--	S	Function unknown	plant/T31B5-30 protein [Medicago truncatula]
MTR_5g045160	MSTRG.35367.2	down	[R]	General function prediction only	--	K07456|1.6e-46|pavi:110766748|K07456 DNA mismatch repair protein MutS2 | (RefSeq) uncharacterized protein LOC110766748	Mismatch repair (ko03430)	--	--	Domain of unknown function (DUF2828)	--	S	Function unknown	uncharacterized protein LOC11435824 [Medicago truncatula]
MTR_5g047480	MSTRG.35367.2	down	[R]	General function prediction only	Biological Process: signal transduction (GO:0007165);; Molecular Function: hydrolase activity (GO:0016787);; Molecular Function: ADP binding (GO:0043531);;	K00695|5.9e-112|mtr:MTR_6g478030|K00695 sucrose synthase [EC:2.4.1.13] | (RefSeq) sucrose synthase	Starch and sucrose metabolism (ko00500)	--	--	TIR domain	Disease resistance protein RPV1 OS=Vitis rotundifolia OX=103349 GN=RPV1 PE=1 SV=1	T	Signal transduction mechanisms	TMV resistance protein N isoform X1 [Medicago truncatula]
MTR_5g048090	MSTRG.35367.2	down	--	--	--	--	--	--	--	--	--	--	--	probable root meristem growth factor 8 isoform X1 [Medicago truncatula]
MTR_5g049270	MSTRG.35367.2	down	--	--	Cellular Component: cytosol (GO:0005829);;	K00430|4.6e-74|vra:106755305|K00430 peroxidase [EC:1.11.1.7] | (RefSeq) peroxidase 11 isoform X2	Phenylpropanoid biosynthesis (ko00940)	--	--	--	--	--	--	uncharacterized protein LOC25494708 [Medicago truncatula]
MTR_5g056815	MSTRG.35367.2	down	--	--	Biological Process: nodule morphogenesis (GO:0009878);; Molecular Function: metal ion binding (GO:0046872);;	--	--	--	--	Late nodulin protein	--	--	--	MtN27 family [Medicago truncatula]
MTR_5g061620	MSTRG.35367.2	down	--	--	--	--	--	--	--	--	--	--	--	hypothetical protein MTR_5g061620 [Medicago truncatula]
MTR_5g062660	MSTRG.35367.2	down	[F]	Nucleotide transport and metabolism	Cellular Component: cytosol (GO:0005829);; Biological Process: dGTP catabolic process (GO:0006203);; Biological Process: cellular response to DNA damage stimulus (GO:0006974);; Molecular Function: 8-oxo-7,8-dihydroguanosine triphosphate pyrophosphatase activity (GO:0008413);; Molecular Function: dihydroneopterin triphosphate pyrophosphohydrolase activity (GO:0019177);; Molecular Function: 8-oxo-7…	K03574|8.3e-87|mtr:MTR_5g062660|K03574 8-oxo-dGTP diphosphatase [EC:3.6.1.55] | (RefSeq) nudix hydrolase-like protein	--	--	--	NUDIX domain	Nudix hydrolase 1 OS=Arabidopsis thaliana OX=3702 GN=NUDT1 PE=1 SV=1	F	Nucleotide transport and metabolism	nudix hydrolase 1 [Medicago truncatula]
MTR_5g066020	MSTRG.35367.2	down	--	--	Molecular Function: AT DNA binding (GO:0003680);; Molecular Function: transcription factor activity, sequence-specific DNA binding (GO:0003700);; Cellular Component: nucleus (GO:0005634);; Cellular Component: integral component of membrane (GO:0016021);;	--	--	--	--	Plants and Prokaryotes Conserved (PCC) domain	AT-hook motif nuclear-localized protein 17 OS=Arabidopsis thaliana OX=3702 GN=AHL17 PE=2 SV=1	K	Transcription	AT-hook motif nuclear-localized protein 28 [Medicago truncatula]
MTR_5g068640	MSTRG.35367.2	down	[S]	Function unknown	Cellular Component: integral component of membrane (GO:0016021);;	--	--	--	--	Protein of unknown function, DUF599	--	S	Function unknown	uncharacterized protein LOC11409356 [Medicago truncatula]
MTR_5g068770	MSTRG.35367.2	down	[Q]	Secondary metabolites biosynthesis, transport and catabolism	Biological Process: defense response to oomycetes (GO:0002229);; Molecular Function: transmembrane receptor protein serine/threonine kinase activity (GO:0004675);; Molecular Function: ATP binding (GO:0005524);; Cellular Component: plasma membrane (GO:0005886);; Biological Process: defense response (GO:0006952);; Cellular Component: integral component of membrane (GO:0016021);; Molecular Function:…	K01176|3.6e-33|sbi:8065370|K01176 alpha-amylase [EC:3.2.1.1] | (RefSeq) alpha-amylase isozyme 2A	Starch and sucrose metabolism (ko00500)	--	--	Legume lectin domain	Probable L-type lectin-domain containing receptor kinase S.7 OS=Arabidopsis thaliana OX=3702 GN=LECRKS7 PE=2 SV=1	T	Signal transduction mechanisms	L-type lectin-domain containing receptor kinase VIII.1 [Medicago truncatula]
MTR_5g069680	MSTRG.35367.2	down	[DPM]	Cell cycle control, cell division, chromosome partitioning;; Inorganic ion transport and metabolism;; Cell wall/membrane/envelope biogenesis	Molecular Function: ferroxidase activity (GO:0004322);; Molecular Function: copper ion binding (GO:0005507);; Cellular Component: plasma membrane (GO:0005886);; Biological Process: iron ion transport (GO:0006826);; Biological Process: lignin catabolic process (GO:0046274);; Cellular Component: apoplast (GO:0048046);; Molecular Function: hydroquinone:oxygen oxidoreductase activity (GO:0052716);; B…	K05909|0.0e+00|mtr:MTR_5g069680|K05909 laccase [EC:1.10.3.2] | (RefSeq) laccase/diphenol oxidase family protein	--	[Q]	Secondary metabolites biosynthesis, transport and catabolism	Multicopper oxidase	Laccase-4 OS=Arabidopsis thaliana OX=3702 GN=IRX12 PE=2 SV=2	Q	Secondary metabolites biosynthesis, transport and catabolism	laccase-4 [Medicago truncatula]
MTR_5g070210	MSTRG.35367.2	down	[I]	Lipid transport and metabolism	Molecular Function: polyprenyltransferase activity (GO:0002094);; Biological Process: response to cold (GO:0009409);; Cellular Component: chloroplast stroma (GO:0009570);; Biological Process: plastid membrane organization (GO:0009668);; Biological Process: polyprenol biosynthetic process (GO:0016094);; Molecular Function: dehydrodolichyl diphosphate synthase activity (GO:0045547);;	K11778|2.5e-175|mtr:MTR_5g070210|K11778 ditrans,polycis-polyprenyl diphosphate synthase [EC:2.5.1.87] | (RefSeq) undecaprenyl pyrophosphate synthase	Terpenoid backbone biosynthesis (ko00900)	[I]	Lipid transport and metabolism	Putative undecaprenyl diphosphate synthase	Dehydrodolichyl diphosphate synthase 2 OS=Arabidopsis thaliana OX=3702 GN=At5g58770 PE=2 SV=2	I	Lipid transport and metabolism	dehydrodolichyl diphosphate synthase 2 [Medicago truncatula]
MTR_5g075380	MSTRG.35367.2	down	--	--	Molecular Function: transcription regulatory region sequence-specific DNA binding (GO:0000976);; Molecular Function: RNA polymerase II regulatory region sequence-specific DNA binding (GO:0000977);; Molecular Function: RNA polymerase II transcription factor activity, sequence-specific DNA binding (GO:0000981);; Molecular Function: core promoter proximal region sequence-specific DNA binding (GO:000…	--	--	[K]	Transcription	SRF-type transcription factor (DNA-binding and dimerisation domain)	Agamous-like MADS-box protein AGL80 OS=Arabidopsis thaliana OX=3702 GN=AGL80 PE=1 SV=1	K	Transcription	agamous-like MADS-box protein AGL80 [Medicago truncatula]
MTR_5g077760	MSTRG.35367.2	down	--	--	--	--	--	--	--	--	--	--	--	hypothetical protein MTR_5g077760 [Medicago truncatula]
MTR_5g081860	MSTRG.35367.2	down	--	--	Molecular Function: DNA binding (GO:0003677);; Cellular Component: nucleus (GO:0005634);;	K08869|1.9e-30|cre:CHLREDRAFT_165812|K08869 aarF domain-containing kinase | (RefSeq) predicted protein	--	[O]	Posttranslational modification, protein turnover, chaperones	Myb-like DNA-binding domain	Transcription factor DIVARICATA OS=Antirrhinum majus OX=4151 GN=DIVARICATA PE=2 SV=1	K	Transcription	transcription factor DIVARICATA [Medicago truncatula]
MTR_5g081870	MSTRG.35367.2	down	--	--	Biological Process: ubiquitin-dependent protein catabolic process (GO:0006511);; Cellular Component: SCF ubiquitin ligase complex (GO:0019005);; Biological Process: SCF-dependent proteasomal ubiquitin-dependent protein catabolic process (GO:0031146);;	K13463|0.0e+00|mtr:MTR_5g081870|K13463 coronatine-insensitive protein 1 | (RefSeq) coronatine-insensitive protein	Plant hormone signal transduction (ko04075)	[R]	General function prediction only	F-box	Coronatine-insensitive protein 1 OS=Arabidopsis thaliana OX=3702 GN=COI1 PE=1 SV=1	S	Function unknown	coronatine-insensitive protein 1 [Medicago truncatula]
MTR_5g082270	MSTRG.35367.2	down	[M]	Cell wall/membrane/envelope biogenesis	Molecular Function: protein serine/threonine kinase activity (GO:0004674);; Molecular Function: ATP binding (GO:0005524);; Cellular Component: integral component of membrane (GO:0016021);;	K20181|3.4e-96|mtr:MTR_5g026090|K20181 vacuolar protein sorting-associated protein 18 | (RefSeq) vacuolar sorting-associated-like protein	--	--	--	Protein kinase domain	Probable LRR receptor-like serine/threonine-protein kinase At3g47570 OS=Arabidopsis thaliana OX=3702 GN=At3g47570 PE=2 SV=1	T	Signal transduction mechanisms	probable LRR receptor-like serine/threonine-protein kinase At3g47570 [Medicago truncatula]
MTR_5g085980	MSTRG.35367.2	down	--	--	Cellular Component: integral component of membrane (GO:0016021);;	--	--	--	--	--	--	--	--	uncharacterized protein LOC11433365 isoform X1 [Medicago truncatula]
MTR_5g088350	MSTRG.35367.2	down	[T]	Signal transduction mechanisms	Molecular Function: protein serine/threonine kinase activity (GO:0004674);; Molecular Function: ATP binding (GO:0005524);; Cellular Component: nucleus (GO:0005634);; Cellular Component: cytoplasm (GO:0005737);; Biological Process: protein phosphorylation (GO:0006468);; Biological Process: intracellular signal transduction (GO:0035556);;	K07198|1.6e-135|nnu:104611564|K07198 5'-AMP-activated protein kinase, catalytic alpha subunit [EC:2.7.11.11] | (RefSeq) CBL-interacting protein kinase 5-like	--	[T]	Signal transduction mechanisms	Protein kinase domain	CBL-interacting serine/threonine-protein kinase 3 OS=Arabidopsis thaliana OX=3702 GN=CIPK3 PE=1 SV=2	T	Signal transduction mechanisms	CBL-interacting serine/threonine-protein kinase 3 [Medicago truncatula]
MTR_5g090630	MSTRG.35367.2	down	--	--	Molecular Function: UDP-glycosyltransferase activity (GO:0008194);; Cellular Component: intracellular membrane-bounded organelle (GO:0043231);;	K22950|4.2e-97|fve:101295404|K22950 acylphloroglucinol glucosyltransferase [EC:2.4.1.358] | (RefSeq) anthocyanidin 3-O-glucosyltransferase 2-like	--	[GC]	Carbohydrate transport and metabolism;; Energy production and conversion	UDP-glucoronosyl and UDP-glucosyl transferase	UDP-glucose flavonoid 3-O-glucosyltransferase 6 OS=Fragaria ananassa OX=3747 GN=GT6 PE=1 SV=1	--	--	anthocyanidin 3-O-glucosyltransferase 2 [Medicago truncatula]
MTR_5g090700	MSTRG.35367.2	down	--	--	Molecular Function: UDP-glycosyltransferase activity (GO:0008194);; Cellular Component: integral component of membrane (GO:0016021);; Cellular Component: intracellular membrane-bounded organelle (GO:0043231);;	K22950|1.5e-94|fve:101295404|K22950 acylphloroglucinol glucosyltransferase [EC:2.4.1.358] | (RefSeq) anthocyanidin 3-O-glucosyltransferase 2-like	--	[GC]	Carbohydrate transport and metabolism;; Energy production and conversion	UDP-glucoronosyl and UDP-glucosyl transferase	Putative UDP-glucose flavonoid 3-O-glucosyltransferase 3 OS=Fragaria ananassa OX=3747 GN=GT3 PE=2 SV=1	--	--	putative flavonol 3-O-glucosyltransferase [Medicago truncatula]
MTR_5g094800	MSTRG.35367.2	down	--	--	Molecular Function: kinase activity (GO:0016301);;	K13466|3.2e-07|jre:108979830|K13466 EIX receptor 1/2 | (RefSeq) receptor-like protein EIX2 isoform X1	Plant-pathogen interaction (ko04626)	[R]	General function prediction only	Leucine Rich repeats (2 copies)	Receptor-like protein 6 OS=Arabidopsis thaliana OX=3702 GN=RLP6 PE=3 SV=1	V	Defense mechanisms	LRR receptor-like kinase [Medicago truncatula]
MTR_5g094810	MSTRG.35367.2	down	[V]	Defense mechanisms	Cellular Component: plant-type vacuole (GO:0000325);; Molecular Function: ATP binding (GO:0005524);; Cellular Component: vacuolar membrane (GO:0005774);; Cellular Component: membrane (GO:0016020);; Cellular Component: integral component of membrane (GO:0016021);; Molecular Function: ATPase activity (GO:0016887);; Molecular Function: ATPase activity, coupled to transmembrane movement of substances…	K05666|0.0e+00|gmx:100777836|K05666 ATP-binding cassette, subfamily C (CFTR/MRP), member 2 | (RefSeq) ABC transporter C family member 3	ABC transporters (ko02010)	[Q]	Secondary metabolites biosynthesis, transport and catabolism	ABC transporter	ABC transporter C family member 3 OS=Arabidopsis thaliana OX=3702 GN=ABCC3 PE=1 SV=1	Q	Secondary metabolites biosynthesis, transport and catabolism	multidrug resistance protein ABC transporter family protein [Medicago truncatula]
MTR_5g094830	MSTRG.35367.2	down	[V]	Defense mechanisms	Cellular Component: plant-type vacuole (GO:0000325);; Molecular Function: ATP binding (GO:0005524);; Cellular Component: vacuolar membrane (GO:0005774);; Cellular Component: membrane (GO:0016020);; Cellular Component: integral component of membrane (GO:0016021);; Molecular Function: ATPase activity (GO:0016887);; Molecular Function: ATPase activity, coupled to transmembrane movement of substances…	K05666|0.0e+00|gmx:100777836|K05666 ATP-binding cassette, subfamily C (CFTR/MRP), member 2 | (RefSeq) ABC transporter C family member 3	ABC transporters (ko02010)	[Q]	Secondary metabolites biosynthesis, transport and catabolism	ABC transporter	ABC transporter C family member 3 OS=Arabidopsis thaliana OX=3702 GN=ABCC3 PE=1 SV=1	Q	Secondary metabolites biosynthesis, transport and catabolism	ABC transporter C family member 3 isoform X1 [Medicago truncatula]
MTR_5g095980	MSTRG.35367.2	down	--	--	--	--	--	--	--	Organ specific protein	--	S	Function unknown	uncharacterized protein LOC11442320 [Medicago truncatula]
MTR_5g097350	MSTRG.35367.2	down	--	--	--	K04079|1.9e-79|ccaj:109800130|K04079 molecular chaperone HtpG | (RefSeq) F-box/kelch-repeat protein At3g06240-like isoform X1	Protein processing in endoplasmic reticulum (ko04141);; Plant-pathogen interaction (ko04626)	--	--	F-box associated	F-box protein At1g52495 OS=Arabidopsis thaliana OX=3702 GN=At1g52495 PE=4 SV=1	--	--	F-box protein interaction domain protein [Medicago truncatula]
MTR_6g004240	MSTRG.35367.2	down	--	--	Cellular Component: trans-Golgi network (GO:0005802);; Biological Process: intracellular cholesterol transport (GO:0032367);;	--	--	[T]	Signal transduction mechanisms	HEAT repeat	--	T	Signal transduction mechanisms	lisH domain and HEAT repeat KIAA1468-like protein [Medicago truncatula]
MTR_6g004280	MSTRG.35367.2	down	[E]	Amino acid transport and metabolism	Biological Process: glutamine metabolic process (GO:0006541);; Molecular Function: transferase activity (GO:0016740);; Molecular Function: hydrolase activity (GO:0016787);;	--	--	--	--	Peptidase C26	Putative glutamine amidotransferase GAT1_2.1 OS=Arabidopsis thaliana OX=3702 GN=GAT1_2.1 PE=2 SV=1	F	Nucleotide transport and metabolism	putative glutamine amidotransferase GAT1_2.1 [Medicago truncatula]
MTR_6g006930	MSTRG.35367.2	down	--	--	--	--	--	--	--	Protein of unknown function (DUF1645)	--	S	Function unknown	uncharacterized protein LOC11425315 [Medicago truncatula]
MTR_6g006950	MSTRG.35367.2	down	--	--	--	--	--	--	--	Protein of unknown function (DUF1645)	--	S	Function unknown	uncharacterized protein LOC11421793 [Medicago truncatula]
MTR_6g007603	MSTRG.35367.2	down	[T]	Signal transduction mechanisms	Molecular Function: protein kinase activity (GO:0004672);; Molecular Function: protein serine/threonine kinase activity (GO:0004674);; Molecular Function: protein serine/threonine/tyrosine kinase activity (GO:0004712);; Molecular Function: ATP binding (GO:0005524);; Cellular Component: plasma membrane (GO:0005886);;	K01968|2.4e-148|psom:113350054|K01968 3-methylcrotonyl-CoA carboxylase alpha subunit [EC:6.4.1.4] | (RefSeq) LOW QUALITY PROTEIN: methylcrotonoyl-CoA carboxylase subunit alpha, mitochondrial-like	Valine, leucine and isoleucine degradation (ko00280)	[T]	Signal transduction mechanisms	Protein tyrosine and serine/threonine kinase	Serine/threonine-protein kinase STY13 OS=Arabidopsis thaliana OX=3702 GN=STY13 PE=1 SV=2	T	Signal transduction mechanisms	serine/threonine-protein kinase STY13 [Medicago truncatula]
MTR_6g008170	MSTRG.35367.2	down	--	--	Molecular Function: ubiquitin-protein transferase activity (GO:0004842);; Cellular Component: nucleus (GO:0005634);; Cellular Component: cytoplasm (GO:0005737);; Molecular Function: transferase activity, transferring acyl groups (GO:0016746);; Molecular Function: ligase activity (GO:0016874);;	--	--	--	--	Armadillo/beta-catenin-like repeat	U-box domain-containing protein 38 OS=Arabidopsis thaliana OX=3702 GN=PUB38 PE=1 SV=1	O	Posttranslational modification, protein turnover, chaperones	U-box domain-containing protein 40 [Medicago truncatula]
MTR_6g008210	MSTRG.35367.2	down	--	--	Molecular Function: zinc ion binding (GO:0008270);; Biological Process: response to abscisic acid (GO:0009737);; Biological Process: response to chitin (GO:0010200);;	--	--	[R]	General function prediction only	AN1-like Zinc finger	Zinc finger AN1 domain-containing stress-associated protein 12 OS=Arabidopsis thaliana OX=3702 GN=SAP12 PE=2 SV=2	S	Function unknown	zinc finger AN1 domain-containing stress-associated protein 12 [Medicago truncatula]
MTR_6g008500	MSTRG.35367.2	down	[QV]	Secondary metabolites biosynthesis, transport and catabolism;; Defense mechanisms	Molecular Function: iron ion binding (GO:0005506);; Cellular Component: membrane (GO:0016020);; Cellular Component: integral component of membrane (GO:0016021);; Molecular Function: oxidoreductase activity, acting on paired donors, with incorporation or reduction of molecular oxygen, NAD(P)H as one donor, and incorporation of one atom of oxygen (GO:0016709);; Molecular Function: heme binding (GO:…	K23136|5.1e-147|gra:105769156|K23136 fraxetin 5-hydroxylase [EC:1.14.14.164] | (RefSeq) uncharacterized LOC105769156	--	[Q]	Secondary metabolites biosynthesis, transport and catabolism	Cytochrome P450	Cytochrome P450 82A1 (Fragment) OS=Pisum sativum OX=3888 GN=CYP82A1 PE=2 SV=2	Q	Secondary metabolites biosynthesis, transport and catabolism	cytochrome P450 family 82 protein [Medicago truncatula]
MTR_6g009520	MSTRG.35367.2	down	[MDT]	Cell wall/membrane/envelope biogenesis;; Cell cycle control, cell division, chromosome partitioning;; Signal transduction mechanisms	Molecular Function: ATP binding (GO:0005524);; Cellular Component: integral component of membrane (GO:0016021);; Molecular Function: hydrolase activity (GO:0016787);;	K08900|9.5e-159|lsv:111902002|K08900 mitochondrial chaperone BCS1 | (RefSeq) AAA-ATPase ASD, mitochondrial-like	--	[O]	Posttranslational modification, protein turnover, chaperones	Domain associated at C-terminal with AAA	AAA-ATPase ASD, mitochondrial OS=Arabidopsis thaliana OX=3702 GN=AATP1 PE=1 SV=1	O	Posttranslational modification, protein turnover, chaperones	AAA-ATPase ASD, mitochondrial [Medicago truncatula]
MTR_6g009553	MSTRG.35367.2	down	[MDT]	Cell wall/membrane/envelope biogenesis;; Cell cycle control, cell division, chromosome partitioning;; Signal transduction mechanisms	Molecular Function: ATP binding (GO:0005524);; Molecular Function: hydrolase activity (GO:0016787);;	K08900|8.8e-143|cpap:110820095|K08900 mitochondrial chaperone BCS1 | (RefSeq) AAA-ATPase ASD, mitochondrial-like	--	[O]	Posttranslational modification, protein turnover, chaperones	Domain associated at C-terminal with AAA	AAA-ATPase At3g28510 OS=Arabidopsis thaliana OX=3702 GN=At3g28510 PE=2 SV=1	O	Posttranslational modification, protein turnover, chaperones	AAA-ATPase At3g28510 [Medicago truncatula]
MTR_6g009720	MSTRG.35367.2	down	[MDT]	Cell wall/membrane/envelope biogenesis;; Cell cycle control, cell division, chromosome partitioning;; Signal transduction mechanisms	Molecular Function: ATP binding (GO:0005524);; Molecular Function: hydrolase activity (GO:0016787);;	K08900|2.1e-145|jre:108992867|K08900 mitochondrial chaperone BCS1 | (RefSeq) AAA-ATPase ASD, mitochondrial-like	--	[O]	Posttranslational modification, protein turnover, chaperones	Domain associated at C-terminal with AAA	AAA-ATPase At3g28510 OS=Arabidopsis thaliana OX=3702 GN=At3g28510 PE=2 SV=1	O	Posttranslational modification, protein turnover, chaperones	AAA-ATPase At3g28510 [Medicago truncatula]
MTR_6g009770	MSTRG.35367.2	down	[MDT]	Cell wall/membrane/envelope biogenesis;; Cell cycle control, cell division, chromosome partitioning;; Signal transduction mechanisms	Molecular Function: ATP binding (GO:0005524);; Molecular Function: hydrolase activity (GO:0016787);;	K08900|2.7e-134|lsv:111902002|K08900 mitochondrial chaperone BCS1 | (RefSeq) AAA-ATPase ASD, mitochondrial-like	--	[O]	Posttranslational modification, protein turnover, chaperones	Domain associated at C-terminal with AAA	AAA-ATPase At3g28510 OS=Arabidopsis thaliana OX=3702 GN=At3g28510 PE=2 SV=1	O	Posttranslational modification, protein turnover, chaperones	P-loop nucleoside triphosphate hydrolase superfamily protein [Medicago truncatula]
MTR_6g011610	MSTRG.35367.2	down	--	--	Cellular Component: nucleus (GO:0005634);; Molecular Function: sequence-specific DNA binding (GO:0043565);; Biological Process: positive regulation of transcription, DNA-templated (GO:0045893);;	K09338|2.5e-126|mtr:MTR_6g011610|K09338 homeobox-leucine zipper protein | (RefSeq) homeobox associated leucine zipper protein	--	[K]	Transcription	Homeodomain	Homeobox-leucine zipper protein HAT7 OS=Arabidopsis thaliana OX=3702 GN=HAT7 PE=2 SV=4	K	Transcription	homeobox-leucine zipper protein HAT7 [Medicago truncatula]
MTR_6g014190	MSTRG.35367.2	down	[G]	Carbohydrate transport and metabolism	Molecular Function: UDP-glycosyltransferase activity (GO:0008194);; Cellular Component: intracellular membrane-bounded organelle (GO:0043231);; Molecular Function: quercetin 3-O-glucosyltransferase activity (GO:0080043);; Molecular Function: quercetin 7-O-glucosyltransferase activity (GO:0080044);;	K22706|8.1e-91|pmum:103319663|K22706 (R)-mandelonitrile beta-glucosyltransferase [EC:2.4.1.354] | (RefSeq) 7-deoxyloganetin glucosyltransferase-like	Cyanoamino acid metabolism (ko00460)	[GC]	Carbohydrate transport and metabolism;; Energy production and conversion	UDP-glucoronosyl and UDP-glucosyl transferase	7-deoxyloganetin glucosyltransferase OS=Gardenia jasminoides OX=114476 GN=UGT85A24 PE=1 SV=1	--	--	UDP-glucosyltransferase family protein [Medicago truncatula]
MTR_6g015370	MSTRG.35367.2	down	--	--	Biological Process: regulation of monopolar cell growth (GO:0051513);;	--	--	--	--	Domain of unknown function (DUF4378)	Protein LONGIFOLIA 1 OS=Arabidopsis thaliana OX=3702 GN=LNG1 PE=1 SV=1	S	Function unknown	protein LONGIFOLIA 1 [Medicago truncatula]
MTR_6g015865	MSTRG.35367.2	down	--	--	Biological Process: plant-type cell wall organization (GO:0009664);; Biological Process: plant-type cell wall biogenesis (GO:0009832);; Biological Process: cellulose microfibril organization (GO:0010215);; Cellular Component: anchored component of plasma membrane (GO:0046658);; Biological Process: plant-type cell wall cellulose biosynthetic process (GO:0052324);;	--	--	--	--	COBRA-like protein	COBRA-like protein 1 OS=Arabidopsis thaliana OX=3702 GN=COBL1 PE=2 SV=1	S	Function unknown	COBRA-like protein 2 precursor [Medicago truncatula]
MTR_6g027310	MSTRG.35367.2	down	--	--	Biological Process: protein glycosylation (GO:0006486);; Cellular Component: integral component of membrane (GO:0016021);; Molecular Function: xylogalacturonan beta-1,3-xylosyltransferase activity (GO:0102983);;	K22846|1.4e-191|gmx:100816974|K22846 S-sulfo-L-cysteine synthase (O-acetyl-L-serine-dependent) [EC:2.5.1.144] | (RefSeq) BSAS; uncharacterized protein BSAS	Cysteine and methionine metabolism (ko00270);; Biosynthesis of amino acids (ko01230)	[GMW]	Carbohydrate transport and metabolism;; Cell wall/membrane/envelope biogenesis;; Extracellular structures	Exostosin family	Probable arabinosyltransferase ARAD1 OS=Arabidopsis thaliana OX=3702 GN=ARAD1 PE=1 SV=1	--	--	probable arabinosyltransferase ARAD1 [Medicago truncatula]
MTR_6g033515	MSTRG.35367.2	down	[C]	Energy production and conversion	Molecular Function: glutathione-disulfide reductase activity (GO:0004362);; Molecular Function: thioredoxin-disulfide reductase activity (GO:0004791);; Cellular Component: cytoplasm (GO:0005737);; Biological Process: glutathione metabolic process (GO:0006749);; Biological Process: cell redox homeostasis (GO:0045454);; Molecular Function: flavin adenine dinucleotide binding (GO:0050660);; Molecula…	K00383|1.3e-285|mtr:MTR_6g033515|K00383 glutathione reductase (NADPH) [EC:1.8.1.7] | (RefSeq) cytosolic glutathione reductase	Glutathione metabolism (ko00480)	[Q]	Secondary metabolites biosynthesis, transport and catabolism	Pyridine nucleotide-disulphide oxidoreductase	Glutathione reductase, cytosolic OS=Pisum sativum OX=3888 PE=2 SV=1	Q	Secondary metabolites biosynthesis, transport and catabolism	cytosolic glutathione reductase [Medicago truncatula]
MTR_6g033660	MSTRG.35367.2	down	--	--	Molecular Function: UDP-glycosyltransferase activity (GO:0008194);; Cellular Component: intracellular membrane-bounded organelle (GO:0043231);;	K13263|7.0e-148|gmx:100101902|K13263 isoflavone 7-O-glucosyltransferase [EC:2.4.1.170] | (RefSeq) IF7GT; isoflavone 7-O-glucosyltransferase 1	Isoflavonoid biosynthesis (ko00943)	[GC]	Carbohydrate transport and metabolism;; Energy production and conversion	UDP-glucoronosyl and UDP-glucosyl transferase	UDP-glycosyltransferase 1 OS=Pueraria montana var. lobata OX=3893 GN=UGT1 PE=1 SV=1	H	Coenzyme transport and metabolism	UDP-glycosyltransferase 1 [Medicago truncatula]
MTR_6g038670	MSTRG.35367.2	down	--	--	Cellular Component: integral component of membrane (GO:0016021);;	K13466|7.7e-97|pper:18785913|K13466 EIX receptor 1/2 | (RefSeq) LRR receptor-like serine/threonine-protein kinase GSO2 isoform X1	Plant-pathogen interaction (ko04626)	[R]	General function prediction only	Leucine rich repeat	Receptor-like protein EIX2 OS=Solanum lycopersicum OX=4081 GN=EIX2 PE=1 SV=2	P	Inorganic ion transport and metabolism	receptor-like protein EIX2 [Medicago truncatula]
MTR_6g045483	MSTRG.35367.2	down	[P]	Inorganic ion transport and metabolism	Cellular Component: integral component of membrane (GO:0016021);; Biological Process: transmembrane transport (GO:0055085);;	--	--	[P]	Inorganic ion transport and metabolism	Citrate transporter	Silicon efflux transporter LSI2 OS=Oryza sativa subsp. japonica OX=39947 GN=LSI2 PE=1 SV=1	P	Inorganic ion transport and metabolism	silicon efflux transporter LSI2 isoform X1 [Medicago truncatula]
MTR_6g045643	MSTRG.35367.2	down	--	--	--	K19747|7.2e-42|vvi:100243942|K19747 BAHD acyltransferase [EC:2.3.1.-] | (RefSeq) BAHD acyltransferase DCR	--	--	--	C2 domain	--	S	Function unknown	metacaspase-1 [Medicago truncatula]
MTR_6g052340	MSTRG.35367.2	down	--	--	Molecular Function: chromatin binding (GO:0003682);; Molecular Function: DNA-directed DNA polymerase activity (GO:0003887);; Molecular Function: DNA primase activity (GO:0003896);; Cellular Component: nucleus (GO:0005634);; Cellular Component: mitochondrial matrix (GO:0005759);; Biological Process: mitochondrial DNA replication (GO:0006264);; Biological Process: response to UV (GO:0009411);; Biol…	K22761|0.0e+00|mtr:MTR_6g052340|K22761 DNA-directed primase/polymerase protein [EC:2.7.7.102 2.7.7.7] | (RefSeq) DNA primase	--	--	--	Domain of unknown function DUF223	--	L	Replication, recombination and repair	DNA-directed primase/polymerase protein isoform X2 [Medicago truncatula]
MTR_6g059800	MSTRG.35367.2	down	--	--	Cellular Component: integral component of membrane (GO:0016021);;	--	--	--	--	--	--	--	--	transmembrane protein, putative [Medicago truncatula]
MTR_6g072010	MSTRG.35367.2	down	--	--	Molecular Function: phosphatidylinositol-4,5-bisphosphate 5-phosphatase activity (GO:0004439);; Molecular Function: phosphatidylinositol-3,4,5-trisphosphate 5-phosphatase activity (GO:0034485);; Biological Process: phosphatidylinositol dephosphorylation (GO:0046856);;	K01099|2.3e-184|vra:106756783|K01099 inositol polyphosphate 5-phosphatase INPP5B/F [EC:3.1.3.36] | (RefSeq) type IV inositol polyphosphate 5-phosphatase 9-like isoform X1	Inositol phosphate metabolism (ko00562);; Phosphatidylinositol signaling system (ko04070)	[U]	Intracellular trafficking, secretion, and vesicular transport	Endonuclease/Exonuclease/phosphatase family	Type IV inositol polyphosphate 5-phosphatase 9 OS=Arabidopsis thaliana OX=3702 GN=IP5P9 PE=1 SV=1	T	Signal transduction mechanisms	type IV inositol polyphosphate 5-phosphatase 9 isoform X1 [Medicago truncatula]
MTR_6g072080	MSTRG.35367.2	down	[J]	Translation, ribosomal structure and biogenesis	Molecular Function: cysteine-tRNA ligase activity (GO:0004817);; Molecular Function: ATP binding (GO:0005524);; Cellular Component: cytoplasm (GO:0005737);; Cellular Component: cytosol (GO:0005829);; Biological Process: cysteinyl-tRNA aminoacylation (GO:0006423);;	K01883|0.0e+00|mtr:MTR_6g072080|K01883 cysteinyl-tRNA synthetase [EC:6.1.1.16] | (RefSeq) cysteinyl-tRNA synthetase	Aminoacyl-tRNA biosynthesis (ko00970)	[J]	Translation, ribosomal structure and biogenesis	tRNA synthetases class I (C) catalytic domain	Cysteine--tRNA ligase 2, cytoplasmic OS=Arabidopsis thaliana OX=3702 GN=At5g38830 PE=2 SV=1	J	Translation, ribosomal structure and biogenesis	cysteinyl-tRNA synthetase [Medicago truncatula]
MTR_6g083920	MSTRG.35367.2	down	--	--	--	--	--	--	--	Protein of unknown function (DUF1639)	--	S	Function unknown	uncharacterized protein LOC11439936 [Medicago truncatula]
MTR_6g086915	MSTRG.35367.2	down	--	--	--	K11273|9.0e-13|pxb:103944873|K11273 chromosome transmission fidelity protein 1 [EC:3.6.4.13] | (RefSeq) LOW QUALITY PROTEIN: probable ATP-dependent DNA helicase DDX11	--	--	--	--	--	--	--	uncharacterized protein LOC25496935 [Medicago truncatula]
MTR_6g088375	MSTRG.35367.2	down	[G]	Carbohydrate transport and metabolism	Molecular Function: sugar:proton symporter activity (GO:0005351);; Cellular Component: integral component of plasma membrane (GO:0005887);; Biological Process: glucose import (GO:0046323);;	K24193|5.1e-290|mtr:MTR_6g088375|K24193 MFS transporter, SP family, sugar:H+ symporter | (RefSeq) sugar porter (SP) family MFS transporter	--	[R]	General function prediction only	Sugar (and other) transporter	Sugar transport protein 14 OS=Arabidopsis thaliana OX=3702 GN=STP14 PE=2 SV=2	U	Intracellular trafficking, secretion, and vesicular transport	sugar transport protein 14 [Medicago truncatula]
MTR_6g088470	MSTRG.35367.2	down	[MDT]	Cell wall/membrane/envelope biogenesis;; Cell cycle control, cell division, chromosome partitioning;; Signal transduction mechanisms	Molecular Function: ATP binding (GO:0005524);; Molecular Function: ATPase activity (GO:0016887);;	K21867|3.5e-06|cmax:111486914|K21867 potassium channel | (RefSeq) potassium channel SKOR-like	--	[O]	Posttranslational modification, protein turnover, chaperones	Ankyrin repeats (3 copies)	Ribulose bisphosphate carboxylase/oxygenase activase, chloroplastic OS=Cyanidioschyzon merolae (strain 10D) OX=280699 GN=Rca PE=1 SV=2	--	--	uncharacterized protein LOC11440020 isoform X1 [Medicago truncatula]
MTR_6g088810	MSTRG.35367.2	down	[GI]	Carbohydrate transport and metabolism;; Lipid transport and metabolism	Molecular Function: pectinesterase activity (GO:0030599);; Biological Process: cell wall modification (GO:0042545);; Molecular Function: aspartyl esterase activity (GO:0045330);; Biological Process: pectin catabolic process (GO:0045490);; Molecular Function: carboxylic ester hydrolase activity (GO:0052689);;	K01051|1.6e-224|mtr:MTR_6g088810|K01051 pectinesterase [EC:3.1.1.11] | (RefSeq) pectinesterase	Pentose and glucuronate interconversions (ko00040)	--	--	Pectinesterase	Probable pectinesterase 53 OS=Arabidopsis thaliana OX=3702 GN=PME53 PE=2 SV=1	G	Carbohydrate transport and metabolism	pectinesterase [Medicago truncatula]
MTR_7g006450	MSTRG.35367.2	down	[J]	Translation, ribosomal structure and biogenesis	Molecular Function: aminoacyl-tRNA editing activity (GO:0002161);; Molecular Function: leucine-tRNA ligase activity (GO:0004823);; Molecular Function: ATP binding (GO:0005524);; Biological Process: leucyl-tRNA aminoacylation (GO:0006429);;	K01869|0.0e+00|mtr:MTR_7g006450|K01869 leucyl-tRNA synthetase [EC:6.1.1.4] | (RefSeq) leucyl-tRNA synthetase	Aminoacyl-tRNA biosynthesis (ko00970)	[J]	Translation, ribosomal structure and biogenesis	tRNA synthetases class I (I, L, M and V)	Leucine--tRNA ligase, cytoplasmic OS=Arabidopsis thaliana OX=3702 GN=At1g09620 PE=1 SV=1	J	Translation, ribosomal structure and biogenesis	leucine--tRNA ligase, cytoplasmic [Medicago truncatula]
MTR_7g013590	MSTRG.35367.2	down	--	--	Molecular Function: molecular_function (GO:0003674);; Molecular Function: catalytic activity (GO:0003824);; Molecular Function: ubiquitin-protein transferase activity (GO:0004842);; Molecular Function: protein binding (GO:0005515);; Cellular Component: cellular_component (GO:0005575);; Cellular Component: intracellular (GO:0005622);; Cellular Component: cell (GO:0005623);; Cellular Component: nuc…	K11649|7.6e-47|mtr:MTR_6g053260|K11649 SWI/SNF related-matrix-associated actin-dependent regulator of chromatin subfamily C | (RefSeq) F-box and associated interaction domain protein	--	--	--	F-box associated	F-box protein CPR1 OS=Arabidopsis thaliana OX=3702 GN=CPR1 PE=1 SV=2	S	Function unknown	F-box/kelch-repeat protein At3g23880 [Medicago truncatula]
MTR_7g017380	MSTRG.35367.2	down	--	--	Cellular Component: integral component of membrane (GO:0016021);;	--	--	--	--	--	--	--	--	uncharacterized protein LOC11434807 [Medicago truncatula]
MTR_7g018500	MSTRG.35367.2	down	--	--	Molecular Function: transcription factor activity, sequence-specific DNA binding (GO:0003700);; Cellular Component: nucleus (GO:0005634);; Molecular Function: sequence-specific DNA binding (GO:0043565);; Biological Process: regulation of shoot system development (GO:0048831);; Biological Process: regulation of secondary shoot formation (GO:2000032);;	--	--	--	--	TCP family transcription factor	Transcription factor TCP1 OS=Arabidopsis thaliana OX=3702 GN=TCP1 PE=1 SV=1	K	Transcription	transcription factor DICHOTOMA [Medicago truncatula]
MTR_7g023730	MSTRG.35367.2	down	--	--	Molecular Function: molecular_function (GO:0003674);; Molecular Function: enzyme inhibitor activity (GO:0004857);; Molecular Function: protein binding (GO:0005515);; Cellular Component: cellular_component (GO:0005575);; Cellular Component: cell wall (GO:0005618);; Cellular Component: intracellular (GO:0005622);; Cellular Component: cell (GO:0005623);; Cellular Component: cytoplasm (GO:0005737);; …	--	--	--	--	Leucine rich repeat	Leucine-rich repeat protein FLOR 1 OS=Arabidopsis thaliana OX=3702 GN=FLR1 PE=1 SV=1	S	Function unknown	polygalacturonase inhibitor 2 [Medicago truncatula]
MTR_7g033320	MSTRG.35367.2	down	--	--	Molecular Function: transcription regulatory region sequence-specific DNA binding (GO:0000976);; Cellular Component: nucleus (GO:0005634);; Biological Process: regulation of transcription, DNA-templated (GO:0006355);;	--	--	--	--	No apical meristem (NAM) protein	SUPPRESSOR OF GAMMA RESPONSE 1 OS=Arabidopsis thaliana OX=3702 GN=SOG1 PE=1 SV=1	K	Transcription	SUPPRESSOR OF GAMMA RESPONSE 1 [Medicago truncatula]
MTR_7g047030	MSTRG.35367.2	down	[G]	Carbohydrate transport and metabolism	Molecular Function: UDP-glycosyltransferase activity (GO:0008194);; Cellular Component: intracellular membrane-bounded organelle (GO:0043231);;	K08237|4.4e-272|mtr:MTR_7g047030|K08237 hydroquinone glucosyltransferase [EC:2.4.1.218] | (RefSeq) UDP-glucosyltransferase family protein	--	[GC]	Carbohydrate transport and metabolism;; Energy production and conversion	UDP-glucoronosyl and UDP-glucosyl transferase	Hydroquinone glucosyltransferase OS=Rauvolfia serpentina OX=4060 GN=AS PE=1 SV=1	--	--	hydroquinone glucosyltransferase [Medicago truncatula]
MTR_7g047270	MSTRG.35367.2	down	[G]	Carbohydrate transport and metabolism	Molecular Function: UDP-glycosyltransferase activity (GO:0008194);; Cellular Component: intracellular membrane-bounded organelle (GO:0043231);;	K08237|4.4e-272|mtr:MTR_7g047030|K08237 hydroquinone glucosyltransferase [EC:2.4.1.218] | (RefSeq) UDP-glucosyltransferase family protein	--	[GC]	Carbohydrate transport and metabolism;; Energy production and conversion	UDP-glucoronosyl and UDP-glucosyl transferase	Hydroquinone glucosyltransferase OS=Rauvolfia serpentina OX=4060 GN=AS PE=1 SV=1	--	--	hydroquinone glucosyltransferase [Medicago truncatula]
MTR_7g063730	MSTRG.35367.2	down	[Q]	Secondary metabolites biosynthesis, transport and catabolism	Molecular Function: methyltransferase activity (GO:0008168);; Biological Process: methylation (GO:0032259);; Molecular Function: metal ion binding (GO:0046872);; Molecular Function: dioxygenase activity (GO:0051213);; Molecular Function: thebaine 6-O-demethylase activity (GO:0102802);; Molecular Function: oripavine 6-O-demethylase activity (GO:0102804);;	K05658|5.9e-70|cpep:111781709|K05658 ATP-binding cassette, subfamily B (MDR/TAP), member 1 [EC:7.6.2.2] | (RefSeq) uncharacterized protein LOC111781709	ABC transporters (ko02010)	[QR]	Secondary metabolites biosynthesis, transport and catabolism;; General function prediction only	2OG-Fe(II) oxygenase superfamily	Protein SRG1 OS=Arabidopsis thaliana OX=3702 GN=SRG1 PE=2 SV=1	Q	Secondary metabolites biosynthesis, transport and catabolism	protein SRG1 [Medicago truncatula]
MTR_7g068380	MSTRG.35367.2	down	[P]	Inorganic ion transport and metabolism	Biological Process: cellular calcium ion homeostasis (GO:0006874);; Cellular Component: plant-type vacuole membrane (GO:0009705);; Molecular Function: calcium:proton antiporter activity (GO:0015369);; Cellular Component: integral component of membrane (GO:0016021);; Biological Process: calcium ion transmembrane transport (GO:0070588);;	K07300|6.0e-250|mtr:MTR_7g068380|K07300 Ca2+:H+ antiporter | (RefSeq) vacuolar cation/proton exchanger 3	--	[P]	Inorganic ion transport and metabolism	Sodium/calcium exchanger protein	Vacuolar cation/proton exchanger 3 OS=Arabidopsis thaliana OX=3702 GN=CAX3 PE=1 SV=1	P	Inorganic ion transport and metabolism	vacuolar cation/proton exchanger 3 [Medicago truncatula]
MTR_7g070220	MSTRG.35367.2	down	--	--	Molecular Function: transcription regulatory region sequence-specific DNA binding (GO:0000976);; Molecular Function: transcription factor activity, sequence-specific DNA binding (GO:0003700);; Cellular Component: nucleus (GO:0005634);; Molecular Function: sequence-specific DNA binding (GO:0043565);; Biological Process: positive regulation of transcription, DNA-templated (GO:0045893);;	K09286|4.4e-44|cpep:111803672|K09286 EREBP-like factor | (RefSeq) dehydration-responsive element-binding protein 2B-like	--	--	--	AP2 domain	Dehydration-responsive element-binding protein 2A OS=Arabidopsis thaliana OX=3702 GN=DREB2A PE=1 SV=1	K	Transcription	uncharacterized protein LOC11408065 [Medicago truncatula]
MTR_7g070440	MSTRG.35367.2	down	--	--	Molecular Function: protein binding (GO:0005515);;	K11649|1.2e-25|mtr:MTR_6g053260|K11649 SWI/SNF related-matrix-associated actin-dependent regulator of chromatin subfamily C | (RefSeq) F-box and associated interaction domain protein	--	--	--	F-box domain	F-box/kelch-repeat protein At3g06240 OS=Arabidopsis thaliana OX=3702 GN=At3g06240 PE=2 SV=1	--	--	F-box/kelch-repeat protein At3g23880 [Medicago truncatula]
MTR_7g074120	MSTRG.35367.2	down	--	--	Cellular Component: membrane (GO:0016020);; Cellular Component: integral component of membrane (GO:0016021);;	--	--	--	--	Protein of unknown function (DUF1191)	--	S	Function unknown	uncharacterized protein LOC11436420 [Medicago truncatula]
MTR_7g075800	MSTRG.35367.2	down	--	--	Molecular Function: calmodulin binding (GO:0005516);; Cellular Component: plasma membrane (GO:0005886);;	--	--	--	--	--	--	--	--	F-box/RNI/FBD-like domain protein, putative [Medicago truncatula]
MTR_7g076050	MSTRG.35367.2	down	[H]	Coenzyme transport and metabolism	Molecular Function: phosphopantothenoylcysteine decarboxylase activity (GO:0004633);;	K01598|3.2e-121|mtr:MTR_7g075760|K01598 phosphopantothenoylcysteine decarboxylase [EC:4.1.1.36] | (RefSeq) phosphopantothenoylcysteine decarboxylase	Pantothenate and CoA biosynthesis (ko00770)	[PD]	Inorganic ion transport and metabolism;; Cell cycle control, cell division, chromosome partitioning	Flavoprotein	Phosphopantothenoylcysteine decarboxylase OS=Arabidopsis thaliana OX=3702 GN=HAL3A PE=1 SV=1	--	--	probable phosphopantothenoylcysteine decarboxylase [Medicago truncatula]
MTR_7g077600	MSTRG.35367.2	down	--	--	--	--	--	--	--	--	--	--	--	hypothetical protein MTR_7g077600 [Medicago truncatula]
MTR_7g079530	MSTRG.35367.2	down	[H]	Coenzyme transport and metabolism	Molecular Function: epoxide hydrolase activity (GO:0004301);;	K20860|3.7e-148|mtr:MTR_7g079530|K20860 FMN hydrolase / 5-amino-6-(5-phospho-D-ribitylamino)uracil phosphatase [EC:3.1.3.102 3.1.3.104] | (RefSeq) haloacid dehalogenase-like hydrolase family protein	Riboflavin metabolism (ko00740)	[R]	General function prediction only	Haloacid dehalogenase-like hydrolase	Flavin mononucleotide hydrolase 1, chloroplatic OS=Arabidopsis thaliana OX=3702 GN=FHY1 PE=1 SV=1	S	Function unknown	flavin mononucleotide hydrolase 1, chloroplatic [Medicago truncatula]
MTR_7g079730	MSTRG.35367.2	down	--	--	Molecular Function: nutrient reservoir activity (GO:0045735);;	--	--	--	--	Cupin	Vicilin OS=Pisum sativum OX=3888 PE=2 SV=2	S	Function unknown	provicilin [Medicago truncatula]
MTR_7g079820	MSTRG.35367.2	down	--	--	Molecular Function: nutrient reservoir activity (GO:0045735);;	--	--	--	--	Cupin	Vicilin OS=Pisum sativum OX=3888 PE=2 SV=2	S	Function unknown	provicilin [Medicago truncatula]
MTR_7g080810	MSTRG.35367.2	down	--		Molecular Function: protein kinase activity (GO:0004672);; Molecular Function: ATP binding (GO:0005524);; Cellular Component: integral component of membrane (GO:0016021);;	K13415|2.4e-76|zju:107425559|K13415 protein brassinosteroid insensitive 1 [EC:2.7.10.1 2.7.11.1] | (RefSeq) systemin receptor SR160 isoform X2	Plant hormone signal transduction (ko04075)	--	--	Protein tyrosine and serine/threonine kinase	Probably inactive leucine-rich repeat receptor-like protein kinase At5g48380 OS=Arabidopsis thaliana OX=3702 GN=At5g48380 PE=1 SV=1	T	Signal transduction mechanisms	probably inactive leucine-rich repeat receptor-like protein kinase At5g48380 [Medicago truncatula]
MTR_7g084010	MSTRG.35367.2	down	--	--	Cellular Component: Golgi trans cisterna (GO:0000138);; Molecular Function: alpha-N-acetylneuraminate alpha-2,8-sialyltransferase activity (GO:0003828);; Cellular Component: endosome (GO:0005768);; Cellular Component: trans-Golgi network (GO:0005802);; Biological Process: protein glycosylation (GO:0006486);; Biological Process: pollen germination (GO:0009846);; Biological Process: pollen tube gro…	K00779|4.4e-09|bpg:Bathy14g00960|K00779 beta-galactoside alpha-2,6-sialyltransferase (sialyltransferase 2) [EC:2.4.99.1] | (RefSeq) beta-galactoside alpha-2,6-sialyltransferase 2	N-Glycan biosynthesis (ko00510);; Other types of O-glycan biosynthesis (ko00514)	[G]	Carbohydrate transport and metabolism	Glycosyltransferase family 29 (sialyltransferase)	Sialyltransferase-like protein 1 OS=Arabidopsis thaliana OX=3702 GN=SIA1 PE=2 SV=1	G	Carbohydrate transport and metabolism	sialyltransferase-like protein 1 [Medicago truncatula]
MTR_7g084710	MSTRG.35367.2	down	--	--	--	K01689|2.3e-10|dzi:111289713|K01689 enolase [EC:4.2.1.11] | (RefSeq) enolase 1, chloroplastic isoform X1	Glycolysis / Gluconeogenesis (ko00010);; Carbon metabolism (ko01200);; Biosynthesis of amino acids (ko01230);; RNA degradation (ko03018)	--	--	Cotton fibre expressed protein	--	S	Function unknown	uncharacterized protein LOC11431449 [Medicago truncatula]
MTR_7g084750	MSTRG.35367.2	down	[G]	Carbohydrate transport and metabolism	Molecular Function: hydrolase activity, hydrolyzing O-glycosyl compounds (GO:0004553);; Cellular Component: cell wall (GO:0005618);; Biological Process: xyloglucan metabolic process (GO:0010411);; Molecular Function: xyloglucan:xyloglucosyl transferase activity (GO:0016762);; Biological Process: cell wall biogenesis (GO:0042546);; Cellular Component: apoplast (GO:0048046);; Biological Process: ce…	K08235|5.1e-178|mtr:MTR_7g084750|K08235 xyloglucan:xyloglucosyl transferase [EC:2.4.1.207] | (RefSeq) xyloglucan endotransglucosylase/hydrolase family protein	--	--	--	Glycosyl hydrolases family 16	Probable xyloglucan endotransglucosylase/hydrolase protein B OS=Phaseolus angularis OX=3914 GN=XTHB PE=2 SV=1	G	Carbohydrate transport and metabolism	probable xyloglucan endotransglucosylase/hydrolase protein B [Medicago truncatula]
MTR_7g084760	MSTRG.35367.2	down	[G]	Carbohydrate transport and metabolism	Molecular Function: hydrolase activity, hydrolyzing O-glycosyl compounds (GO:0004553);; Cellular Component: cell wall (GO:0005618);; Biological Process: xyloglucan metabolic process (GO:0010411);; Molecular Function: xyloglucan:xyloglucosyl transferase activity (GO:0016762);; Biological Process: cell wall biogenesis (GO:0042546);; Cellular Component: apoplast (GO:0048046);; Biological Process: ce…	K08235|5.5e-180|mtr:MTR_7g084760|K08235 xyloglucan:xyloglucosyl transferase [EC:2.4.1.207] | (RefSeq) xyloglucan endotransglucosylase/hydrolase family protein	--	--	--	Glycosyl hydrolases family 16	Xyloglucan endotransglucosylase/hydrolase 1 OS=Glycine max OX=3847 GN=XTH1 PE=2 SV=2	G	Carbohydrate transport and metabolism	xyloglucan endotransglucosylase/hydrolase 1 [Medicago truncatula]
MTR_7g087540	MSTRG.35367.2	down	--	--	Cellular Component: integral component of membrane (GO:0016021);;	K15121|2.4e-19|qsu:112037286|K15121 solute carrier family 25, member 44 | (RefSeq) uncharacterized protein LOC112037286	--	--	--	Domain of unknown function	--	S	Function unknown	ankyrin repeat protein [Medicago truncatula]
MTR_7g088850	MSTRG.35367.2	down	[O]	Posttranslational modification, protein turnover, chaperones	Molecular Function: ATP binding (GO:0005524);; Molecular Function: ATPase activity (GO:0016887);; Biological Process: cell division (GO:0051301);;	K13525|2.7e-103|bvg:104898659|K13525 transitional endoplasmic reticulum ATPase | (RefSeq) cell division cycle protein 48 homolog	Protein processing in endoplasmic reticulum (ko04141)	[O]	Posttranslational modification, protein turnover, chaperones	ATPase family associated with various cellular activities (AAA)	Cell division control protein 48 homolog B OS=Arabidopsis thaliana OX=3702 GN=CDC48B PE=2 SV=1	O	Posttranslational modification, protein turnover, chaperones	cell division control-like protein [Medicago truncatula]
MTR_7g090180	MSTRG.35367.2	down	[H]	Coenzyme transport and metabolism	Molecular Function: methyltransferase activity (GO:0008168);; Biological Process: methylation (GO:0032259);;	K08869|2.1e-26|apro:F751_5669|K08869 aarF domain-containing kinase | (RefSeq) putative aarF domain-containing protein kinase 1	--	[R]	General function prediction only	Methyltransferase domain	--	Q	Secondary metabolites biosynthesis, transport and catabolism	putative methyltransferase DDB_G0268948 [Medicago truncatula]
MTR_7g090590	MSTRG.35367.2	down	--	--	--	K03860|1.2e-35|nnu:104608881|K03860 phosphatidylinositol N-acetylglucosaminyltransferase subunit Q | (RefSeq) N-acetylglucosaminyl-phosphatidylinositol biosynthetic protein gpi1-like	Glycosylphosphatidylinositol (GPI)-anchor biosynthesis (ko00563)	--	--	Gibberellin regulated protein	Protein GAST1 OS=Solanum lycopersicum OX=4081 GN=GAST1 PE=2 SV=1	S	Function unknown	gibberellin-regulated protein 13 [Medicago truncatula]
MTR_7g091660	MSTRG.35367.2	down	--	--	Molecular Function: ADP binding (GO:0043531);;	K15078|2.1e-29|vvi:100255136|K15078 structure-specific endonuclease subunit SLX1 [EC:3.6.1.-] | (RefSeq) putative disease resistance protein RGA1	--	[T]	Signal transduction mechanisms	Rx N-terminal domain	Disease resistance protein RGA2 OS=Solanum bulbocastanum OX=147425 GN=RGA2 PE=1 SV=1	T	Signal transduction mechanisms	NBS-LRR type disease resistance protein [Medicago truncatula]
MTR_7g092020	MSTRG.35367.2	down	[F]	Nucleotide transport and metabolism	Molecular Function: guanylate kinase activity (GO:0004385);; Cellular Component: cytosol (GO:0005829);;	K00942|4.1e-223|mtr:MTR_7g092020|K00942 guanylate kinase [EC:2.7.4.8] | (RefSeq) guanylate kinase-like protein	Purine metabolism (ko00230)	[F]	Nucleotide transport and metabolism	Guanylate kinase	Guanylate kinase 2 OS=Arabidopsis thaliana OX=3702 GN=GK-2 PE=2 SV=1	F	Nucleotide transport and metabolism	guanylate kinase 2 isoform X1 [Medicago truncatula]
MTR_7g094510	MSTRG.35367.2	down	[IQR]	Lipid transport and metabolism;; Secondary metabolites biosynthesis, transport and catabolism;; General function prediction only	Molecular Function: oxidoreductase activity (GO:0016491);;	K00059|8.5e-137|mtr:MTR_7g094510|K00059 3-oxoacyl-[acyl-carrier protein] reductase [EC:1.1.1.100] | (RefSeq) enoyl-(acyl carrier) reductase	Fatty acid biosynthesis (ko00061);; Biotin metabolism (ko00780);; Fatty acid metabolism (ko01212)	[R]	General function prediction only	Enoyl-(Acyl carrier protein) reductase	NADPH-dependent aldehyde reductase-like protein, chloroplastic OS=Arabidopsis thaliana OX=3702 GN=At3g03980 PE=3 SV=1	Q	Secondary metabolites biosynthesis, transport and catabolism	NADPH-dependent aldehyde reductase-like protein, chloroplastic [Medicago truncatula]
MTR_7g095430	MSTRG.35367.2	down	[P]	Inorganic ion transport and metabolism	Cellular Component: integral component of plasma membrane (GO:0005887);; Molecular Function: secondary active sulfate transmembrane transporter activity (GO:0008271);; Molecular Function: anion:anion antiporter activity (GO:0015301);;	K17471|0.0e+00|mtr:MTR_7g095430|K17471 sulfate transporter 3 | (RefSeq) sulfate/bicarbonate/oxalate exchanger and transporter sat-1	--	[P]	Inorganic ion transport and metabolism	Sulfate permease family	Sulfate transporter 3.1 OS=Arabidopsis thaliana OX=3702 GN=SULTR3;1 PE=2 SV=1	P	Inorganic ion transport and metabolism	sulfate transporter 3.1 [Medicago truncatula]
MTR_7g096530	MSTRG.35367.2	down	--	--	Cellular Component: nucleus (GO:0005634);; Biological Process: hormone-mediated signaling pathway (GO:0009755);; Biological Process: positive regulation of transcription, DNA-templated (GO:0045893);;	K13944|1.1e-121|mtr:MTR_7g096530|K13944 LOB domain-containing protein 16 | (RefSeq) LOB domain protein	--	--	--	Lateral organ boundaries (LOB) domain	LOB domain-containing protein 16 OS=Arabidopsis thaliana OX=3702 GN=LBD16 PE=1 SV=1	S	Function unknown	LOB domain-containing protein 16 [Medicago truncatula]
MTR_7g098700	MSTRG.35367.2	down	[E]	Amino acid transport and metabolism	Cellular Component: cytoplasm (GO:0005737);; Biological Process: cellular amino acid metabolic process (GO:0006520);; Molecular Function: carboxy-lyase activity (GO:0016831);; Molecular Function: pyridoxal phosphate binding (GO:0030170);;	K01593|0.0e+00|mtr:MTR_7g098700|K01593 aromatic-L-amino-acid/L-tryptophan decarboxylase [EC:4.1.1.28 4.1.1.105] | (RefSeq) tyrosine/DOPA decarboxylase	Tyrosine metabolism (ko00350);; Phenylalanine metabolism (ko00360);; Tryptophan metabolism (ko00380);; Isoquinoline alkaloid biosynthesis (ko00950);; Betalain biosynthesis (ko00965)	[E]	Amino acid transport and metabolism	Pyridoxal-dependent decarboxylase conserved domain	Tyrosine decarboxylase 2 OS=Narcissus pseudonarcissus OX=39639 GN=TYDC2 PE=2 SV=1	E	Amino acid transport and metabolism	tyrosine/DOPA decarboxylase [Medicago truncatula]
MTR_7g098750	MSTRG.35367.2	down	[T]	Signal transduction mechanisms	Molecular Function: ATP binding (GO:0005524);; Cellular Component: plasma membrane (GO:0005886);; Cellular Component: integral component of membrane (GO:0016021);; Molecular Function: ATPase activity (GO:0016887);; Molecular Function: ATPase activity, coupled to transmembrane movement of substances (GO:0042626);; Biological Process: transmembrane transport (GO:0055085);;	K08712|4.4e-137|gsl:Gasu_29800|K08712 ATP-binding cassette, subfamily G (WHITE), member 2, SNQ2 | (RefSeq) ABC transporter, ATP-binding protein	ABC transporters (ko02010)	[Q]	Secondary metabolites biosynthesis, transport and catabolism	ABC-2 type transporter	Pleiotropic drug resistance protein 1 OS=Nicotiana tabacum OX=4097 GN=PDR1 PE=2 SV=1	Q	Secondary metabolites biosynthesis, transport and catabolism	pleiotropic drug resistance protein 1 isoform X1 [Medicago truncatula]
MTR_7g102260	MSTRG.35367.2	down	[G]	Carbohydrate transport and metabolism	Molecular Function: hydrolase activity, hydrolyzing O-glycosyl compounds (GO:0004553);; Cellular Component: cell wall (GO:0005618);; Biological Process: xyloglucan metabolic process (GO:0010411);; Molecular Function: xyloglucan:xyloglucosyl transferase activity (GO:0016762);; Biological Process: cell wall biogenesis (GO:0042546);; Cellular Component: apoplast (GO:0048046);; Biological Process: ce…	K08235|1.3e-181|mtr:MTR_7g102260|K08235 xyloglucan:xyloglucosyl transferase [EC:2.4.1.207] | (RefSeq) xyloglucan endotransglucosylase/hydrolase family protein	--	--	--	Glycosyl hydrolases family 16	Probable xyloglucan endotransglucosylase/hydrolase protein 32 OS=Arabidopsis thaliana OX=3702 GN=XTH32 PE=2 SV=1	G	Carbohydrate transport and metabolism	probable xyloglucan endotransglucosylase/hydrolase protein 32 [Medicago truncatula]
MTR_7g102450	MSTRG.35367.2	down	[G]	Carbohydrate transport and metabolism	Molecular Function: UDP-glycosyltransferase activity (GO:0008194);; Cellular Component: intracellular membrane-bounded organelle (GO:0043231);;	K13496|1.1e-275|mtr:MTR_7g102450|K13496 UDP-glucosyltransferase 73C [EC:2.4.1.-] | (RefSeq) UDP-glucosyltransferase family protein	Zeatin biosynthesis (ko00908)	[GC]	Carbohydrate transport and metabolism;; Energy production and conversion	UDP-glucoronosyl and UDP-glucosyl transferase	UDP-glycosyltransferase 73C6 OS=Arabidopsis thaliana OX=3702 GN=UGT73C6 PE=2 SV=1	--	--	UDP-glucosyltransferase family protein [Medicago truncatula]
MTR_7g102460	MSTRG.35367.2	down	--	--	Molecular Function: UDP-glycosyltransferase activity (GO:0008194);; Cellular Component: intracellular membrane-bounded organelle (GO:0043231);;	K13496|3.0e-295|mtr:MTR_7g102460|K13496 UDP-glucosyltransferase 73C [EC:2.4.1.-] | (RefSeq) UDP-glucosyltransferase family protein	Zeatin biosynthesis (ko00908)	[GC]	Carbohydrate transport and metabolism;; Energy production and conversion	UDP-glucoronosyl and UDP-glucosyl transferase	UDP-glycosyltransferase 73C5 OS=Arabidopsis thaliana OX=3702 GN=UGT73C5 PE=2 SV=1	--	--	UDP-glycosyltransferase 73C1 [Medicago truncatula]
MTR_7g102490	MSTRG.35367.2	down	--	--	Molecular Function: UDP-glycosyltransferase activity (GO:0008194);; Cellular Component: intracellular membrane-bounded organelle (GO:0043231);;	K13496|1.1e-297|mtr:MTR_7g102490|K13496 UDP-glucosyltransferase 73C [EC:2.4.1.-] | (RefSeq) UDP-glucosyltransferase family protein	Zeatin biosynthesis (ko00908)	[GC]	Carbohydrate transport and metabolism;; Energy production and conversion	UDP-glucoronosyl and UDP-glucosyl transferase	UDP-glycosyltransferase 73C5 OS=Arabidopsis thaliana OX=3702 GN=UGT73C5 PE=2 SV=1	--	--	UDP-glycosyltransferase 73C1 [Medicago truncatula]
MTR_7g105680	MSTRG.35367.2	down	--	--	Molecular Function: transferase activity (GO:0016740);;	K04498|4.3e-78|cam:101507863|K04498 E1A/CREB-binding protein [EC:2.3.1.48] | (RefSeq) histone acetyltransferase HAC1-like	--	[K]	Transcription	--	Histone acetyltransferase HAC1 OS=Arabidopsis thaliana OX=3702 GN=HAC1 PE=1 SV=2	K	Transcription	p300/CBP acetyltransferase-like protein [Medicago truncatula]
MTR_7g105850	MSTRG.35367.2	down	--	--	Molecular Function: aspartic-type endopeptidase activity (GO:0004190);; Biological Process: proteolysis (GO:0006508);; Cellular Component: plant-type cell wall (GO:0009505);; Biological Process: protein catabolic process (GO:0030163);;	K22683|2.6e-46|mus:103977055|K22683 aspartyl protease family protein [EC:3.4.23.-] | (RefSeq) aspartic proteinase nepenthesin-2-like	--	[O]	Posttranslational modification, protein turnover, chaperones	Xylanase inhibitor C-terminal	Probable aspartyl protease At4g16563 OS=Arabidopsis thaliana OX=3702 GN=At4g16563 PE=2 SV=1	O	Posttranslational modification, protein turnover, chaperones	probable aspartyl protease At4g16563 [Medicago truncatula]
MTR_7g111480	MSTRG.35367.2	down	--	--	--	--	--	--	--	--	--	--	--	hypothetical protein MtrDRAFT_AC157894g32v2 [Medicago truncatula]
MTR_7g112500	MSTRG.35367.2	down	--	--	Cellular Component: integral component of membrane (GO:0016021);;	--	--	--	--	--	--	--	--	transmembrane protein, putative [Medicago truncatula]
MTR_7g113030	MSTRG.35367.2	down	[HR]	Coenzyme transport and metabolism;; General function prediction only	Molecular Function: epoxide hydrolase activity (GO:0004301);; Molecular Function: hydrolase activity (GO:0016787);;	K08726|3.7e-153|adu:107492180|K08726 soluble epoxide hydrolase / lipid-phosphate phosphatase [EC:3.3.2.10 3.1.3.76] | (RefSeq) uncharacterized protein LOC107492180	Arachidonic acid metabolism (ko00590);; Peroxisome (ko04146)	[I]	Lipid transport and metabolism	alpha/beta hydrolase fold	--	I	Lipid transport and metabolism	uncharacterized protein LOC11434619 [Medicago truncatula]
MTR_7g113160	MSTRG.35367.2	down	--	--	Cellular Component: nucleosome (GO:0000786);; Cellular Component: nuclear chromatin (GO:0000790);; Molecular Function: DNA binding (GO:0003677);; Biological Process: chromatin organization (GO:0006325);; Biological Process: chromatin silencing (GO:0006342);; Molecular Function: protein heterodimerization activity (GO:0046982);;	K11251|1.9e-61|mtr:MTR_7g113160|K11251 histone H2A | (RefSeq) histone H2A 6	--	[B]	Chromatin structure and dynamics	C-terminus of histone H2A	Probable histone H2A.5 OS=Arabidopsis thaliana OX=3702 GN=At5g27670 PE=1 SV=1	B	Chromatin structure and dynamics	probable histone H2A.5 [Medicago truncatula]
MTR_7g116610	MSTRG.35367.2	down	--	--	--	--	--	--	--	--	--	--	--	hypothetical protein MTR_7g116610 [Medicago truncatula]
MTR_7g406990	MSTRG.35367.2	down	[QV]	Secondary metabolites biosynthesis, transport and catabolism;; Defense mechanisms	Molecular Function: iron ion binding (GO:0005506);; Cellular Component: integral component of membrane (GO:0016021);; Molecular Function: oxidoreductase activity, acting on paired donors, with incorporation or reduction of molecular oxygen (GO:0016705);; Molecular Function: heme binding (GO:0020037);;	K15402|2.6e-258|mtr:MTR_7g406990|K15402 fatty acid omega-hydroxylase [EC:1.14.-.-] | (RefSeq) cytochrome P450 family 94 protein	Cutin, suberine and wax biosynthesis (ko00073)	[QI]	Secondary metabolites biosynthesis, transport and catabolism;; Lipid transport and metabolism	Cytochrome P450	Cytochrome P450 86B1 OS=Arabidopsis thaliana OX=3702 GN=CYP86B1 PE=2 SV=1	Q	Secondary metabolites biosynthesis, transport and catabolism	cytochrome P450 family 94 protein [Medicago truncatula]
MTR_8g006470	MSTRG.35367.2	down	--	--	Molecular Function: transcription regulatory region sequence-specific DNA binding (GO:0000976);; Molecular Function: transcription factor activity, sequence-specific DNA binding (GO:0003700);; Cellular Component: nucleus (GO:0005634);; Biological Process: cell differentiation (GO:0030154);; Molecular Function: sequence-specific DNA binding (GO:0043565);;	K09422|7.5e-166|mtr:MTR_8g006470|K09422 transcription factor MYB, plant | (RefSeq) myb transcription factor	--	[K]	Transcription	Myb-like DNA-binding domain	Transcription factor DUO1 OS=Arabidopsis thaliana OX=3702 GN=DUO1 PE=1 SV=1	--	--	transcription factor DUO1 [Medicago truncatula]
MTR_8g007020	MSTRG.35367.2	down	--	--	Molecular Function: electron carrier activity (GO:0009055);; Cellular Component: integral component of membrane (GO:0016021);; Cellular Component: anchored component of plasma membrane (GO:0046658);;	--	--	--	--	Plastocyanin-like domain	Uclacyanin-2 OS=Arabidopsis thaliana OX=3702 GN=At2g44790 PE=2 SV=1	S	Function unknown	mavicyanin [Medicago truncatula]
MTR_8g007035	MSTRG.35367.2	down	--	--	Molecular Function: electron carrier activity (GO:0009055);; Cellular Component: integral component of membrane (GO:0016021);; Cellular Component: anchored component of plasma membrane (GO:0046658);;	--	--	--	--	Plastocyanin-like domain	Blue copper protein OS=Pisum sativum OX=3888 PE=2 SV=1	S	Function unknown	blue copper protein [Medicago truncatula]
MTR_8g010340	MSTRG.35367.2	down	--	--	Molecular Function: DNA binding (GO:0003677);; Molecular Function: transcription factor activity, sequence-specific DNA binding (GO:0003700);; Cellular Component: nucleus (GO:0005634);;	K13434|6.7e-21|ccav:112513543|K13434 pathogenesis-related genes transcriptional activator PTI6 | (RefSeq) pathogenesis-related genes transcriptional activator PTI6-like	Plant-pathogen interaction (ko04626)	--	--	AP2 domain	Ethylene-responsive transcription factor CRF6 OS=Arabidopsis thaliana OX=3702 GN=CRF6 PE=1 SV=1	--	--	ethylene-responsive transcription factor CRF6 [Medicago truncatula]
MTR_8g016320	MSTRG.35367.2	down	[IR]	Lipid transport and metabolism;; General function prediction only	Molecular Function: oxidoreductase activity, acting on CH-OH group of donors (GO:0016614);; Molecular Function: flavin adenine dinucleotide binding (GO:0050660);;	K15403|0.0e+00|mtr:MTR_8g016320|K15403 fatty acid omega-hydroxy dehydrogenase [EC:1.1.-.-] | (RefSeq) glucose-methanol-choline (GMC) oxidoreductase family protein	Cutin, suberine and wax biosynthesis (ko00073)	[R]	General function prediction only	GMC oxidoreductase	Protein HOTHEAD OS=Arabidopsis thaliana OX=3702 GN=HTH PE=1 SV=1	J	Translation, ribosomal structure and biogenesis	protein HOTHEAD [Medicago truncatula]
MTR_8g017580	MSTRG.35367.2	down	[S]	Function unknown	--	K15015|7.6e-12|aip:107609646|K15015 solute carrier family 32 (vesicular inhibitory amino acid transporter) | (RefSeq) uncharacterized protein LOC107609646 isoform X1	--	--	--	--	IQ domain-containing protein IQM1 OS=Arabidopsis thaliana OX=3702 GN=IQM1 PE=1 SV=1	S	Function unknown	IQ domain-containing protein IQM1 [Medicago truncatula]
MTR_8g019410	MSTRG.35367.2	down	--	--	Molecular Function: structural constituent of ribosome (GO:0003735);; Biological Process: translation (GO:0006412);; Cellular Component: cytosolic large ribosomal subunit (GO:0022625);; Biological Process: ribosome biogenesis (GO:0042254);;	K02915|2.7e-67|mtr:MTR_8g019410|K02915 large subunit ribosomal protein L34e | (RefSeq) 60S ribosomal protein L34, putative	Ribosome (ko03010)	[J]	Translation, ribosomal structure and biogenesis	Ribosomal protein L34e	60S ribosomal protein L34 OS=Pisum sativum OX=3888 GN=RPL34 PE=2 SV=1	J	Translation, ribosomal structure and biogenesis	60S ribosomal protein L34, putative [Medicago truncatula]
MTR_8g020850	MSTRG.35367.2	down	--	--	Molecular Function: ubiquitin activating enzyme activity (GO:0004839);; Molecular Function: ubiquitin-protein transferase activity (GO:0004842);; Biological Process: organelle organization (GO:0006996);; Cellular Component: chloroplast envelope (GO:0009941);; Cellular Component: integral component of membrane (GO:0016021);; Molecular Function: transferase activity, transferring acyl groups (GO:00…	K15688|1.4e-199|mtr:MTR_8g020850|K15688 E3 ubiquitin-protein ligase MUL1 [EC:2.3.2.27] | (RefSeq) E3 ubiquitin ligase	--	[O]	Posttranslational modification, protein turnover, chaperones	E3 Ubiquitin ligase	E3 ubiquitin-protein ligase SPL2 OS=Arabidopsis thaliana OX=3702 GN=SPL2 PE=2 SV=1	O	Posttranslational modification, protein turnover, chaperones	E3 ubiquitin-protein ligase SPL2 [Medicago truncatula]
MTR_8g024540	MSTRG.35367.2	down	--	--	Molecular Function: hydrolase activity (GO:0016787);;	--	--	--	--	Protein of unknown function (DUF4005)	Protein IQ-DOMAIN 14 OS=Arabidopsis thaliana OX=3702 GN=IQD14 PE=1 SV=1	S	Function unknown	protein IQ-DOMAIN 1 isoform X2 [Medicago truncatula]
MTR_8g024690	MSTRG.35367.2	down	--	--	Molecular Function: DNA binding (GO:0003677);;	--	--	--	--	Myb-like DNA-binding domain	--	K	Transcription	uncharacterized protein LOC25500638 [Medicago truncatula]
MTR_8g027955	MSTRG.35367.2	down	[IQ]	Lipid transport and metabolism;; Secondary metabolites biosynthesis, transport and catabolism	Cellular Component: cytoplasm (GO:0005737);; Molecular Function: acid-amino acid ligase activity (GO:0016881);;	K14506|0.0e+00|mtr:MTR_8g027955|K14506 jasmonic acid-amino synthetase [EC:6.3.2.52] | (RefSeq) indole-3-acetic acid-amido synthetase	Plant hormone signal transduction (ko04075)	--	--	GH3 auxin-responsive promoter	Jasmonoyl--L-amino acid synthetase JAR6 OS=Nicotiana attenuata OX=49451 GN=JAR6 PE=1 SV=2	S	Function unknown	jasmonic acid-amido synthetase JAR1 [Medicago truncatula]
MTR_8g028075	MSTRG.35367.2	down	--	--	Molecular Function: monooxygenase activity (GO:0004497);; Cellular Component: integral component of membrane (GO:0016021);;	--	--	[T]	Signal transduction mechanisms	DOMON domain	Cytochrome b561 and DOMON domain-containing protein At3g07570 OS=Arabidopsis thaliana OX=3702 GN=At3g07570 PE=2 SV=1	T	Signal transduction mechanisms	cytochrome b561 and DOMON domain-containing protein At3g07570 [Medicago truncatula]
MTR_8g032320	MSTRG.35367.2	down	--	--	--	K12486|1.7e-07|sbi:8071762|K12486 stromal membrane-associated protein | (RefSeq) ADP-ribosylation factor GTPase-activating protein AGD12	Endocytosis (ko04144)	[R]	General function prediction only	C2 domain	16 kDa phloem protein 2 OS=Arabidopsis thaliana OX=3702 GN=PP16-2 PE=1 SV=1	S	Function unknown	elicitor-responsive protein 3 [Medicago truncatula]
MTR_8g040860	MSTRG.35367.2	down	[I]	Lipid transport and metabolism	Biological Process: catabolic process (GO:0009056);; Molecular Function: hydrolase activity (GO:0016787);; Molecular Function: 2-hydroxyisoflavanone dehydratase activity (GO:0033987);; Molecular Function: methyl indole-3-acetate esterase activity (GO:0080030);;	K13258|1.5e-93|ccaj:109794824|K13258 2-hydroxyisoflavanone dehydratase [EC:4.2.1.105] | (RefSeq) 2-hydroxyisoflavanone dehydratase-like	Isoflavonoid biosynthesis (ko00943)	[V]	Defense mechanisms	alpha/beta hydrolase fold	2-hydroxyisoflavanone dehydratase OS=Glycyrrhiza echinata OX=46348 GN=HIDM PE=1 SV=1	I	Lipid transport and metabolism	2-hydroxyisoflavanone dehydratase [Medicago truncatula]
MTR_8g042770	MSTRG.35367.2	down	[G]	Carbohydrate transport and metabolism	Cellular Component: plasma membrane (GO:0005886);; Cellular Component: plant-type vacuole membrane (GO:0009705);; Cellular Component: integral component of membrane (GO:0016021);; Molecular Function: potassium ion antiporter activity (GO:0022821);; Biological Process: regulation of stomatal closure (GO:0090333);;	K12818|3.3e-89|smo:SELMODRAFT_429199|K12818 ATP-dependent RNA helicase DHX8/PRP22 [EC:3.6.4.13] | (RefSeq) hypothetical protein	Spliceosome (ko03040)	[R]	General function prediction only	Major Facilitator Superfamily	Protein ZINC INDUCED FACILITATOR-LIKE 1 OS=Arabidopsis thaliana OX=3702 GN=ZIFL1 PE=2 SV=1	S	Function unknown	protein ZINC INDUCED FACILITATOR-LIKE 1 [Medicago truncatula]
MTR_8g063080	MSTRG.35367.2	down	[S]	Function unknown	Molecular Function: acid phosphatase activity (GO:0003993);; Molecular Function: metal ion binding (GO:0046872);;	K22390|0.0e+00|mtr:MTR_8g063080|K22390 acid phosphatase type 7 | (RefSeq) inactive purple acid phosphatase-like protein	--	[G]	Carbohydrate transport and metabolism	Fn3-like domain from Purple Acid Phosphatase	Probable inactive purple acid phosphatase 1 OS=Arabidopsis thaliana OX=3702 GN=PAP1 PE=2 SV=1	G	Carbohydrate transport and metabolism	probable inactive purple acid phosphatase 1 [Medicago truncatula]
MTR_8g066470	MSTRG.35367.2	down	--	--	--	--	--	--	--	--	--	S	Function unknown	uncharacterized protein LOC11440481 [Medicago truncatula]
MTR_8g068110	MSTRG.35367.2	down	--	--	Biological Process: carbohydrate metabolic process (GO:0005975);; Molecular Function: lyase activity (GO:0016829);; Molecular Function: carbohydrate binding (GO:0030246);;	K18195|0.0e+00|mtr:MTR_8g068110|K18195 rhamnogalacturonan endolyase [EC:4.2.2.23] | (RefSeq) rhamnogalacturonate lyase B-like protein	--	--	--	Rhamnogalacturonate lyase family	--	S	Function unknown	uncharacterized protein LOC11412406 isoform X1 [Medicago truncatula]
MTR_8g071330	MSTRG.35367.2	down	--	--	Molecular Function: molecular_function (GO:0003674);; Molecular Function: binding (GO:0005488);; Molecular Function: protein binding (GO:0005515);; Molecular Function: calmodulin binding (GO:0005516);;	K21843|0.0e+00|mtr:MTR_8g071330|K21843 tetratricopeptide repeat protein 7 | (RefSeq) calmodulin-binding protein MPCBP protein	--	[T]	Signal transduction mechanisms	Tetratricopeptide repeat	Protein NPG1 OS=Arabidopsis thaliana OX=3702 GN=NPG1 PE=1 SV=1	T	Signal transduction mechanisms	calmodulin-binding protein MPCBP protein [Medicago truncatula]
MTR_8g072000	MSTRG.35367.2	down	--	--	Cellular Component: extracellular region (GO:0005576);; Cellular Component: plant-type cell wall (GO:0009505);; Molecular Function: carboxylic ester hydrolase activity (GO:0052689);; Molecular Function: pectin acetylesterase activity (GO:0052793);; Biological Process: cell wall organization (GO:0071555);;	K01280|3.1e-107|spen:107013676|K01280 tripeptidyl-peptidase II [EC:3.4.14.10] | (RefSeq) tripeptidyl-peptidase 2-like isoform X1	--	[M]	Cell wall/membrane/envelope biogenesis	Pectinacetylesterase	Pectin acetylesterase 8 OS=Arabidopsis thaliana OX=3702 GN=PAE8 PE=2 SV=1	M	Cell wall/membrane/envelope biogenesis	pectinacetylesterase family protein [Medicago truncatula]
MTR_8g073750	MSTRG.35367.2	down	--	--	--	K24260|1.1e-31|mtr:MTR_4g114930|K24260 WD repeat-containing protein 11 | (RefSeq) transducin family protein/WD-40 repeat protein	--	[R]	General function prediction only	Phosphopantetheine attachment site	Acyl carrier protein 3, chloroplastic OS=Cuphea lanceolata OX=3930 GN=ACL1.3 PE=2 SV=1	--	--	phosphopantetheine attachment site protein [Medicago truncatula]
MTR_8g074920	MSTRG.35367.2	down	[M]	Cell wall/membrane/envelope biogenesis	Molecular Function: protein kinase activity (GO:0004672);; Molecular Function: ATP binding (GO:0005524);; Cellular Component: plasma membrane (GO:0005886);; Cellular Component: plasmodesma (GO:0009506);; Cellular Component: integral component of membrane (GO:0016021);; Biological Process: protein autophosphorylation (GO:0046777);;	K13430|2.6e-61|zma:100281460|K13430 serine/threonine-protein kinase PBS1 [EC:2.7.11.1] | (RefSeq) serine/threonine-protein kinase NAK	Plant-pathogen interaction (ko04626)	[T]	Signal transduction mechanisms	Protein tyrosine and serine/threonine kinase	Receptor-like protein kinase THESEUS 1 OS=Arabidopsis thaliana OX=3702 GN=THE1 PE=1 SV=1	T	Signal transduction mechanisms	probable serine/threonine-protein kinase PBL7 [Medicago truncatula]
MTR_8g074930	MSTRG.35367.2	down	--	--	Molecular Function: protein serine/threonine phosphatase activity (GO:0004722);; Molecular Function: magnesium-dependent protein serine/threonine phosphatase activity (GO:0004724);; Molecular Function: metal ion binding (GO:0046872);;	K01102|1.6e-214|cam:101506357|K01102 pyruvate dehydrogenase phosphatase [EC:3.1.3.43] | (RefSeq) probable protein phosphatase 2C 46	--	[T]	Signal transduction mechanisms	Protein phosphatase 2C	Probable protein phosphatase 2C 46 OS=Arabidopsis thaliana OX=3702 GN=At3g51370 PE=2 SV=1	T	Signal transduction mechanisms	probable protein phosphatase 2C 46 [Medicago truncatula]
MTR_8g074940	MSTRG.35367.2	down	--	--	--	--	--	--	--	--	--	--	--	hypothetical protein MTR_8g074940 [Medicago truncatula]
MTR_8g074970	MSTRG.35367.2	down	--	--	Molecular Function: calcium activated cation channel activity (GO:0005227);; Cellular Component: plasma membrane (GO:0005886);; Cellular Component: integral component of membrane (GO:0016021);;	K21989|2.8e-16|pda:103706332|K21989 calcium permeable stress-gated cation channel | (RefSeq) CSC1-like protein At1g32090	--	[R]	General function prediction only	Calcium-dependent channel, 7TM region, putative phosphate	CSC1-like protein At4g35870 OS=Arabidopsis thaliana OX=3702 GN=GFS10 PE=2 SV=1	S	Function unknown	CSC1-like protein At4g35870 [Medicago truncatula]
MTR_8g075000	MSTRG.35367.2	down	--	--	--	--	--	--	--	--	--	--	--	hypothetical protein MTR_8g075000 [Medicago truncatula]
MTR_8g075010	MSTRG.35367.2	down	--	--	Molecular Function: aspartic-type endopeptidase activity (GO:0004190);; Biological Process: proteolysis (GO:0006508);; Biological Process: protein catabolic process (GO:0030163);;	K22683|1.5e-23|ppp:112290114|K22683 aspartyl protease family protein [EC:3.4.23.-] | (RefSeq) aspartyl protease family protein 2-like isoform X1	--	[O]	Posttranslational modification, protein turnover, chaperones	Xylanase inhibitor N-terminal	Aspartyl protease family protein 1 OS=Arabidopsis thaliana OX=3702 GN=APF1 PE=2 SV=1	O	Posttranslational modification, protein turnover, chaperones	aspartyl protease family protein 1 isoform X1 [Medicago truncatula]
MTR_8g075040	MSTRG.35367.2	down	[R]	General function prediction only	Molecular Function: ATP binding (GO:0005524);; Molecular Function: ATPase activity (GO:0016887);;	K06184|0.0e+00|mtr:MTR_8g075040|K06184 ATP-binding cassette, subfamily F, member 1 | (RefSeq) ABC transporter family F protein PpABCF protein	--	[J]	Translation, ribosomal structure and biogenesis	ABC transporter	ABC transporter F family member 4 OS=Arabidopsis thaliana OX=3702 GN=ABCF4 PE=2 SV=1	J	Translation, ribosomal structure and biogenesis	ABC transporter family F protein PpABCF protein [Medicago truncatula]
MTR_8g075070	MSTRG.35367.2	down	--	--	--	--	--	--	--	--	--	--	--	hypothetical protein MTR_8g075070 [Medicago truncatula]
MTR_8g075080	MSTRG.35367.2	down	--	--	--	--	--	--	--	--	--	--	--	hypothetical protein MTR_8g075080 [Medicago truncatula]
MTR_8g075090	MSTRG.35367.2	down	--	--	Molecular Function: aspartic-type endopeptidase activity (GO:0004190);; Biological Process: proteolysis (GO:0006508);; Biological Process: protein catabolic process (GO:0030163);;	K22683|2.5e-26|cmo:103500464|K22683 aspartyl protease family protein [EC:3.4.23.-] | (RefSeq) aspartyl protease family protein 2	--	[O]	Posttranslational modification, protein turnover, chaperones	Xylanase inhibitor N-terminal	Aspartyl protease family protein 1 OS=Arabidopsis thaliana OX=3702 GN=APF1 PE=2 SV=1	O	Posttranslational modification, protein turnover, chaperones	aspartyl protease family protein 1 isoform X2 [Medicago truncatula]
MTR_8g075100	MSTRG.35367.2	down	--	--	Molecular Function: peroxidase activity (GO:0004601);; Cellular Component: extracellular region (GO:0005576);; Biological Process: response to oxidative stress (GO:0006979);; Cellular Component: plant-type cell wall (GO:0009505);; Cellular Component: plasmodesma (GO:0009506);; Molecular Function: heme binding (GO:0020037);; Biological Process: hydrogen peroxide catabolic process (GO:0042744);; Mo…	K00430|2.5e-178|mtr:MTR_8g075100|K00430 peroxidase [EC:1.11.1.7] | (RefSeq) peroxidase family protein	Phenylpropanoid biosynthesis (ko00940)	--	--	Peroxidase	Peroxidase 64 OS=Arabidopsis thaliana OX=3702 GN=PER64 PE=1 SV=1	Q	Secondary metabolites biosynthesis, transport and catabolism	peroxidase 64 [Medicago truncatula]
MTR_8g075110	MSTRG.35367.2	down	[T]	Signal transduction mechanisms	--	K14964|2.5e-43|smo:SELMODRAFT_449986|K14964 Set1/Ash2 histone methyltransferase complex subunit ASH2 | (RefSeq) ASH2-like; hypothetical protein	--	--	--	--	--	--	--	uncharacterized protein LOC11440552 [Medicago truncatula]
MTR_8g075120	MSTRG.35367.2	down	--	--	Molecular Function: DNA binding (GO:0003677);; Molecular Function: RNA binding (GO:0003723);;	K18757|1.3e-241|mtr:MTR_8g075120|K18757 la-related protein 1 | (RefSeq) LA-related protein 6 LA RNA-binding domain protein	--	[OJ]	Posttranslational modification, protein turnover, chaperones;; Translation, ribosomal structure and biogenesis	La domain	La-related protein 1C OS=Arabidopsis thaliana OX=3702 GN=LARP1C PE=1 SV=1	--	--	la-related protein 1C [Medicago truncatula]
MTR_8g075130	MSTRG.35367.2	down	--	--	Molecular Function: transcription factor activity, sequence-specific DNA binding (GO:0003700);; Cellular Component: nucleus (GO:0005634);; Biological Process: positive regulation of transcription, DNA-templated (GO:0045893);;	K14432|4.7e-09|cit:102629355|K14432 ABA responsive element binding factor | (RefSeq) ABSCISIC ACID-INSENSITIVE 5-like protein 2	Plant hormone signal transduction (ko04075)	--	--	bZIP transcription factor	Protein FD OS=Arabidopsis thaliana OX=3702 GN=FD PE=1 SV=1	--	--	BZIP transcription factor [Medicago truncatula]
MTR_8g075140	MSTRG.35367.2	down	--	--	Cellular Component: nuclear MIS12/MIND complex (GO:0000818);; Biological Process: chromosome segregation (GO:0007059);;	--	--	--	--	Nnf1	--	S	Function unknown	uncharacterized protein LOC11440553 isoform X2 [Medicago truncatula]
MTR_8g075150	MSTRG.35367.2	down	--	--	--	--	--	--	--	PLAC8 family	Protein MID1-COMPLEMENTING ACTIVITY 1 OS=Arabidopsis thaliana OX=3702 GN=MCA1 PE=1 SV=1	S	Function unknown	protein MID1-COMPLEMENTING ACTIVITY 1 [Medicago truncatula]
MTR_8g075170	MSTRG.35367.2	down	--	--	--	--	--	--	--	--	--	--	--	hypothetical protein MTR_8g075170 [Medicago truncatula]
MTR_8g075180	MSTRG.35367.2	down	--	--	Cellular Component: integral component of membrane (GO:0016021);;	--	--	--	--	--	--	--	--	transmembrane protein, putative [Medicago truncatula]
MTR_8g075190	MSTRG.35367.2	down	--	--	--	--	--	--	--	--	F-box protein At4g35930 OS=Arabidopsis thaliana OX=3702 GN=At4g35930 PE=2 SV=1	S	Function unknown	F-box protein At4g35930 isoform X2 [Medicago truncatula]
MTR_8g075195	MSTRG.35367.2	down	--	--	--	--	--	--	--	--	--	--	--	hypothetical protein MTR_8g075195 [Medicago truncatula]
MTR_8g075200	MSTRG.35367.2	down	--	--	Cellular Component: extracellular region (GO:0005576);; Biological Process: lipid metabolic process (GO:0006629);; Molecular Function: lipase activity (GO:0016298);;	K00679|1.3e-67|cic:CICLE_v10027727mg|K00679 phospholipid:diacylglycerol acyltransferase [EC:2.3.1.158] | (RefSeq) hypothetical protein	Glycerolipid metabolism (ko00561)	--	--	GDSL-like Lipase/Acylhydrolase	GDSL esterase/lipase EXL3 OS=Arabidopsis thaliana OX=3702 GN=EXL3 PE=2 SV=1	I	Lipid transport and metabolism	GDSL-like lipase/acylhydrolase [Medicago truncatula]
MTR_8g075220	MSTRG.35367.2	down	[IR]	Lipid transport and metabolism;; General function prediction only	Cellular Component: extracellular region (GO:0005576);; Biological Process: lipid metabolic process (GO:0006629);; Molecular Function: lipase activity (GO:0016298);;	K14209|1.3e-66|ats:109773794|K14209 solute carrier family 36 (proton-coupled amino acid transporter) | (RefSeq) uncharacterized protein LOC109773794	--	--	--	GDSL-like Lipase/Acylhydrolase	GDSL esterase/lipase EXL3 OS=Arabidopsis thaliana OX=3702 GN=EXL3 PE=2 SV=1	I	Lipid transport and metabolism	GDSL-like lipase/acylhydrolase [Medicago truncatula]
MTR_8g075230	MSTRG.35367.2	down	[IR]	Lipid transport and metabolism;; General function prediction only	Molecular Function: triglyceride lipase activity (GO:0004806);; Cellular Component: extracellular region (GO:0005576);;	K00679|1.8e-71|cic:CICLE_v10027727mg|K00679 phospholipid:diacylglycerol acyltransferase [EC:2.3.1.158] | (RefSeq) hypothetical protein	Glycerolipid metabolism (ko00561)	--	--	GDSL-like Lipase/Acylhydrolase	GDSL esterase/lipase EXL3 OS=Arabidopsis thaliana OX=3702 GN=EXL3 PE=2 SV=1	I	Lipid transport and metabolism	GDSL-like lipase/acylhydrolase [Medicago truncatula]
MTR_8g075240	MSTRG.35367.2	down	[K]	Transcription	Molecular Function: GTPase activity (GO:0003924);; Molecular Function: GTP binding (GO:0005525);; Cellular Component: nucleus (GO:0005634);; Cellular Component: cytoplasm (GO:0005737);; Cellular Component: cytoskeleton (GO:0005856);; Cellular Component: plasma membrane (GO:0005886);; Cellular Component: cell cortex (GO:0005938);; Biological Process: actin filament organization (GO:0007015);; Biol…	K04392|2.2e-108|mtr:MTR_8g075240|K04392 Ras-related C3 botulinum toxin substrate 1 | (RefSeq) Rho-like GTP-binding protein	Phagosome (ko04145)	[R]	General function prediction only	Ras family	Rac-like GTP-binding protein RHO1 OS=Pisum sativum OX=3888 GN=RHO1 PE=2 SV=1	S	Function unknown	rac-like GTP-binding protein RHO1 [Medicago truncatula]
MTR_8g075250	MSTRG.35367.2	down	--	--	Biological Process: DNA damage checkpoint (GO:0000077);; Cellular Component: nuclear chromatin (GO:0000790);; Molecular Function: chromatin binding (GO:0003682);; Biological Process: DNA repair (GO:0006281);; Biological Process: mitotic DNA replication checkpoint (GO:0033314);; Cellular Component: host cell nucleus (GO:0042025);;	K06662|0.0e+00|mtr:MTR_8g075250|K06662 cell cycle checkpoint protein | (RefSeq) cell cycle checkpoint protein RAD17, putative	--	[DL]	Cell cycle control, cell division, chromosome partitioning;; Replication, recombination and repair	Rad17 P-loop domain	Cell cycle checkpoint protein RAD17 OS=Arabidopsis thaliana OX=3702 GN=RAD17 PE=1 SV=1	--	--	cell cycle checkpoint protein RAD17 [Medicago truncatula]
MTR_8g075260	MSTRG.35367.2	down	--	--	Cellular Component: cellular_component (GO:0005575);; Cellular Component: intracellular (GO:0005622);; Cellular Component: cell (GO:0005623);; Cellular Component: cytoplasm (GO:0005737);; Cellular Component: chloroplast (GO:0009507);; Cellular Component: plastid (GO:0009536);; Cellular Component: organelle (GO:0043226);; Cellular Component: membrane-bounded organelle (GO:0043227);; Cellular Compo…	K14152|9.9e-70|cpep:111783531|K14152 phosphoribosyl-ATP pyrophosphohydrolase / phosphoribosyl-AMP cyclohydrolase / histidinol dehydrogenase [EC:3.6.1.31 3.5.4.19 1.1.1.23] | (RefSeq) uncharacterized protein LOC111783531	Histidine metabolism (ko00340);; Biosynthesis of amino acids (ko01230)	--	--	Tetratricopeptide repeat	Protein POLLENLESS 3-LIKE 2 OS=Arabidopsis thaliana OX=3702 GN=At3g51280 PE=2 SV=1	S	Function unknown	protein POLLENLESS 3-LIKE 2 [Medicago truncatula]
MTR_8g075280	MSTRG.35367.2	down	--	--	Molecular Function: 1-deoxy-D-xylulose-5-phosphate synthase activity (GO:0008661);; Cellular Component: integral component of membrane (GO:0016021);; Biological Process: terpenoid biosynthetic process (GO:0016114);;	--	--	[R]	General function prediction only	1-deoxy-D-xylulose-5-phosphate synthase	Probable peptide/nitrate transporter At3g43790 OS=Arabidopsis thaliana OX=3702 GN=ZIFL2 PE=2 SV=2	I	Lipid transport and metabolism	transmembrane protein, putative [Medicago truncatula]
MTR_8g075290	MSTRG.35367.2	down	--	--	--	--	--	--	--	--	--	--	--	uncharacterized protein LOC11444871 [Medicago truncatula]
MTR_8g075300	MSTRG.35367.2	down	--	--	--	--	--	--	--	--	--	--	--	hypothetical protein MTR_8g075300 [Medicago truncatula]
MTR_8g075310	MSTRG.35367.2	down	[R]	General function prediction only	Cellular Component: endoplasmic reticulum (GO:0005783);; Biological Process: auxin metabolic process (GO:0009850);; Molecular Function: IAA-Ala conjugate hydrolase activity (GO:0010179);; Molecular Function: hydrolase activity (GO:0016787);;	K14664|3.2e-197|mtr:MTR_8g062790|K14664 IAA-amino acid hydrolase [EC:3.5.1.-] | (RefSeq) IAA-amino acid hydrolase ILR1-like protein	--	--	--	Peptidase family M20/M25/M40	IAA-amino acid hydrolase ILR1-like 4 OS=Arabidopsis thaliana OX=3702 GN=ILL4 PE=1 SV=2	G	Carbohydrate transport and metabolism	IAA-amino acid hydrolase ILR1-like protein [Medicago truncatula]
MTR_8g075320	MSTRG.35367.2	down	[O]	Posttranslational modification, protein turnover, chaperones	Molecular Function: endopeptidase activity (GO:0004175);; Molecular Function: threonine-type endopeptidase activity (GO:0004298);; Cellular Component: nucleus (GO:0005634);; Cellular Component: cytoplasm (GO:0005737);; Cellular Component: proteasome core complex (GO:0005839);; Biological Process: proteasomal protein catabolic process (GO:0010498);; Biological Process: proteasomal ubiquitin-indepe…	K02731|1.9e-133|mtr:MTR_8g075320|K02731 20S proteasome subunit alpha 4 [EC:3.4.25.1] | (RefSeq) proteasome subunit alpha type-7-A protein	Proteasome (ko03050)	[O]	Posttranslational modification, protein turnover, chaperones	Proteasome subunit	Proteasome subunit alpha type-7 OS=Cicer arietinum OX=3827 GN=PAD1 PE=2 SV=1	O	Posttranslational modification, protein turnover, chaperones	proteasome subunit alpha type-7 [Medicago truncatula]
MTR_8g075330	MSTRG.35367.2	down	[G]	Carbohydrate transport and metabolism	Molecular Function: alpha-mannosidase activity (GO:0004559);; Biological Process: mannose metabolic process (GO:0006013);; Biological Process: protein deglycosylation (GO:0006517);; Cellular Component: integral component of membrane (GO:0016021);; Molecular Function: carbohydrate binding (GO:0030246);; Molecular Function: metal ion binding (GO:0046872);;	K01191|0.0e+00|mtr:MTR_8g075330|K01191 alpha-mannosidase [EC:3.2.1.24] | (RefSeq) glycoside hydrolase family 38 protein	Other glycan degradation (ko00511)	[G]	Carbohydrate transport and metabolism	Glycosyl hydrolases family 38 N-terminal domain	Alpha-mannosidase OS=Canavalia ensiformis OX=3823 PE=1 SV=1	G	Carbohydrate transport and metabolism	alpha-mannosidase isoform X1 [Medicago truncatula]
MTR_8g075340	MSTRG.35367.2	down	[T]	Signal transduction mechanisms	Molecular Function: phosphorelay sensor kinase activity (GO:0000155);; Cellular Component: integral component of membrane (GO:0016021);;	K19691|2.1e-49|ppp:112294252|K19691 osomolarity two-component system, sensor histidine kinase NIK1 [EC:2.7.13.3] | (RefSeq) uncharacterized protein LOC112294252	--	[T]	Signal transduction mechanisms	Histidine kinase-, DNA gyrase B-, and HSP90-like ATPase	Histidine kinase 1 OS=Arabidopsis thaliana OX=3702 GN=AHK1 PE=1 SV=2	T	Signal transduction mechanisms	histidine kinase 1 [Medicago truncatula]
MTR_8g075350	MSTRG.35367.2	down	--	--	Cellular Component: plasma membrane (GO:0005886);;	K19366|7.2e-254|mtr:MTR_8g075350|K19366 spartin | (RefSeq) senescence/dehydration-associated-like protein	Endocytosis (ko04144)	--	--	Senescence-associated protein	Protein EARLY-RESPONSIVE TO DEHYDRATION 7, chloroplastic OS=Arabidopsis thaliana OX=3702 GN=ERD7 PE=1 SV=1	S	Function unknown	protein EARLY-RESPONSIVE TO DEHYDRATION 7, chloroplastic [Medicago truncatula]
MTR_8g075370	MSTRG.35367.2	down	--	--	--	--	--	--	--	--	--	--	--	hypothetical protein MTR_8g075370 [Medicago truncatula]
MTR_8g075380	MSTRG.35367.2	down	--	--	--	--	--	--	--	--	--	--	--	hypothetical protein MTR_8g075380 [Medicago truncatula]
MTR_8g075830	MSTRG.35367.2	down	[Q]	Secondary metabolites biosynthesis, transport and catabolism	Molecular Function: naringenin 3-dioxygenase activity (GO:0045486);; Molecular Function: metal ion binding (GO:0046872);; Molecular Function: dioxygenase activity (GO:0051213);;	K00475|7.5e-211|mtr:MTR_8g075830|K00475 naringenin 3-dioxygenase [EC:1.14.11.9] | (RefSeq) naringenin 3-dioxygenase (flavanone-3-hydroxylase)	Flavonoid biosynthesis (ko00941)	[QR]	Secondary metabolites biosynthesis, transport and catabolism;; General function prediction only	2OG-Fe(II) oxygenase superfamily	Naringenin,2-oxoglutarate 3-dioxygenase (Fragment) OS=Petunia hybrida OX=4102 GN=AN3 PE=1 SV=1	Q	Secondary metabolites biosynthesis, transport and catabolism	naringenin,2-oxoglutarate 3-dioxygenase [Medicago truncatula]
MTR_8g076920	MSTRG.35367.2	down	[MDT]	Cell wall/membrane/envelope biogenesis;; Cell cycle control, cell division, chromosome partitioning;; Signal transduction mechanisms	Molecular Function: ATP binding (GO:0005524);; Molecular Function: hydrolase activity (GO:0016787);;	K08900|5.3e-284|mtr:MTR_8g076920|K08900 mitochondrial chaperone BCS1 | (RefSeq) P-loop nucleoside triphosphate hydrolase superfamily protein	--	[O]	Posttranslational modification, protein turnover, chaperones	Domain associated at C-terminal with AAA	Protein HYPER-SENSITIVITY-RELATED 4 OS=Arabidopsis thaliana OX=3702 GN=HSR4 PE=2 SV=1	O	Posttranslational modification, protein turnover, chaperones	AAA-ATPase At3g50940 [Medicago truncatula]
MTR_8g077135	MSTRG.35367.2	down	--	--	Cellular Component: integral component of membrane (GO:0016021);;	--	--	--	--	--	--	--	--	uncharacterized protein LOC25501626 [Medicago truncatula]
MTR_8g078240	MSTRG.35367.2	down	[M]	Cell wall/membrane/envelope biogenesis	Cellular Component: Golgi apparatus (GO:0005794);; Molecular Function: transferase activity, transferring glycosyl groups (GO:0016757);;	K20893|1.3e-201|mtr:MTR_8g078240|K20893 probable galacturonosyltransferase-like 1 [EC:2.4.1.-] | (RefSeq) CAZy family GT8 glycosyltransferase	--	--	--	Glycosyl transferase family 8	Probable galacturonosyltransferase-like 1 OS=Arabidopsis thaliana OX=3702 GN=GATL1 PE=2 SV=1	G	Carbohydrate transport and metabolism	probable galacturonosyltransferase-like 1 [Medicago truncatula]
MTR_8g081620	MSTRG.35367.2	down	[O]	Posttranslational modification, protein turnover, chaperones	Cellular Component: chloroplast (GO:0009507);; Biological Process: chaperone-mediated protein folding (GO:0061077);;	K03686|1.1e-11|cann:107861965|K03686 molecular chaperone DnaJ | (RefSeq) chaperone protein DnaJ	--	[O]	Posttranslational modification, protein turnover, chaperones	DnaJ domain	Chaperone protein dnaJ 20, chloroplastic OS=Arabidopsis thaliana OX=3702 GN=ATJ20 PE=1 SV=2	I	Lipid transport and metabolism	chaperone protein dnaJ 20, chloroplastic [Medicago truncatula]
MTR_8g083290	MSTRG.35367.2	down	[G]	Carbohydrate transport and metabolism	Molecular Function: UDP-glycosyltransferase activity (GO:0008194);; Cellular Component: intracellular membrane-bounded organelle (GO:0043231);; Molecular Function: quercetin 3-O-glucosyltransferase activity (GO:0080043);; Molecular Function: quercetin 7-O-glucosyltransferase activity (GO:0080044);;	K13692|1.2e-115|csat:104718848|K13692 UDP-glucose:(indol-3-yl)acetate beta-D-glucosyltransferase [EC:2.4.1.121] | (RefSeq) UDP-glycosyltransferase 75D1-like	--	[GC]	Carbohydrate transport and metabolism;; Energy production and conversion	UDP-glucoronosyl and UDP-glucosyl transferase	UDP-glycosyltransferase 75C1 OS=Solanum lycopersicum OX=4081 GN=UGT75C1 PE=1 SV=1	--	--	crocetin glucosyltransferase, chloroplastic [Medicago truncatula]
MTR_8g088250	MSTRG.35367.2	down	--	--	Molecular Function: NAD+ ADP-ribosyltransferase activity (GO:0003950);;	--	--	--	--	RCD1-SRO-TAF4 (RST) plant domain	Probable inactive poly [ADP-ribose] polymerase SRO2 OS=Arabidopsis thaliana OX=3702 GN=SRO2 PE=1 SV=1	S	Function unknown	probable inactive poly [ADP-ribose] polymerase SRO2 isoform X1 [Medicago truncatula]
MTR_8g091280	MSTRG.35367.2	down	[E]	Amino acid transport and metabolism	Molecular Function: transaminase activity (GO:0008483);; Biological Process: biosynthetic process (GO:0009058);; Molecular Function: pyridoxal phosphate binding (GO:0030170);;	K15849|6.9e-265|mtr:MTR_8g091280|K15849 bifunctional aspartate aminotransferase and glutamate/aspartate-prephenate aminotransferase [EC:2.6.1.1 2.6.1.78 2.6.1.79] | (RefSeq) aspartate aminotransferase	Tyrosine metabolism (ko00350);; Phenylalanine metabolism (ko00360);; Phenylalanine, tyrosine and tryptophan biosynthesis (ko00400);; Isoquinoline alkaloid biosynthesis (ko00950);; Tropane, piperidine and pyridine alkaloid biosynthesis (ko00960);; Biosynthesis of amino acids (ko01230)	[E]	Amino acid transport and metabolism	Aminotransferase class I and II	Bifunctional aspartate aminotransferase and glutamate/aspartate-prephenate aminotransferase OS=Petunia hybrida OX=4102 PE=1 SV=1	E	Amino acid transport and metabolism	bifunctional aspartate aminotransferase and glutamate/aspartate-prephenate aminotransferase [Medicago truncatula]
MTR_8g091530	MSTRG.35367.2	down	--	--	Molecular Function: nucleic acid binding (GO:0003676);;	K12875|0.0e+00|mtr:MTR_8g091530|K12875 apoptotic chromatin condensation inducer in the nucleus | (RefSeq) SAP domain protein	RNA transport (ko03013);; mRNA surveillance pathway (ko03015);; Spliceosome (ko03040)	[B]	Chromatin structure and dynamics	RNSP1-SAP18 binding (RSB) motif	--	B	Chromatin structure and dynamics	actin cytoskeleton-regulatory complex protein PAN1 [Medicago truncatula]
MTR_8g091720	MSTRG.35367.2	down	--	--	Cellular Component: nucleus (GO:0005634);; Molecular Function: sequence-specific DNA binding (GO:0043565);; Biological Process: positive regulation of transcription, DNA-templated (GO:0045893);; Molecular Function: protein heterodimerization activity (GO:0046982);;	K08065|1.4e-110|mtr:MTR_8g091720|K08065 nuclear transcription Y subunit beta | (RefSeq) nuclear transcription factor Y protein	--	[K]	Transcription	Histone-like transcription factor (CBF/NF-Y) and archaeal histone	Nuclear transcription factor Y subunit B-3 OS=Arabidopsis thaliana OX=3702 GN=NFYB3 PE=1 SV=1	B	Chromatin structure and dynamics	nuclear transcription factor Y subunit B-3 [Medicago truncatula]
MTR_8g093930	MSTRG.35367.2	down	[Q]	Secondary metabolites biosynthesis, transport and catabolism	Biological Process: response to light stimulus (GO:0009416);; Biological Process: gibberellin biosynthetic process (GO:0009686);; Biological Process: unidimensional cell growth (GO:0009826);; Biological Process: flower development (GO:0009908);; Molecular Function: gibberellin 20-oxidase activity (GO:0045544);; Molecular Function: metal ion binding (GO:0046872);; Molecular Function: gibberellin-4…	K01890|3.3e-102|cam:101489993|K01890 phenylalanyl-tRNA synthetase beta chain [EC:6.1.1.20] | (RefSeq) probable phenylalanine--tRNA ligase beta subunit	Aminoacyl-tRNA biosynthesis (ko00970)	[QR]	Secondary metabolites biosynthesis, transport and catabolism;; General function prediction only	2OG-Fe(II) oxygenase superfamily	Gibberellin 20 oxidase 3 OS=Arabidopsis thaliana OX=3702 GN=GA20OX3 PE=2 SV=1	Q	Secondary metabolites biosynthesis, transport and catabolism	gibberellin 20 oxidase 3 [Medicago truncatula]
MTR_8g093980	MSTRG.35367.2	down	[Q]	Secondary metabolites biosynthesis, transport and catabolism	Biological Process: response to light stimulus (GO:0009416);; Biological Process: gibberellin biosynthetic process (GO:0009686);; Biological Process: unidimensional cell growth (GO:0009826);; Biological Process: flower development (GO:0009908);; Molecular Function: gibberellin 20-oxidase activity (GO:0045544);; Molecular Function: metal ion binding (GO:0046872);; Molecular Function: gibberellin-4…	K01890|3.4e-166|cam:101489993|K01890 phenylalanyl-tRNA synthetase beta chain [EC:6.1.1.20] | (RefSeq) probable phenylalanine--tRNA ligase beta subunit	Aminoacyl-tRNA biosynthesis (ko00970)	[QR]	Secondary metabolites biosynthesis, transport and catabolism;; General function prediction only	2OG-Fe(II) oxygenase superfamily	Gibberellin 20 oxidase 3 OS=Arabidopsis thaliana OX=3702 GN=GA20OX3 PE=2 SV=1	Q	Secondary metabolites biosynthesis, transport and catabolism	gibberellin 20 oxidase 3 [Medicago truncatula]
MTR_8g094010	MSTRG.35367.2	down	--	--	--	K01890|1.6e-31|cam:101489993|K01890 phenylalanyl-tRNA synthetase beta chain [EC:6.1.1.20] | (RefSeq) probable phenylalanine--tRNA ligase beta subunit	Aminoacyl-tRNA biosynthesis (ko00970)	--	--	--	--	--	--	gibberellin 20-oxidase, putative [Medicago truncatula]
MTR_8g094580	MSTRG.35367.2	down	--	--	Molecular Function: DNA binding (GO:0003677);; Cellular Component: nucleus (GO:0005634);; Biological Process: regulation of transcription, DNA-templated (GO:0006355);;	K00521|3.0e-42|cmos:111447866|K00521 ferric-chelate reductase [EC:1.16.1.7] | (RefSeq) ferric reduction oxidase 7, chloroplastic-like	--	--	--	No apical meristem (NAM) protein	Protein ATAF2 OS=Arabidopsis thaliana OX=3702 GN=NAC081 PE=1 SV=1	K	Transcription	protein ATAF2 [Medicago truncatula]
MTR_8g096470	MSTRG.35367.2	down	--	--	Biological Process: response to auxin (GO:0009733);;	K14488|4.5e-50|mtr:MTR_8g096440|K14488 SAUR family protein | (RefSeq) SAUR-like auxin-responsive family protein	Plant hormone signal transduction (ko04075)	--	--	Auxin responsive protein	--	--	--	SAUR-like auxin-responsive family protein [Medicago truncatula]
MTR_8g103930	MSTRG.35367.2	down	[O]	Posttranslational modification, protein turnover, chaperones	Molecular Function: ATP binding (GO:0005524);; Cellular Component: cytoplasm (GO:0005737);; Biological Process: response to unfolded protein (GO:0006986);; Molecular Function: ATPase activity (GO:0016887);; Molecular Function: heat shock protein binding (GO:0031072);; Biological Process: cellular response to unfolded protein (GO:0034620);; Biological Process: protein refolding (GO:0042026);; Mole…	K03283|0.0e+00|mtr:MTR_8g103930|K03283 heat shock 70kDa protein 1/2/6/8 | (RefSeq) heat shock 70 kDa protein	Spliceosome (ko03040);; Protein processing in endoplasmic reticulum (ko04141);; Endocytosis (ko04144)	[O]	Posttranslational modification, protein turnover, chaperones	Hsp70 protein	Heat shock 70 kDa protein 4 OS=Arabidopsis thaliana OX=3702 GN=HSP70-4 PE=1 SV=1	O	Posttranslational modification, protein turnover, chaperones	heat shock 70 kDa protein [Medicago truncatula]
MTR_8g104340	MSTRG.35367.2	down	--	--	Molecular Function: RNA binding (GO:0003723);;	K01148|1.9e-12|jre:108989182|K01148 poly(A)-specific ribonuclease [EC:3.1.13.4] | (RefSeq) uncharacterized CRM domain-containing protein At3g25440, chloroplastic isoform X1	RNA degradation (ko03018)	[L]	Replication, recombination and repair	CRS1 / YhbY (CRM) domain	CRM-domain containing factor CFM3, chloroplastic/mitochondrial OS=Zea mays OX=4577 GN=CFM3 PE=1 SV=1	L	Replication, recombination and repair	CRM-domain containing factor CFM3, chloroplastic/mitochondrial isoform X1 [Medicago truncatula]
MTR_8g447000	MSTRG.35367.2	down	[L]	Replication, recombination and repair	Biological Process: base-excision repair (GO:0006284);; Molecular Function: DNA-3-methyladenine glycosylase activity (GO:0008725);;	K01246|9.6e-201|mtr:MTR_8g447000|K01246 DNA-3-methyladenine glycosylase I [EC:3.2.2.20] | (RefSeq) DNA-3-methyladenine glycosylase I	Base excision repair (ko03410)	--	--	Methyladenine glycosylase	--	L	Replication, recombination and repair	uncharacterized protein LOC25502437 [Medicago truncatula]
MTR_8g461330	MSTRG.35367.2	down	[Q]	Secondary metabolites biosynthesis, transport and catabolism	Biological Process: response to light stimulus (GO:0009416);; Biological Process: gibberellin catabolic process (GO:0045487);; Molecular Function: metal ion binding (GO:0046872);; Molecular Function: dioxygenase activity (GO:0051213);; Molecular Function: C-19 gibberellin 2-beta-dioxygenase activity (GO:0052634);;	K04125|9.7e-197|mtr:MTR_8g461330|K04125 gibberellin 2beta-dioxygenase [EC:1.14.11.13] | (RefSeq) plant gibberellin 2-oxidase	Diterpenoid biosynthesis (ko00904)	[QR]	Secondary metabolites biosynthesis, transport and catabolism;; General function prediction only	2OG-Fe(II) oxygenase superfamily	Gibberellin 2-beta-dioxygenase 1 OS=Pisum sativum OX=3888 GN=GA2OX1 PE=1 SV=1	Q	Secondary metabolites biosynthesis, transport and catabolism	gibberellin 2-beta-dioxygenase 1 [Medicago truncatula]
MTR_8g466240	MSTRG.35367.2	down	--	--	Molecular Function: UDP-glycosyltransferase activity (GO:0008194);; Cellular Component: intracellular membrane-bounded organelle (GO:0043231);;	K23260|1.3e-66|egu:105049386|K23260 scopoletin glucosyltransferase [EC:2.4.1.128] | (RefSeq) scopoletin glucosyltransferase-like	Phenylpropanoid biosynthesis (ko00940)	[GC]	Carbohydrate transport and metabolism;; Energy production and conversion	UDP-glucoronosyl and UDP-glucosyl transferase	Flavonol 3-O-glucosyltransferase UGT89B1 OS=Arabidopsis thaliana OX=3702 GN=UGT89B1 PE=1 SV=2	--	--	UDP-glycosyltransferase 89B1 [Medicago truncatula]
Medicago_truncatula_newGene_1067	MSTRG.35367.2	down	--	--	Molecular Function: nucleic acid binding (GO:0003676);; Molecular Function: poly(A)-specific ribonuclease activity (GO:0004535);; Cellular Component: CCR4-NOT complex (GO:0030014);;	K12581|2.1e-47|cam:101496250|K12581 CCR4-NOT transcription complex subunit 7/8 | (RefSeq) probable CCR4-associated factor 1 homolog 11	RNA degradation (ko03018)	[A]	RNA processing and modification	CAF1 family ribonuclease	Probable CCR4-associated factor 1 homolog 11 OS=Arabidopsis thaliana OX=3702 GN=CAF1-11 PE=2 SV=1	A	RNA processing and modification	putative poly(A)-specific ribonuclease [Medicago truncatula]
Medicago_truncatula_newGene_1183	MSTRG.35367.2	down	--	--	Cellular Component: integral component of membrane (GO:0016021);;	K13466|4.4e-12|sly:101263330|K13466 EIX receptor 1/2 | (RefSeq) receptor-like protein EIX2	Plant-pathogen interaction (ko04626)	[R]	General function prediction only	Leucine rich repeat	Receptor-like protein 6 OS=Arabidopsis thaliana OX=3702 GN=RLP6 PE=3 SV=1	S	Function unknown	receptor-like protein 19 [Medicago truncatula]
Medicago_truncatula_newGene_1864	MSTRG.35367.2	down	--	--	Cellular Component: cytosol (GO:0005829);; Molecular Function: rRNA (guanine-N7-)-methyltransferase activity (GO:0070043);; Biological Process: rRNA (guanine-N7)-methylation (GO:0070476);;	K03501|8.3e-34|mtr:MTR_4g106410|K03501 16S rRNA (guanine527-N7)-methyltransferase [EC:2.1.1.170] | (RefSeq) ribosomal RNA small subunit methyltransferase G	--	--	--	--	--	M	Cell wall/membrane/envelope biogenesis	uncharacterized protein LOC11412051 isoform X1 [Medicago truncatula]
Medicago_truncatula_newGene_2382	MSTRG.35367.2	down	--	--	--	--	--	--	--	--	--	--	--	hypothetical protein MTR_5g074170 [Medicago truncatula]
Medicago_truncatula_newGene_3906	MSTRG.35367.2	down	--	--	--	--	--	--	--	Leucine Rich Repeat	--	--	--	putative FBD domain, leucine-rich repeat domain, L domain-containing protein [Medicago truncatula]
Medicago_truncatula_newGene_5101	MSTRG.35367.2	down	--	--	--	--	--	--	--	--	--	--	--	hypothetical protein MTR_5g063855 [Medicago truncatula]
Medicago_truncatula_newGene_5668	MSTRG.35367.2	down	--	--	Molecular Function: nucleic acid binding (GO:0003676);; Molecular Function: RNA-DNA hybrid ribonuclease activity (GO:0004523);; Molecular Function: zinc ion binding (GO:0008270);; Biological Process: DNA integration (GO:0015074);; Molecular Function: nucleotidyltransferase activity (GO:0016779);;	K12349|2.0e-56|ccaj:109806181|K12349 neutral ceramidase [EC:3.5.1.23] | (RefSeq) neutral ceramidase-like	Sphingolipid metabolism (ko00600)	[R]	General function prediction only	--	--	L	Replication, recombination and repair	putative nucleotidyltransferase, Ribonuclease H [Medicago truncatula]
Medicago_truncatula_newGene_6572	MSTRG.35367.2	down	[J]	Translation, ribosomal structure and biogenesis	Molecular Function: nucleic acid binding (GO:0003676);; Molecular Function: zinc ion binding (GO:0008270);;	--	--	[R]	General function prediction only	Fibronectin-binding protein A N-terminus (FbpA)	--	K	Transcription	nuclear export mediator factor NEMF [Medicago truncatula]
MTR_0010s0370	MSTRG.4214.4	up	--	--	--	K11294|1.5e-26|ini:109185820|K11294 nucleolin | (RefSeq) nucleolin-like	--	[R]	General function prediction only	Domain of unknown function (DUF4283)	--	T	Signal transduction mechanisms	uncharacterized protein LOC25479559 [Medicago truncatula]
MTR_0039s0090	MSTRG.4214.4	up	--	--	--	--	--	[R]	General function prediction only	--	--	E	Amino acid transport and metabolism	hypothetical protein MTR_0039s0090 [Medicago truncatula]
MTR_0074s0060	MSTRG.4214.4	up	[M]	Cell wall/membrane/envelope biogenesis	Molecular Function: protein serine/threonine kinase activity (GO:0004674);; Molecular Function: ATP binding (GO:0005524);; Cellular Component: plasma membrane (GO:0005886);; Biological Process: protein phosphorylation (GO:0006468);; Cellular Component: integral component of membrane (GO:0016021);; Biological Process: defense response to bacterium (GO:0042742);;	K24104|8.8e-74|thj:104799061|K24104 GPN-loop GTPase | (RefSeq) LOW QUALITY PROTEIN: uncharacterized protein LOC104799061	--	--	--	Protein kinase domain	Cysteine-rich receptor-like protein kinase 8 OS=Arabidopsis thaliana OX=3702 GN=CRK8 PE=3 SV=2	--	--	cysteine-rich receptor-kinase-like protein [Medicago truncatula]
MTR_0093s0130	MSTRG.4214.4	up	--	--	--	--	--	--	--	--	--	--	--	hypothetical protein MTR_0093s0130 [Medicago truncatula]
MTR_0408s0010	MSTRG.4214.4	up	--	--	Molecular Function: monooxygenase activity (GO:0004497);; Molecular Function: iron ion binding (GO:0005506);; Molecular Function: oxidoreductase activity, acting on paired donors, with incorporation or reduction of molecular oxygen (GO:0016705);; Molecular Function: heme binding (GO:0020037);;	K23136|3.9e-32|gra:105769156|K23136 fraxetin 5-hydroxylase [EC:1.14.14.164] | (RefSeq) uncharacterized LOC105769156	--	[Q]	Secondary metabolites biosynthesis, transport and catabolism	Cytochrome P450	Cytochrome P450 82A4 OS=Glycine max OX=3847 GN=CYP82A4 PE=2 SV=1	Q	Secondary metabolites biosynthesis, transport and catabolism	cytochrome P450 family 82 protein, partial [Medicago truncatula]
MTR_0549s0030	MSTRG.4214.4	up	--	--	Biological Process: nodule morphogenesis (GO:0009878);; Molecular Function: metal ion binding (GO:0046872);;	--	--	--	--	Late nodulin protein	--	--	--	nodule-specific cysteine-rich peptide 172 [Medicago truncatula]
MTR_0702s0010	MSTRG.4214.4	up	--	--	--	--	--	[K]	Transcription	--	Transcription factor GTE8 OS=Arabidopsis thaliana OX=3702 GN=GTE8 PE=2 SV=2	--	--	bromodomain protein, putative, partial [Medicago truncatula]
MTR_1064s0010	MSTRG.4214.4	up	--	--	--	--	--	--	--	--	--	--	--	hypothetical protein MTR_1064s0010 [Medicago truncatula]
MTR_1g009110	MSTRG.4214.4	up	--	--	--	K04079|1.7e-11|ccaj:109791684|K04079 molecular chaperone HtpG | (RefSeq) F-box/kelch-repeat protein At3g06240-like isoform X1	Protein processing in endoplasmic reticulum (ko04141);; Plant-pathogen interaction (ko04626)	--	--	F-box associated	Putative F-box protein At3g47150 OS=Arabidopsis thaliana OX=3702 GN=At3g47150 PE=4 SV=2	--	--	F-box protein At1g30790 [Medicago truncatula]
MTR_1g012010	MSTRG.4214.4	up	--	--	Molecular Function: molecular_function (GO:0003674);; Molecular Function: catalytic activity (GO:0003824);; Molecular Function: endopeptidase activity (GO:0004175);; Molecular Function: metalloendopeptidase activity (GO:0004222);; Cellular Component: cellular_component (GO:0005575);; Cellular Component: intracellular (GO:0005622);; Cellular Component: cell (GO:0005623);; Cellular Component: cytop…	K23010|2.0e-135|mtr:MTR_1g012010|K23010 metalloendopeptidase OMA1, mitochondrial [EC:3.4.24.-] | (RefSeq) hypothetical protein	--	--	--	--	--	O	Posttranslational modification, protein turnover, chaperones	hypothetical protein MTR_1g012010 [Medicago truncatula]
MTR_1g013340	MSTRG.4214.4	up	--	--	Cellular Component: integral component of membrane (GO:0016021);;	--	--	--	--	--	--	--	--	transmembrane protein, putative [Medicago truncatula]
MTR_1g014550	MSTRG.4214.4	up	--	--	--	--	--	--	--	--	--	--	--	hypothetical protein MTR_1g014550 [Medicago truncatula]
MTR_1g021390	MSTRG.4214.4	up	--	--	--	K14521|2.0e-06|jcu:105636564|K14521 N-acetyltransferase 10 [EC:2.3.1.-] | (RefSeq) RNA cytidine acetyltransferase 1	Ribosome biogenesis in eukaryotes (ko03008)	--	--	--	--	--	--	hypothetical protein MTR_1g021390 [Medicago truncatula]
MTR_1g028110	MSTRG.4214.4	up	--	--	Cellular Component: integral component of membrane (GO:0016021);;	--	--	--	--	--	--	--	--	transmembrane protein, putative [Medicago truncatula]
MTR_1g032470	MSTRG.4214.4	up	--	--	Molecular Function: protein binding (GO:0005515);;	K13466|8.9e-14|qsu:112008965|K13466 EIX receptor 1/2 | (RefSeq) receptor-like protein EIX2	Plant-pathogen interaction (ko04626)	--	--	Leucine rich repeat	Receptor-like protein EIX2 OS=Solanum lycopersicum OX=4081 GN=EIX2 PE=1 SV=2	P	Inorganic ion transport and metabolism	putative leucine-rich repeat domain, L domain-containing protein [Medicago truncatula]
MTR_1g033850	MSTRG.4214.4	up	--	--	Cellular Component: integral component of membrane (GO:0016021);;	--	--	--	--	Domain of unknown function (DUF588)	--	--	--	transmembrane protein, putative [Medicago truncatula]
MTR_1g037020	MSTRG.4214.4	up	--	--	--	--	--	--	--	--	--	--	--	hypothetical protein MTR_1g037020 [Medicago truncatula]
MTR_1g038710	MSTRG.4214.4	up	--	--	Molecular Function: protein binding (GO:0005515);;	--	--	--	--	FBD	Putative F-box/FBD/LRR-repeat protein At4g00315 OS=Arabidopsis thaliana OX=3702 GN=At4g00315 PE=4 SV=1	S	Function unknown	F-box/RNI/FBD-like domain protein [Medicago truncatula]
MTR_1g040130	MSTRG.4214.4	up	--	--	Molecular Function: protein kinase activity (GO:0004672);;	K13430|5.4e-13|dzi:111291965|K13430 serine/threonine-protein kinase PBS1 [EC:2.7.11.1] | (RefSeq) serine/threonine-protein kinase PBL27-like isoform X1	Plant-pathogen interaction (ko04626)	[T]	Signal transduction mechanisms	Protein tyrosine and serine/threonine kinase	Receptor-like protein kinase THESEUS 1 OS=Arabidopsis thaliana OX=3702 GN=THE1 PE=1 SV=1	--	--	receptor-like protein kinase THESEUS 1 [Medicago truncatula]
MTR_1g062940	MSTRG.4214.4	up	--	--	Molecular Function: transcription regulatory region sequence-specific DNA binding (GO:0000976);; Molecular Function: transcription factor activity, sequence-specific DNA binding (GO:0003700);; Cellular Component: nucleus (GO:0005634);; Biological Process: cell differentiation (GO:0030154);; Molecular Function: sequence-specific DNA binding (GO:0043565);;	K09422|5.2e-127|mtr:MTR_1g062940|K09422 transcription factor MYB, plant | (RefSeq) myb transcription factor	--	[K]	Transcription	Myb-like DNA-binding domain	Transcription factor MYB27 OS=Arabidopsis thaliana OX=3702 GN=MYB27 PE=2 SV=1	--	--	myb transcription factor [Medicago truncatula]
MTR_1g066620	MSTRG.4214.4	up	[R]	General function prediction only	Molecular Function: ATP binding (GO:0005524);; Molecular Function: ATPase activity (GO:0016887);;	K06184|0.0e+00|mtr:MTR_1g066620|K06184 ATP-binding cassette, subfamily F, member 1 | (RefSeq) ABC transporter F family-like protein	--	[J]	Translation, ribosomal structure and biogenesis	ABC transporter	ABC transporter F family member 4 OS=Arabidopsis thaliana OX=3702 GN=ABCF4 PE=2 SV=1	J	Translation, ribosomal structure and biogenesis	ABC transporter F family-like protein [Medicago truncatula]
MTR_1g066820	MSTRG.4214.4	up	--	--	Molecular Function: molecular_function (GO:0003674);; Molecular Function: binding (GO:0005488);; Molecular Function: protein binding (GO:0005515);; Cellular Component: cellular_component (GO:0005575);; Cellular Component: intracellular (GO:0005622);; Cellular Component: cell (GO:0005623);; Cellular Component: nucleus (GO:0005634);; Cellular Component: cytoskeleton (GO:0005856);; Cellular Componen…	--	--	--	--	Protein of unknown function (DUF4005)	--	S	Function unknown	IQ-domain protein, putative [Medicago truncatula]
MTR_1g070385	MSTRG.4214.4	up	[E]	Amino acid transport and metabolism	Molecular Function: ATP binding (GO:0005524);; Molecular Function: channel activity (GO:0015267);; Cellular Component: integral component of membrane (GO:0016021);; Molecular Function: kinase activity (GO:0016301);; Molecular Function: hydrolase activity (GO:0016787);;	K09874|1.9e-137|cam:101510786|K09874 aquaporin NIP | (RefSeq) probable aquaporin NIP7-1	--	--	--	Major intrinsic protein	Calmodulin calcium-dependent NAD kinase OS=Arabidopsis thaliana OX=3702 GN=NADKC PE=1 SV=1	S	Function unknown	P-loop nucleoside triphosphate hydrolase superfamily protein [Medicago truncatula]
MTR_1g074250	MSTRG.4214.4	up	--	--	Molecular Function: DNA binding (GO:0003677);; Molecular Function: transcription factor activity, sequence-specific DNA binding (GO:0003700);; Cellular Component: nucleus (GO:0005634);;	K09286|2.6e-20|vvi:100249507|K09286 EREBP-like factor | (RefSeq) ethylene-responsive transcription factor ERF105-like	--	--	--	AP2 domain	Ethylene-responsive transcription factor 14 OS=Arabidopsis thaliana OX=3702 GN=ERF14 PE=2 SV=1	K	Transcription	ethylene-responsive transcription factor ERF096 [Medicago truncatula]
MTR_1g074270	MSTRG.4214.4	up	--	--	Molecular Function: DNA binding (GO:0003677);; Molecular Function: transcription factor activity, sequence-specific DNA binding (GO:0003700);; Cellular Component: nucleus (GO:0005634);;	K09286|1.7e-10|vvi:100247763|K09286 EREBP-like factor | (RefSeq) ethylene-responsive transcription factor 5-like	--	--	--	AP2 domain	Ethylene-responsive transcription factor 14 OS=Arabidopsis thaliana OX=3702 GN=ERF14 PE=2 SV=1	K	Transcription	ethylene-responsive transcription factor ERF096 [Medicago truncatula]
MTR_1g083180	MSTRG.4214.4	up	--	--	Molecular Function: DNA binding (GO:0003677);; Cellular Component: nucleus (GO:0005634);; Biological Process: response to gibberellin (GO:0009739);; Biological Process: response to salicylic acid (GO:0009751);;	--	--	--	--	Myb-like DNA-binding domain	Transcription factor SRM1 OS=Arabidopsis thaliana OX=3702 GN=SRM1 PE=1 SV=1	K	Transcription	transcription factor DIVARICATA [Medicago truncatula]
MTR_1g088955	MSTRG.4214.4	up	--	--	--	--	--	--	--	--	--	S	Function unknown	hypothetical protein MTR_1g088955 [Medicago truncatula]
MTR_1g094860	MSTRG.4214.4	up	--	--	Cellular Component: integral component of membrane (GO:0016021);;	--	--	--	--	--	--	--	--	transmembrane protein, putative [Medicago truncatula]
MTR_1g095420	MSTRG.4214.4	up	--	--	--	--	--	--	--	--	--	--	--	hypothetical protein MTR_1g095420 [Medicago truncatula]
MTR_1g095770	MSTRG.4214.4	up	--	--	--	--	--	--	--	--	--	--	--	hypothetical protein MTR_1g095770 [Medicago truncatula]
MTR_1g098450	MSTRG.4214.4	up	--	--	Molecular Function: DNA binding (GO:0003677);; Cellular Component: nucleus (GO:0005634);;	--	--	--	--	B3 DNA binding domain	B3 domain-containing protein REM16 OS=Arabidopsis thaliana OX=3702 GN=REM16 PE=2 SV=1	--	--	B3 DNA-binding domain protein [Medicago truncatula]
MTR_1g098580	MSTRG.4214.4	up	--	--	--	--	--	--	--	--	--	--	--	early nodulin-20 [Medicago truncatula]
MTR_1g098590	MSTRG.4214.4	up	--	--	Molecular Function: DNA binding (GO:0003677);; Molecular Function: transcription factor activity, sequence-specific DNA binding (GO:0003700);; Cellular Component: nucleus (GO:0005634);; Biological Process: positive regulation of transcription, DNA-templated (GO:0045893);;	K14432|5.0e-118|mtr:MTR_1g098590|K14432 ABA responsive element binding factor | (RefSeq) BZIP transcription factor	Plant hormone signal transduction (ko04075)	--	--	bZIP transcription factor	G-box-binding factor 4 OS=Arabidopsis thaliana OX=3702 GN=GBF4 PE=1 SV=1	K	Transcription	G-box-binding factor 4 [Medicago truncatula]
MTR_1g098615	MSTRG.4214.4	up	--	--	--	--	--	--	--	--	--	--	--	hypothetical protein MTR_1g098615 [Medicago truncatula]
MTR_1g098620	MSTRG.4214.4	up	--	--	--	K12130|8.7e-19|mtr:MTR_3g092780|K12130 pseudo-response regulator 5 | (RefSeq) PRR response regulator	Circadian rhythm - plant (ko04712)	--	--	--	--	--	--	hypothetical protein MTR_1g098620 [Medicago truncatula]
MTR_1g098640	MSTRG.4214.4	up	[G]	Carbohydrate transport and metabolism	Cellular Component: vacuolar membrane (GO:0005774);; Biological Process: carbohydrate metabolic process (GO:0005975);; Biological Process: flavonoid biosynthetic process (GO:0009813);; Biological Process: seed germination (GO:0009845);; Biological Process: seed coat development (GO:0010214);; Biological Process: sterol metabolic process (GO:0016125);; Molecular Function: sterol 3-beta-glucosyltra…	K05841|0.0e+00|mtr:MTR_1g098640|K05841 sterol 3beta-glucosyltransferase [EC:2.4.1.173] | (RefSeq) UDP-glucose:sterol glucosyltransferase	--	[GC]	Carbohydrate transport and metabolism;; Energy production and conversion	Glycosyltransferase family 28 N-terminal domain	Sterol 3-beta-glucosyltransferase UGT80B1 OS=Arabidopsis thaliana OX=3702 GN=UGT80B1 PE=2 SV=1	--	--	sterol 3-beta-glucosyltransferase UGT80B1 [Medicago truncatula]
MTR_1g098650	MSTRG.4214.4	up	--	--	Cellular Component: trans-Golgi network (GO:0005802);; Cellular Component: integral component of plasma membrane (GO:0005887);; Biological Process: sphingolipid biosynthetic process (GO:0030148);; Cellular Component: integral component of Golgi membrane (GO:0030173);; Cellular Component: integral component of endoplasmic reticulum membrane (GO:0030176);; Molecular Function: sphingomyelin synthase…	K07456|7.3e-16|vcn:VOLCADRAFT_121755|K07456 DNA mismatch repair protein MutS2 | (RefSeq) hypothetical protein	Mismatch repair (ko03430)	[S]	Function unknown	PAP2 superfamily C-terminal	--	S	Function unknown	uncharacterized protein LOC11405420 [Medicago truncatula]
MTR_1g098660	MSTRG.4214.4	up	[O]	Posttranslational modification, protein turnover, chaperones	Cellular Component: cytoplasm (GO:0005737);; Biological Process: glycerol ether metabolic process (GO:0006662);; Molecular Function: protein disulfide oxidoreductase activity (GO:0015035);; Molecular Function: oxidoreductase activity, acting on a sulfur group of donors, disulfide as acceptor (GO:0016671);; Biological Process: cell redox homeostasis (GO:0045454);; Molecular Function: protein-disul…	K03671|4.1e-18|cme:CYME_CMJ096C|K03671 thioredoxin 1 | (RefSeq) similar to thioredoxin H	--	[O]	Posttranslational modification, protein turnover, chaperones	Thioredoxin	Thioredoxin Y1, chloroplastic OS=Arabidopsis thaliana OX=3702 GN=At1g76760 PE=2 SV=1	O	Posttranslational modification, protein turnover, chaperones	thioredoxin Y1, chloroplastic [Medicago truncatula]
MTR_1g098680	MSTRG.4214.4	up	--	--	--	--	--	--	--	ABA/WDS induced protein	Abscisic stress-ripening protein 2 OS=Solanum lycopersicum OX=4081 GN=ASR2 PE=3 SV=1	--	--	glycine-rich cell wall structural protein 1.8 [Medicago truncatula]
MTR_1g098690	MSTRG.4214.4	up	--	--	Cellular Component: integral component of membrane (GO:0016021);;	K20478|8.2e-32|brp:103853427|K20478 golgin subfamily B member 1 | (RefSeq) trichohyalin isoform X1	--	[O]	Posttranslational modification, protein turnover, chaperones	Hsp20/alpha crystallin family	17.6 kDa class I heat shock protein 1 OS=Arabidopsis thaliana OX=3702 GN=HSP17.6A PE=1 SV=1	O	Posttranslational modification, protein turnover, chaperones	uncharacterized protein LOC11423010 [Medicago truncatula]
MTR_1g098700	MSTRG.4214.4	up	--	--	--	--	--	--	--	Protein BYPASS1-related	Protein ROH1 OS=Arabidopsis thaliana OX=3702 GN=ROH1 PE=1 SV=1	S	Function unknown	uncharacterized protein LOC11415255 [Medicago truncatula]
MTR_1g098733	MSTRG.4214.4	up	--	--	Cellular Component: integral component of membrane (GO:0016021);;	--	--	--	--	--	--	--	--	transmembrane protein, putative [Medicago truncatula]
MTR_1g098737	MSTRG.4214.4	up	--	--	--	--	--	--	--	--	--	--	--	hypothetical protein MTR_1g098737 [Medicago truncatula]
MTR_1g098740	MSTRG.4214.4	up	--	--	Cellular Component: integral component of membrane (GO:0016021);;	--	--	--	--	--	--	--	--	transmembrane protein, putative [Medicago truncatula]
MTR_1g098760	MSTRG.4214.4	up	--	--	Cellular Component: integral component of membrane (GO:0016021);;	--	--	--	--	--	--	--	--	transmembrane protein, putative [Medicago truncatula]
MTR_1g098790	MSTRG.4214.4	up	--	--	Molecular Function: molecular_function (GO:0003674);; Molecular Function: transcription factor activity, sequence-specific DNA binding (GO:0003700);; Molecular Function: binding (GO:0005488);; Molecular Function: protein binding (GO:0005515);; Molecular Function: phospholipid binding (GO:0005543);; Biological Process: regulation of transcription, DNA-templated (GO:0006355);; Biological Process: b…	K19600|3.3e-48|mis:MICPUN_63330|K19600 tubby-related protein 1 | (RefSeq) tubby-like protein	--	[R]	General function prediction only	Tub family	Tubby-like F-box protein 8 OS=Oryza sativa subsp. japonica OX=39947 GN=TULP8 PE=2 SV=1	S	Function unknown	tubby-like F-box protein 8 isoform X1 [Medicago truncatula]
MTR_1g098810	MSTRG.4214.4	up	[L]	Replication, recombination and repair	Biological Process: telomere maintenance (GO:0000723);; Molecular Function: DNA helicase activity (GO:0003678);; Molecular Function: ATP binding (GO:0005524);; Cellular Component: replication fork (GO:0005657);; Biological Process: DNA replication (GO:0006260);; Biological Process: DNA repair (GO:0006281);; Biological Process: DNA recombination (GO:0006310);; Biological Process: DNA duplex unwind…	K15255|1.1e-47|mtr:MTR_4g086180|K15255 ATP-dependent DNA helicase PIF1 [EC:3.6.4.12] | (RefSeq) PIF1-like helicase	--	[D]	Cell cycle control, cell division, chromosome partitioning	PIF1-like helicase	--	D	Cell cycle control, cell division, chromosome partitioning	PIF1-like helicase [Medicago truncatula]
MTR_1g098820	MSTRG.4214.4	up	--	--	--	--	--	--	--	--	--	--	--	hypothetical protein MTR_1g098820 [Medicago truncatula]
MTR_1g098830	MSTRG.4214.4	up	--	--	Molecular Function: helicase activity (GO:0004386);;	K15255|7.5e-15|mtr:MTR_8g057880|K15255 ATP-dependent DNA helicase PIF1 [EC:3.6.4.12] | (RefSeq) PIF1-like helicase	--	[D]	Cell cycle control, cell division, chromosome partitioning	--	--	L	Replication, recombination and repair	PIF1 helicase, putative [Medicago truncatula]
MTR_1g098840	MSTRG.4214.4	up	--	--	--	--	--	--	--	--	--	--	--	hypothetical protein MTR_1g098840 [Medicago truncatula]
MTR_1g098860	MSTRG.4214.4	up	--	--	Biological Process: RNA modification (GO:0009451);; Cellular Component: intracellular membrane-bounded organelle (GO:0043231);;	--	--	[R]	General function prediction only	--	Pentatricopeptide repeat-containing protein At4g30700 OS=Arabidopsis thaliana OX=3702 GN=DYW9 PE=2 SV=1	S	Function unknown	PPR containing plant-like protein [Medicago truncatula]
MTR_1g098870	MSTRG.4214.4	up	--	--	Molecular Function: DNA binding (GO:0003677);;	K01051|1.0e-17|var:108341535|K01051 pectinesterase [EC:3.1.1.11] | (RefSeq) probable pectinesterase/pectinesterase inhibitor 58	Pentose and glucuronate interconversions (ko00040)	[K]	Transcription	Myb/SANT-like DNA-binding domain	Trihelix transcription factor GT-2 OS=Arabidopsis thaliana OX=3702 GN=GT-2 PE=1 SV=1	K	Transcription	trihelix transcription factor GT-2 [Medicago truncatula]
MTR_1g098890	MSTRG.4214.4	up	--	--	Cellular Component: integral component of membrane (GO:0016021);;	--	--	--	--	--	--	--	--	transmembrane protein, putative [Medicago truncatula]
MTR_1g098900	MSTRG.4214.4	up	--	--	Molecular Function: molecular_function (GO:0003674);; Molecular Function: transcription factor activity, sequence-specific DNA binding (GO:0003700);; Biological Process: regulation of transcription, DNA-templated (GO:0006355);; Biological Process: biological_process (GO:0008150);; Biological Process: regulation of biosynthetic process (GO:0009889);; Biological Process: regulation of gene expressi…	K01051|9.3e-23|var:108341535|K01051 pectinesterase [EC:3.1.1.11] | (RefSeq) probable pectinesterase/pectinesterase inhibitor 58	Pentose and glucuronate interconversions (ko00040)	[K]	Transcription	Myb/SANT-like DNA-binding domain	Trihelix transcription factor DF1 OS=Arabidopsis thaliana OX=3702 GN=DF1 PE=4 SV=1	K	Transcription	trihelix transcription factor GT-2 [Medicago truncatula]
MTR_1g098920	MSTRG.4214.4	up	--	--	--	--	--	--	--	Myb/SANT-like DNA-binding domain	--	S	Function unknown	uncharacterized protein LOC11407017 [Medicago truncatula]
MTR_1g098925	MSTRG.4214.4	up	--	--	--	--	--	--	--	--	--	--	--	hypothetical protein MTR_1g098925 [Medicago truncatula]
MTR_1g098930	MSTRG.4214.4	up	--	--	--	--	--	--	--	--	--	--	--	hypothetical protein MTR_1g098930 [Medicago truncatula]
MTR_1g098940	MSTRG.4214.4	up	--	--	Cellular Component: cytosol (GO:0005829);; Molecular Function: cysteine-type carboxypeptidase activity (GO:0016807);; Molecular Function: Lys48-specific deubiquitinase activity (GO:1990380);;	K22647|0.0e+00|mtr:MTR_1g098940|K22647 ubiquitin carboxyl-terminal hydrolase MINDY-3/4 [EC:3.4.19.12] | (RefSeq) ubiquitin interaction motif protein	--	[S]	Function unknown	Domain of unknown function (DUF4205)	--	S	Function unknown	ubiquitin carboxyl-terminal hydrolase MINDY-3 isoform X2 [Medicago truncatula]
MTR_1g100230	MSTRG.4214.4	up	--	--	Molecular Function: mRNA binding (GO:0003729);; Cellular Component: cytoplasm (GO:0005737);; Biological Process: posttranscriptional regulation of gene expression (GO:0010608);;	--	--	--	--	Pumilio-family RNA binding repeat	--	J	Translation, ribosomal structure and biogenesis	pumilio homolog 12 [Medicago truncatula]
MTR_1g100713	MSTRG.4214.4	up	--	--	--	--	--	[R]	General function prediction only	--	F-box/LRR-repeat protein At3g48880 OS=Arabidopsis thaliana OX=3702 GN=At3g48880 PE=2 SV=1	S	Function unknown	F-box/LRR-repeat protein At3g48880 [Medicago truncatula]
MTR_1g105905	MSTRG.4214.4	up	--	--	Molecular Function: transcription regulatory region sequence-specific DNA binding (GO:0000976);; Molecular Function: RNA polymerase II regulatory region sequence-specific DNA binding (GO:0000977);; Molecular Function: RNA polymerase II transcription factor activity, sequence-specific DNA binding (GO:0000981);; Cellular Component: nucleus (GO:0005634);; Molecular Function: transcription factor bin…	K12412|4.8e-27|qsu:112030633|K12412 pheromone receptor transcription factor | (RefSeq) agamous-like MADS-box protein AGL62	--	[K]	Transcription	SRF-type transcription factor (DNA-binding and dimerisation domain)	Agamous-like MADS-box protein AGL62 OS=Arabidopsis thaliana OX=3702 GN=AGL62 PE=1 SV=1	K	Transcription	agamous-like MADS-box protein AGL62 [Medicago truncatula]
MTR_1g113970	MSTRG.4214.4	up	--	--	--	--	--	--	--	--	--	--	--	hypothetical protein MTR_1g113970 [Medicago truncatula]
MTR_2g008620	MSTRG.4214.4	up	[I]	Lipid transport and metabolism	Molecular Function: 3-hydroxypalmitoyl-[acyl-carrier-protein] dehydratase activity (GO:0004317);; Biological Process: fatty acid biosynthetic process (GO:0006633);; Molecular Function: (3R)-hydroxymyristoyl-[acyl-carrier-protein] dehydratase activity (GO:0008659);; Molecular Function: 3-hydroxydecanoyl-[acyl-carrier-protein] dehydratase activity (GO:0008693);; Molecular Function: 3-hydroxyoctanoy…	K02372|1.3e-78|mtr:MTR_2g008620|K02372 3-hydroxyacyl-[acyl-carrier-protein] dehydratase [EC:4.2.1.59] | (RefSeq) beta-hydroxyacyl-ACP dehydratase	Fatty acid biosynthesis (ko00061);; Biotin metabolism (ko00780);; Fatty acid metabolism (ko01212)	--	--	FabA-like domain	--	I	Lipid transport and metabolism	uncharacterized protein LOC11419786 [Medicago truncatula]
MTR_2g015700	MSTRG.4214.4	up	--	--	Cellular Component: integral component of membrane (GO:0016021);;	--	--	--	--	--	--	--	--	transmembrane protein, putative [Medicago truncatula]
MTR_2g016380	MSTRG.4214.4	up	[O]	Posttranslational modification, protein turnover, chaperones	Molecular Function: cysteine-type endopeptidase activity (GO:0004197);; Cellular Component: extracellular space (GO:0005615);; Cellular Component: lysosome (GO:0005764);; Biological Process: proteolysis involved in cellular protein catabolic process (GO:0051603);;	K16292|2.4e-43|csl:COCSUDRAFT_21961|K16292 KDEL-tailed cysteine endopeptidase [EC:3.4.22.-] | (RefSeq) hypothetical protein	--	[O]	Posttranslational modification, protein turnover, chaperones	Papain family cysteine protease	Probable cysteine protease RD21C OS=Arabidopsis thaliana OX=3702 GN=RD21C PE=1 SV=1	O	Posttranslational modification, protein turnover, chaperones	cysteine proteinase superfamily protein [Medicago truncatula]
MTR_2g018370	MSTRG.4214.4	up	--	--	--	--	--	--	--	--	--	--	--	hypothetical protein MTR_2g018370 [Medicago truncatula]
MTR_2g020675	MSTRG.4214.4	up	--	--	--	--	--	--	--	--	--	--	--	hypothetical protein MTR_2g020675 [Medicago truncatula]
MTR_2g020690	MSTRG.4214.4	up	--	--	Cellular Component: integral component of membrane (GO:0016021);;	--	--	--	--	--	--	--	--	transmembrane protein, putative [Medicago truncatula]
MTR_2g022040	MSTRG.4214.4	up	--	--	Molecular Function: zinc ion binding (GO:0008270);; Biological Process: RNA modification (GO:0009451);; Cellular Component: intracellular membrane-bounded organelle (GO:0043231);;	K22733|1.3e-65|cit:102612526|K22733 magnesium transporter | (RefSeq) uncharacterized protein LOC102612526	--	[R]	General function prediction only	DYW family of nucleic acid deaminases	Pentatricopeptide repeat-containing protein At2g25580 OS=Arabidopsis thaliana OX=3702 GN=PCMP-H75 PE=2 SV=2	S	Function unknown	PPR containing plant-like protein [Medicago truncatula]
MTR_2g022240	MSTRG.4214.4	up	--	--	Biological Process: metal ion transport (GO:0030001);; Molecular Function: metal ion binding (GO:0046872);;	--	--	[P]	Inorganic ion transport and metabolism	Heavy-metal-associated domain	Heavy metal-associated isoprenylated plant protein 32 OS=Arabidopsis thaliana OX=3702 GN=HIPP32 PE=2 SV=1	P	Inorganic ion transport and metabolism	heavy metal-associated isoprenylated plant protein 33 [Medicago truncatula]
MTR_2g022580	MSTRG.4214.4	up	--	--	Cellular Component: Golgi apparatus (GO:0005794);; Molecular Function: O-acetyltransferase activity (GO:0016413);;	K23877|6.8e-10|sind:105156588|K23877 xyloglucan O-acetyltransferase | (RefSeq) protein ALTERED XYLOGLUCAN 4	--	--	--	GDSL/SGNH-like Acyl-Esterase family found in Pmr5 and Cas1p	Protein trichome birefringence-like 11 OS=Arabidopsis thaliana OX=3702 GN=TBL11 PE=2 SV=1	S	Function unknown	protein trichome birefringence-like 11 [Medicago truncatula]
MTR_2g025200	MSTRG.4214.4	up	--	--	--	--	--	--	--	--	--	--	--	hypothetical protein MTR_2g025200 [Medicago truncatula]
MTR_2g030600	MSTRG.4214.4	up	--	--	Cellular Component: nucleus (GO:0005634);; Biological Process: regulation of transcription, DNA-templated (GO:0006355);; Molecular Function: lipid binding (GO:0008289);; Molecular Function: sequence-specific DNA binding (GO:0043565);;	K09338|0.0e+00|mtr:MTR_2g030600|K09338 homeobox-leucine zipper protein | (RefSeq) homeobox leucine zipper protein, putative	--	--	--	START domain	Homeobox-leucine zipper protein HDG11 OS=Arabidopsis thaliana OX=3702 GN=HDG11 PE=1 SV=1	K	Transcription	homeobox leucine zipper protein, putative [Medicago truncatula]
MTR_2g037890	MSTRG.4214.4	up	--	--	--	K03021|9.0e-34|mtr:MTR_8g023445|K03021 DNA-directed RNA polymerase III subunit RPC2 [EC:2.7.7.6] | (RefSeq) DNA-directed RNA polymerase	RNA polymerase (ko03020)	[R]	General function prediction only	Leucine rich repeat N-terminal domain	Receptor-like protein 6 OS=Arabidopsis thaliana OX=3702 GN=RLP6 PE=3 SV=1	S	Function unknown	LRR amino-terminal domain protein [Medicago truncatula]
MTR_2g039450	MSTRG.4214.4	up	[T]	Signal transduction mechanisms	Cellular Component: cytosol (GO:0005829);; Cellular Component: integral component of membrane (GO:0016021);; Molecular Function: hydrolase activity (GO:0016787);;	K06889|7.8e-166|mtr:MTR_2g039450|K06889 uncharacterized protein | (RefSeq) alpha/beta fold hydrolase	--	[I]	Lipid transport and metabolism	Serine aminopeptidase, S33	--	I	Lipid transport and metabolism	alpha/beta fold hydrolase [Medicago truncatula]
MTR_2g047200	MSTRG.4214.4	up	--	--	Molecular Function: protein binding (GO:0005515);;	K17302|2.4e-37|mtr:MTR_4g006350|K17302 coatomer subunit beta' | (RefSeq) coatomer WD associated domain protein	--	--	--	F-box domain	F-box/kelch-repeat protein At3g06240 OS=Arabidopsis thaliana OX=3702 GN=At3g06240 PE=2 SV=1	--	--	F-box/kelch-repeat protein At3g23880 [Medicago truncatula]
MTR_2g049090	MSTRG.4214.4	up	--	--	--	K11843|1.1e-27|mtr:MTR_8g015660|K11843 ubiquitin carboxyl-terminal hydrolase 14 [EC:3.4.19.12] | (RefSeq) ubiquitin carboxyl-terminal hydrolase	--	--	--	--	--	--	--	hypothetical protein MTR_2g049090 [Medicago truncatula]
MTR_2g049630	MSTRG.4214.4	up	--	--	Molecular Function: transcription regulatory region sequence-specific DNA binding (GO:0000976);; Molecular Function: RNA polymerase II regulatory region sequence-specific DNA binding (GO:0000977);; Molecular Function: RNA polymerase II transcription factor activity, sequence-specific DNA binding (GO:0000981);; Cellular Component: nucleus (GO:0005634);; Molecular Function: transcription factor bin…	--	--	--	--	SRF-type transcription factor (DNA-binding and dimerisation domain)	--	K	Transcription	uncharacterized protein LOC11414685 [Medicago truncatula]
MTR_2g059320	MSTRG.4214.4	up	--	--	Biological Process: cellulose microfibril organization (GO:0010215);; Cellular Component: anchored component of membrane (GO:0031225);;	--	--	--	--	COBRA-like protein	--	--	--	COBRA-like protein [Medicago truncatula]
MTR_2g060710	MSTRG.4214.4	up	[R]	General function prediction only	Cellular Component: anaphase-promoting complex (GO:0005680);; Molecular Function: anaphase-promoting complex binding (GO:0010997);; Biological Process: anaphase-promoting complex-dependent catabolic process (GO:0031145);; Biological Process: positive regulation of anaphase-promoting complex-dependent catabolic process (GO:1905786);; Molecular Function: ubiquitin ligase activator activity (GO:1990…	K03363|9.4e-272|mtr:MTR_2g060710|K03363 cell division cycle 20, cofactor of APC complex | (RefSeq) transducin/WD40 repeat protein	Ubiquitin mediated proteolysis (ko04120)	[DO]	Cell cycle control, cell division, chromosome partitioning;; Posttranslational modification, protein turnover, chaperones	WD domain, G-beta repeat	Cell division cycle 20.2, cofactor of APC complex OS=Arabidopsis thaliana OX=3702 GN=CDC20-2 PE=1 SV=1	--	--	cell division cycle 20.2, cofactor of APC complex [Medicago truncatula]
MTR_2g061240	MSTRG.4214.4	up	--	--	--	--	--	--	--	--	--	--	--	hypothetical protein MTR_2g061240 [Medicago truncatula]
MTR_2g067450	MSTRG.4214.4	up	--	--	Molecular Function: peroxidase activity (GO:0004601);; Cellular Component: extracellular region (GO:0005576);; Biological Process: response to oxidative stress (GO:0006979);; Cellular Component: plant-type cell wall (GO:0009505);; Cellular Component: plasmodesma (GO:0009506);; Molecular Function: heme binding (GO:0020037);; Biological Process: hydrogen peroxide catabolic process (GO:0042744);; Mo…	K00430|6.9e-181|mtr:MTR_2g067450|K00430 peroxidase [EC:1.11.1.7] | (RefSeq) peroxidase family protein	Phenylpropanoid biosynthesis (ko00940)	--	--	Peroxidase	Putative Peroxidase 48 OS=Arabidopsis thaliana OX=3702 GN=PER48 PE=3 SV=3	Q	Secondary metabolites biosynthesis, transport and catabolism	peroxidase family protein [Medicago truncatula]
MTR_2g076780	MSTRG.4214.4	up	--	--	Molecular Function: DNA binding (GO:0003677);;	K15777|2.6e-31|mesc:110630336|K15777 4,5-DOPA dioxygenase extradiol [EC:1.13.11.-] | (RefSeq) uncharacterized protein LOC110630336	Betalain biosynthesis (ko00965)	--	--	ZF-HD protein dimerisation region	Zinc-finger homeodomain protein 1 OS=Oryza sativa subsp. japonica OX=39947 GN=ZHD1 PE=2 SV=1	S	Function unknown	homeobox domain, ZF-HD class protein [Medicago truncatula]
MTR_2g078770	MSTRG.4214.4	up	--	--	Molecular Function: DNA binding (GO:0003677);; Cellular Component: nucleus (GO:0005634);; Cellular Component: host cell nucleus (GO:0042025);; Molecular Function: metal ion binding (GO:0046872);;	K20641|5.5e-15|cvr:CHLNCDRAFT_59250|K20641 Rho GTPase-activating protein 20 | (RefSeq) hypothetical protein	--	--	--	SBP domain	Squamosa promoter-binding protein 2 OS=Antirrhinum majus OX=4151 GN=SBP2 PE=2 SV=1	K	Transcription	squamosa promoter-binding-like protein 3 [Medicago truncatula]
MTR_2g081805	MSTRG.4214.4	up	--		Molecular Function: protein serine/threonine kinase activity (GO:0004674);; Molecular Function: ATP binding (GO:0005524);; Cellular Component: plasma membrane (GO:0005886);; Biological Process: protein phosphorylation (GO:0006468);; Molecular Function: carbohydrate binding (GO:0030246);;	K24104|3.3e-48|thj:104799061|K24104 GPN-loop GTPase | (RefSeq) LOW QUALITY PROTEIN: uncharacterized protein LOC104799061	--	--	--	Protein tyrosine and serine/threonine kinase	G-type lectin S-receptor-like serine/threonine-protein kinase At4g27290 OS=Arabidopsis thaliana OX=3702 GN=At4g27290 PE=3 SV=4	T	Signal transduction mechanisms	S-locus lectin kinase family protein [Medicago truncatula]
MTR_2g086460	MSTRG.4214.4	up	--	--	--	--	--	--	--	--	--	--	--	hypothetical protein MTR_2g086460 [Medicago truncatula]
MTR_2g086910	MSTRG.4214.4	up	--	--	--	--	--	--	--	--	--	--	--	hypothetical protein MTR_2g086910 [Medicago truncatula]
MTR_2g088300	MSTRG.4214.4	up	--	--	Molecular Function: pectinesterase activity (GO:0030599);; Biological Process: cell wall modification (GO:0042545);; Molecular Function: aspartyl esterase activity (GO:0045330);;	K01051|1.7e-16|mtr:MTR_6g024165|K01051 pectinesterase [EC:3.1.1.11] | (RefSeq) pectinesterase	Pentose and glucuronate interconversions (ko00040)	--	--	Pectinesterase	Putative pectinesterase 63 OS=Arabidopsis thaliana OX=3702 GN=PME63 PE=3 SV=2	--	--	pectinesterase [Medicago truncatula]
MTR_2g089610	MSTRG.4214.4	up	--	--	Cellular Component: integral component of membrane (GO:0016021);;	--	--	--	--	--	--	--	--	transmembrane protein, putative [Medicago truncatula]
MTR_2g090425	MSTRG.4214.4	up	--	--	Molecular Function: RNA polymerase II regulatory region sequence-specific DNA binding (GO:0000977);; Biological Process: regulation of transcription from RNA polymerase II promoter (GO:0006357);; Molecular Function: transcription factor binding (GO:0008134);; Molecular Function: protein dimerization activity (GO:0046983);; Cellular Component: RNA polymerase II transcription factor complex (GO:009…	--	--	--	--	Helix-loop-helix DNA-binding domain	Transcription factor bHLH162 OS=Arabidopsis thaliana OX=3702 GN=BHLH162 PE=1 SV=1	K	Transcription	helix loop helix DNA-binding domain protein [Medicago truncatula]
MTR_2g090815	MSTRG.4214.4	up	--	--	--	--	--	--	--	--	--	--	--	hypothetical protein MTR_2g090815 [Medicago truncatula]
MTR_2g102490	MSTRG.4214.4	up	--	--	Cellular Component: nucleus (GO:0005634);; Biological Process: regulation of transcription, DNA-templated (GO:0006355);; Biological Process: auxin-activated signaling pathway (GO:0009734);;	K14484|5.3e-110|mtr:MTR_2g102490|K14484 auxin-responsive protein IAA | (RefSeq) auxin-responsive AUX/IAA family protein	Plant hormone signal transduction (ko04075)	--	--	AUX/IAA family	Auxin-responsive protein IAA1 OS=Oryza sativa subsp. japonica OX=39947 GN=IAA1 PE=2 SV=1	K	Transcription	auxin-responsive AUX/IAA family protein [Medicago truncatula]
MTR_2g436070	MSTRG.4214.4	up	[GI]	Carbohydrate transport and metabolism;; Lipid transport and metabolism	Cellular Component: extracellular region (GO:0005576);; Cellular Component: cell wall (GO:0005618);; Cellular Component: integral component of membrane (GO:0016021);; Molecular Function: pectinesterase activity (GO:0030599);; Biological Process: cell wall modification (GO:0042545);; Molecular Function: aspartyl esterase activity (GO:0045330);; Biological Process: pectin catabolic process (GO:0045…	K01051|2.0e-214|mtr:MTR_2g436070|K01051 pectinesterase [EC:3.1.1.11] | (RefSeq) pectinesterase/pectinesterase inhibitor	Pentose and glucuronate interconversions (ko00040)	--	--	Pectinesterase	Pectinesterase/pectinesterase inhibitor OS=Medicago sativa OX=3879 PE=2 SV=1	G	Carbohydrate transport and metabolism	pectinesterase/pectinesterase inhibitor [Medicago truncatula]
MTR_2g460920	MSTRG.4214.4	up	--	--	--	K08176|7.5e-14|ccaj:109813542|K08176 MFS transporter, PHS family, inorganic phosphate transporter | (RefSeq) uncharacterized protein LOC109813542	--	[R]	General function prediction only	--	--	L	Replication, recombination and repair	hypothetical protein MTR_2g460920 [Medicago truncatula]
MTR_2g461170	MSTRG.4214.4	up	--	--	--	--	--	--	--	--	--	--	--	hypothetical protein MTR_2g461170 [Medicago truncatula]
MTR_3g005075	MSTRG.4214.4	up	--	--	--	--	--	--	--	--	--	--	--	hypothetical protein MTR_3g005075 [Medicago truncatula]
MTR_3g007920	MSTRG.4214.4	up	--	--	Cellular Component: cytosol (GO:0005829);; Biological Process: chloroplast avoidance movement (GO:0009903);; Biological Process: chloroplast accumulation movement (GO:0009904);;	K00787|6.0e-09|csat:104723383|K00787 farnesyl diphosphate synthase [EC:2.5.1.1 2.5.1.10] | (RefSeq) putative WEB family protein At4g17210	Terpenoid backbone biosynthesis (ko00900)	--	--	Weak chloroplast movement under blue light	WEB family protein At5g55860 OS=Arabidopsis thaliana OX=3702 GN=At5g55860 PE=1 SV=1	S	Function unknown	WEB family protein At5g55860 [Medicago truncatula]
MTR_3g011120	MSTRG.4214.4	up	--	--	Molecular Function: protein binding (GO:0005515);;	K04079|7.9e-83|ccaj:109800130|K04079 molecular chaperone HtpG | (RefSeq) F-box/kelch-repeat protein At3g06240-like isoform X1	Protein processing in endoplasmic reticulum (ko04141);; Plant-pathogen interaction (ko04626)	--	--	F-box domain	F-box protein At1g30790 OS=Arabidopsis thaliana OX=3702 GN=At1g30790 PE=2 SV=2	S	Function unknown	F-box protein interaction domain protein [Medicago truncatula]
MTR_3g013805	MSTRG.4214.4	up	--	--	--	--	--	--	--	--	--	--	--	hypothetical protein MTR_8g069253 [Medicago truncatula]
MTR_3g020350	MSTRG.4214.4	up	--	--	--	--	--	--	--	--	--	--	--	hypothetical protein MTR_3g020350 [Medicago truncatula]
MTR_3g020730	MSTRG.4214.4	up	--	--	Cellular Component: photosystem II (GO:0009523);; Cellular Component: integral component of membrane (GO:0016021);; Biological Process: photosynthesis, light reaction (GO:0019684);;	K02714|6.4e-21|mtr:MTR_3g020730|K02714 photosystem II PsbM protein | (RefSeq) photosystem II reaction center M protein PsbM	Photosynthesis (ko00195)	--	--	Photosystem II reaction centre M protein (PsbM)	--	--	--	photosystem II reaction center M protein PsbM [Medicago truncatula]
MTR_3g020800	MSTRG.4214.4	up	--	--	Molecular Function: serine-type endopeptidase inhibitor activity (GO:0004867);; Biological Process: response to wounding (GO:0009611);;	K20769|1.5e-09|mesc:110611169|K20769 fatty acid omega-hydroxylase [EC:1.14.-.-] | (RefSeq) cytochrome P450 94A2-like	Cutin, suberine and wax biosynthesis (ko00073)	--	--	Potato inhibitor I family	Subtilisin inhibitor 1 OS=Phaseolus angularis OX=3914 PE=1 SV=1	S	Function unknown	subtilisin inhibitor CLSI-I [Medicago truncatula]
MTR_3g021180	MSTRG.4214.4	up	--	--	--	--	--	--	--	--	--	--	--	hypothetical protein MTR_3g021180 [Medicago truncatula]
MTR_3g022185	MSTRG.4214.4	up	--	--	--	--	--	--	--	--	--	S	Function unknown	hypothetical protein MTR_3g022185 [Medicago truncatula]
MTR_3g022610	MSTRG.4214.4	up	--	--	--	--	--	--	--	--	--	--	--	hypothetical protein MTR_3g022610 [Medicago truncatula]
MTR_3g028120	MSTRG.4214.4	up	--	--	Molecular Function: aspartic-type endopeptidase activity (GO:0004190);; Cellular Component: extracellular region (GO:0005576);; Biological Process: proteolysis (GO:0006508);; Biological Process: protein catabolic process (GO:0030163);;	K01381|9.7e-88|nto:104089299|K01381 saccharopepsin [EC:3.4.23.25] | (RefSeq) aspartic proteinase CDR1-like	--	[O]	Posttranslational modification, protein turnover, chaperones	Xylanase inhibitor N-terminal	Aspartic proteinase CDR1 OS=Arabidopsis thaliana OX=3702 GN=CDR1 PE=1 SV=1	O	Posttranslational modification, protein turnover, chaperones	aspartic proteinase CDR1 [Medicago truncatula]
MTR_3g032070	MSTRG.4214.4	up	--	--	Molecular Function: protein serine/threonine kinase activity (GO:0004674);; Molecular Function: ATP binding (GO:0005524);; Cellular Component: plasma membrane (GO:0005886);; Biological Process: protein phosphorylation (GO:0006468);; Molecular Function: carbohydrate binding (GO:0030246);;	K14857|1.0e-09|smo:SELMODRAFT_438129|K14857 AdoMet-dependent rRNA methyltransferase SPB1 [EC:2.1.1.-] | (RefSeq) hypothetical protein	--	--	--	--	G-type lectin S-receptor-like serine/threonine-protein kinase SD2-5 OS=Arabidopsis thaliana OX=3702 GN=SD25 PE=1 SV=1	T	Signal transduction mechanisms	G-type lectin S-receptor-like Serine/Threonine-kinase, putative [Medicago truncatula]
MTR_3g032217	MSTRG.4214.4	up	--	--	Cellular Component: integral component of membrane (GO:0016021);;	--	--	--	--	Uncharacterized protein family, UPF0114	--	--	--	structural constituent of ribosome protein [Medicago truncatula]
MTR_3g035820	MSTRG.4214.4	up	--	--	--	--	--	--	--	--	--	--	--	hypothetical protein MTR_3g035820 [Medicago truncatula]
MTR_3g044903	MSTRG.4214.4	up	--	--	--	--	--	--	--	--	--	L	Replication, recombination and repair	hypothetical protein MTR_3g044903 [Medicago truncatula]
MTR_3g057990	MSTRG.4214.4	up	--	--	Molecular Function: iron ion binding (GO:0005506);; Cellular Component: integral component of membrane (GO:0016021);; Molecular Function: oxidoreductase activity, acting on paired donors, with incorporation or reduction of molecular oxygen (GO:0016705);; Molecular Function: heme binding (GO:0020037);;	K13267|3.7e-40|gmx:100814284|K13267 flavonoid 6-hydroxylase [EC:1.14.13.-] | (RefSeq) cytochrome P450 71D9	Isoflavonoid biosynthesis (ko00943)	[Q]	Secondary metabolites biosynthesis, transport and catabolism	Cytochrome P450	Cytochrome P450 71D11 (Fragment) OS=Lotus japonicus OX=34305 GN=CYP71D11 PE=2 SV=1	Q	Secondary metabolites biosynthesis, transport and catabolism	cytochrome P450 family 71 protein [Medicago truncatula]
MTR_3g064030	MSTRG.4214.4	up	--	--	--	--	--	--	--	--	--	--	--	hypothetical protein MTR_3g064030 [Medicago truncatula]
MTR_3g065100	MSTRG.4214.4	up	--	--	Molecular Function: transcription regulatory region sequence-specific DNA binding (GO:0000976);; Molecular Function: RNA polymerase II regulatory region sequence-specific DNA binding (GO:0000977);; Molecular Function: RNA polymerase II transcription factor activity, sequence-specific DNA binding (GO:0000981);; Molecular Function: core promoter proximal region sequence-specific DNA binding (GO:000…	K19995|3.3e-21|bdi:100825352|K19995 secretory carrier-associated membrane protein | (RefSeq) uncharacterized LOC100825352	--	[K]	Transcription	SRF-type transcription factor (DNA-binding and dimerisation domain)	Agamous-like MADS-box protein AGL80 OS=Arabidopsis thaliana OX=3702 GN=AGL80 PE=1 SV=1	K	Transcription	agamous-like MADS-box protein AGL80 [Medicago truncatula]
MTR_3g065200	MSTRG.4214.4	up	--	--	--	K01593|1.8e-44|mtr:MTR_7g058700|K01593 aromatic-L-amino-acid/L-tryptophan decarboxylase [EC:4.1.1.28 4.1.1.105] | (RefSeq) tyrosine/DOPA decarboxylase	Tyrosine metabolism (ko00350);; Phenylalanine metabolism (ko00360);; Tryptophan metabolism (ko00380);; Isoquinoline alkaloid biosynthesis (ko00950);; Betalain biosynthesis (ko00965)	--	--	Protein of unknown function (DUF674)	--	S	Function unknown	DUF674 family protein [Medicago truncatula]
MTR_3g065605	MSTRG.4214.4	up	--	--	Cellular Component: integral component of membrane (GO:0016021);;	--	--	--	--	--	--	--	--	transmembrane protein, putative [Medicago truncatula]
MTR_3g066010	MSTRG.4214.4	up	--	--	--	--	--	--	--	--	--	--	--	hypothetical protein MTR_3g066010 [Medicago truncatula]
MTR_3g067630	MSTRG.4214.4	up	--	--	Molecular Function: protein binding (GO:0005515);;	--	--	[R]	General function prediction only	F-box-like	Putative F-box/LRR-repeat protein 23 OS=Arabidopsis thaliana OX=3702 GN=FBL23 PE=4 SV=1	S	Function unknown	F-box/LRR protein [Medicago truncatula]
MTR_3g075160	MSTRG.4214.4	up	--	--	Molecular Function: DNA binding (GO:0003677);;	K07478|7.8e-26|mdm:103449283|K07478 putative ATPase | (RefSeq) LOW QUALITY PROTEIN: ATPase WRNIP1	--	--	--	Myb/SANT-like DNA-binding domain	--	S	Function unknown	uncharacterized protein At2g29880 [Medicago truncatula]
MTR_3g076530	MSTRG.4214.4	up	[QV]	Secondary metabolites biosynthesis, transport and catabolism;; Defense mechanisms	Molecular Function: iron ion binding (GO:0005506);; Cellular Component: membrane (GO:0016020);; Cellular Component: integral component of membrane (GO:0016021);; Molecular Function: oxidoreductase activity, acting on paired donors, with incorporation or reduction of molecular oxygen, NAD(P)H as one donor, and incorporation of one atom of oxygen (GO:0016709);; Molecular Function: heme binding (GO:…	K20617|1.1e-295|mtr:MTR_3g076530|K20617 cytochrome P450 family 71 subfamily A | (RefSeq) cytochrome P450 family 71 protein	--	[Q]	Secondary metabolites biosynthesis, transport and catabolism	Cytochrome P450	Cytochrome P450 71AP13 OS=Prunus mume OX=102107 GN=CYP71AP13 PE=2 SV=1	Q	Secondary metabolites biosynthesis, transport and catabolism	cytochrome P450 71A1 [Medicago truncatula]
MTR_3g078070	MSTRG.4214.4	up	--	--	Cellular Component: integral component of membrane (GO:0016021);;	K15015|1.6e-11|mtr:MTR_3g465440|K15015 solute carrier family 32 (vesicular inhibitory amino acid transporter) | (RefSeq) transmembrane amino acid transporter family protein	--	--	--	--	--	--	--	transmembrane protein, putative [Medicago truncatula]
MTR_3g083490	MSTRG.4214.4	up	--	--	Molecular Function: serine-type endopeptidase activity (GO:0004252);;	--	--	--	--	--	Subtilisin-like protease SBT3.18 OS=Arabidopsis thaliana OX=3702 GN=SBT3.18 PE=3 SV=2	--	--	subtilisin-like serine protease, putative [Medicago truncatula]
MTR_3g095880	MSTRG.4214.4	up	--	--	Cellular Component: integral component of membrane (GO:0016021);;	--	--	--	--	Domain of unknown function (DUF4371)	--	S	Function unknown	transmembrane protein, putative [Medicago truncatula]
MTR_3g104830	MSTRG.4214.4	up	--	--	--	K23460|2.0e-09|cam:101497150|K23460 Rab proteins geranylgeranyltransferase component A | (RefSeq) uncharacterized LOC101497150	--	--	--	RWP-RK domain	Protein RKD5 OS=Arabidopsis thaliana OX=3702 GN=RKD5 PE=3 SV=1	K	Transcription	RWP-RK domain protein [Medicago truncatula]
MTR_3g110048	MSTRG.4214.4	up	--	--	Cellular Component: nucleus (GO:0005634);; Cellular Component: cytoplasm (GO:0005737);; Molecular Function: kinase activity (GO:0016301);; Molecular Function: ligase activity (GO:0016874);; Biological Process: SCF-dependent proteasomal ubiquitin-dependent protein catabolic process (GO:0031146);; Molecular Function: cullin family protein binding (GO:0097602);;	K03094|1.2e-83|mtr:MTR_3g110048|K03094 S-phase kinase-associated protein 1 | (RefSeq) SCF ubiquitin ligase, SKP1 component	Ubiquitin mediated proteolysis (ko04120);; Protein processing in endoplasmic reticulum (ko04141)	[O]	Posttranslational modification, protein turnover, chaperones	Skp1 family, dimerisation domain	SKP1-like protein 1A OS=Arabidopsis thaliana OX=3702 GN=SKP1A PE=1 SV=1	O	Posttranslational modification, protein turnover, chaperones	SKP1-like protein 1A [Medicago truncatula]
MTR_3g114140	MSTRG.4214.4	up	[O]	Posttranslational modification, protein turnover, chaperones	Molecular Function: serine-type endopeptidase activity (GO:0004252);;	K15333|3.7e-12|nsy:104224633|K15333 tRNA guanosine-2'-O-methyltransferase [EC:2.1.1.34] | (RefSeq) uncharacterized protein LOC104224633	--	--	--	Subtilase family	CO(2)-response secreted protease OS=Arabidopsis thaliana OX=3702 GN=CRSP PE=2 SV=1	O	Posttranslational modification, protein turnover, chaperones	subtilisin-like serine protease [Medicago truncatula]
MTR_3g415590	MSTRG.4214.4	up	--	--	--	--	--	--	--	--	Early nodulin-10 OS=Medicago sativa OX=3879 GN=ENOD10 PE=2 SV=2	--	--	early nodulin protein [Medicago truncatula]
MTR_3g435920	MSTRG.4214.4	up	--	--	--	--	--	--	--	--	--	A	RNA processing and modification	hypothetical protein MTR_3g435920 [Medicago truncatula]
MTR_3g437080	MSTRG.4214.4	up	--	--	Molecular Function: peptidase activity (GO:0008233);;	K22824|2.4e-58|mtr:MTR_0325s0020|K22824 pre-mRNA-splicing regulator WTAP | (RefSeq) FKBP12-interacting protein of 37 kDa-like protein, putative	--	--	--	--	--	S	Function unknown	uncharacterized protein LOC25490466 [Medicago truncatula]
MTR_3g437610	MSTRG.4214.4	up	--	--	--	--	--	--	--	--	--	--	--	hypothetical protein MTR_3g437610 [Medicago truncatula]
MTR_3g451080	MSTRG.4214.4	up	--	--	Cellular Component: cellular_component (GO:0005575);; Cellular Component: intracellular (GO:0005622);; Cellular Component: cell (GO:0005623);; Cellular Component: nucleus (GO:0005634);; Cellular Component: organelle (GO:0043226);; Cellular Component: membrane-bounded organelle (GO:0043227);; Cellular Component: intracellular organelle (GO:0043229);; Cellular Component: intracellular membrane-boun…	--	--	--	--	--	--	S	Function unknown	hypothetical protein MTR_3g451080 [Medicago truncatula]
MTR_3g451560	MSTRG.4214.4	up	--	--	--	--	--	--	--	--	--	--	--	hypothetical protein MTR_3g451560 [Medicago truncatula]
MTR_3g466750	MSTRG.4214.4	up	[R]	General function prediction only	Molecular Function: ADP binding (GO:0043531);;	K13459|7.2e-92|egu:105052742|K13459 disease resistance protein RPS2 | (RefSeq) disease resistance protein At4g27190-like	Plant-pathogen interaction (ko04626)	[T]	Signal transduction mechanisms	NB-ARC domain	Probable disease resistance protein At5g63020 OS=Arabidopsis thaliana OX=3702 GN=At5g63020 PE=2 SV=2	T	Signal transduction mechanisms	NB-ARC domain disease resistance protein [Medicago truncatula]
MTR_4g014100	MSTRG.4214.4	up	--	--	Cellular Component: integral component of membrane (GO:0016021);;	--	--	--	--	--	--	--	--	transmembrane protein, putative [Medicago truncatula]
MTR_4g015670	MSTRG.4214.4	up	--	--	--	--	--	--	--	--	--	--	--	hypothetical protein MTR_4g015670 [Medicago truncatula]
MTR_4g020050	MSTRG.4214.4	up	--	--	--	--	--	--	--	--	--	--	--	hypothetical protein MTR_4g020050 [Medicago truncatula]
MTR_4g023010	MSTRG.4214.4	up	--	--	--	--	--	--	--	--	--	--	--	hypothetical protein MTR_4g023010 [Medicago truncatula]
MTR_4g023650	MSTRG.4214.4	up	--	--	Molecular Function: aspartic-type endopeptidase activity (GO:0004190);; Biological Process: proteolysis (GO:0006508);; Biological Process: protein catabolic process (GO:0030163);;	K00924|5.4e-43|atr:18429429|K00924 kinase [EC:2.7.1.-] | (RefSeq) aspartic proteinase-like protein 2	--	[O]	Posttranslational modification, protein turnover, chaperones	Xylanase inhibitor N-terminal	Aspartic proteinase Asp1 OS=Oryza sativa subsp. japonica OX=39947 GN=ASP1 PE=2 SV=1	O	Posttranslational modification, protein turnover, chaperones	eukaryotic aspartyl protease family protein [Medicago truncatula]
MTR_4g027415	MSTRG.4214.4	up	--	--	Cellular Component: cell wall (GO:0005618);; Molecular Function: manganese ion binding (GO:0030145);; Molecular Function: nutrient reservoir activity (GO:0045735);; Cellular Component: apoplast (GO:0048046);;	--	--	--	--	Cupin	Auxin-binding protein ABP19b OS=Prunus persica OX=3760 GN=ABP19B PE=3 SV=1	S	Function unknown	germin family 3 protein [Medicago truncatula]
MTR_4g036915	MSTRG.4214.4	up	--	--	Molecular Function: transcription regulatory region sequence-specific DNA binding (GO:0000976);; Molecular Function: RNA polymerase II regulatory region sequence-specific DNA binding (GO:0000977);; Molecular Function: RNA polymerase II transcription factor activity, sequence-specific DNA binding (GO:0000981);; Cellular Component: nucleus (GO:0005634);; Molecular Function: transcription factor bin…	K12412|1.9e-28|lsv:111899927|K12412 pheromone receptor transcription factor | (RefSeq) agamous-like MADS-box protein AGL29	--	[K]	Transcription	SRF-type transcription factor (DNA-binding and dimerisation domain)	Agamous-like MADS-box protein AGL62 OS=Arabidopsis thaliana OX=3702 GN=AGL62 PE=1 SV=1	K	Transcription	agamous-like MADS-box protein AGL62 [Medicago truncatula]
MTR_4g043715	MSTRG.4214.4	up	--	--	--	--	--	--	--	--	--	--	--	hypothetical protein MTR_4g043715 [Medicago truncatula]
MTR_4g059305	MSTRG.4214.4	up	--	--	--	--	--	--	--	--	--	--	--	hypothetical protein MTR_4g059305 [Medicago truncatula]
MTR_4g060920	MSTRG.4214.4	up	--	--	Cellular Component: integral component of membrane (GO:0016021);;	--	--	--	--	--	--	--	--	transmembrane protein, putative [Medicago truncatula]
MTR_4g062030	MSTRG.4214.4	up	--	--	Molecular Function: transmembrane receptor protein serine/threonine kinase activity (GO:0004675);; Cellular Component: plasma membrane (GO:0005886);; Biological Process: protein phosphorylation (GO:0006468);;	K18873|1.0e-22|sly:101257866|K18873 pathogen-induced protein kinase | (RefSeq) probable serine/threonine-protein kinase PBL7 isoform X1	Plant-pathogen interaction (ko04626)	[T]	Signal transduction mechanisms	Protein tyrosine and serine/threonine kinase	Probable serine/threonine-protein kinase PBL5 OS=Arabidopsis thaliana OX=3702 GN=PBL5 PE=2 SV=1	--	--	tyrosine kinase family protein [Medicago truncatula]
MTR_4g072640	MSTRG.4214.4	up	--	--	Biological Process: response to auxin (GO:0009733);;	K14488|1.0e-47|mtr:MTR_4g072640|K14488 SAUR family protein | (RefSeq) SAUR-like auxin-responsive family protein	Plant hormone signal transduction (ko04075)	--	--	Auxin responsive protein	Auxin-induced protein 6B OS=Glycine max OX=3847 PE=2 SV=1	--	--	auxin-induced protein 15A [Medicago truncatula]
MTR_4g072750	MSTRG.4214.4	up	--	--	Biological Process: response to auxin (GO:0009733);;	K14488|6.5e-41|mtr:MTR_4g072750|K14488 SAUR family protein | (RefSeq) SAUR-like auxin-responsive family protein	Plant hormone signal transduction (ko04075)	--	--	Auxin responsive protein	Auxin-induced protein X10A OS=Glycine max OX=3847 PE=2 SV=1	--	--	putative small auxin-up RNA [Medicago truncatula]
MTR_4g074070	MSTRG.4214.4	up	[G]	Carbohydrate transport and metabolism	Molecular Function: hydrolase activity, hydrolyzing O-glycosyl compounds (GO:0004553);; Biological Process: carbohydrate metabolic process (GO:0005975);;	K01181|4.9e-100|nta:107811288|K01181 endo-1,4-beta-xylanase [EC:3.2.1.8] | (RefSeq) probable endo-1,4-beta-xylanase C	--	--	--	Glycosyl hydrolase family 10	Endo-1,4-beta-xylanase 5 OS=Arabidopsis thaliana OX=3702 GN=XYN5 PE=3 SV=1	G	Carbohydrate transport and metabolism	uncharacterized protein LOC25492810 [Medicago truncatula]
MTR_4g076150	MSTRG.4214.4	up	--	--	--	--	--	--	--	Probable lipid transfer	--	S	Function unknown	putative lipid-transfer protein DIR1 [Medicago truncatula]
MTR_4g078600	MSTRG.4214.4	up	[Q]	Secondary metabolites biosynthesis, transport and catabolism	Molecular Function: diacylglycerol O-acyltransferase activity (GO:0004144);; Cellular Component: plasma membrane (GO:0005886);; Biological Process: triglyceride biosynthetic process (GO:0019432);; Molecular Function: long-chain-alcohol O-fatty-acyltransferase activity (GO:0047196);;	K20098|3.4e-78|mtr:MTR_4g078460|K20098 DNA excision repair protein ERCC-6-like 2 [EC:3.6.4.-] | (RefSeq) DNA repair and recombination RAD26-like protein, putative	--	--	--	WS/DGAT C-terminal domain	--	S	Function unknown	O-acyltransferase WSD1 [Medicago truncatula]
MTR_4g080823	MSTRG.4214.4	up	[IR]	Lipid transport and metabolism;; General function prediction only	Cellular Component: integral component of membrane (GO:0016021);; Molecular Function: long-chain-alcohol oxidase activity (GO:0046577);; Molecular Function: flavin adenine dinucleotide binding (GO:0050660);;	K17756|0.0e+00|mtr:MTR_4g080823|K17756 long-chain-alcohol oxidase [EC:1.1.3.20] | (RefSeq) long-chain-alcohol oxidase FAO2-like protein	--	--	--	GMC oxidoreductase	Long-chain-alcohol oxidase FAO1 OS=Lotus japonicus OX=34305 GN=FAO1 PE=1 SV=1	C	Energy production and conversion	long-chain-alcohol oxidase FAO1 [Medicago truncatula]
MTR_4g093160	MSTRG.4214.4	up	--	--	--	--	--	--	--	--	--	--	--	hypothetical protein MTR_4g093160 [Medicago truncatula]
MTR_4g095610	MSTRG.4214.4	up	--	--	Cellular Component: integral component of membrane (GO:0016021);;	--	--	--	--	--	--	--	--	transmembrane protein, putative [Medicago truncatula]
MTR_4g101170	MSTRG.4214.4	up	--	--	Molecular Function: endonuclease activity (GO:0004519);; Cellular Component: peroxisome (GO:0005777);; Biological Process: regulation of gene expression (GO:0010468);;	--	--	--	--	NYN domain	--	S	Function unknown	endonuclease or glycosyl hydrolase, putative [Medicago truncatula]
MTR_4g109910	MSTRG.4214.4	up	--	--	Cellular Component: plasma membrane (GO:0005886);; Biological Process: regulation of asymmetric cell division (GO:0009786);;	--	--	--	--	--	--	S	Function unknown	hypothetical protein MTR_4g109910 [Medicago truncatula]
MTR_4g115140	MSTRG.4214.4	up	--	--	Cellular Component: integral component of membrane (GO:0016021);;	--	--	--	--	--	--	--	--	transmembrane protein, putative [Medicago truncatula]
MTR_4g123537	MSTRG.4214.4	up	--	--	Molecular Function: peptide:proton symporter activity (GO:0015333);; Cellular Component: integral component of membrane (GO:0016021);; Molecular Function: oligopeptide transmembrane transporter activity (GO:0035673);; Molecular Function: peptide transmembrane transporter activity (GO:1904680);;	K14638|0.0e+00|mtr:MTR_4g123537|K14638 solute carrier family 15 (peptide/histidine transporter), member 3/4 | (RefSeq) peptide/nitrate transporter	--	[E]	Amino acid transport and metabolism	POT family	Protein NRT1/ PTR FAMILY 4.6 OS=Arabidopsis thaliana OX=3702 GN=NPF4.6 PE=1 SV=1	E	Amino acid transport and metabolism	peptide/nitrate transporter [Medicago truncatula]
MTR_4g471590	MSTRG.4214.4	up	--	--	Cellular Component: nucleus (GO:0005634);; Molecular Function: zinc ion binding (GO:0008270);; Biological Process: cell differentiation (GO:0030154);; Molecular Function: sequence-specific DNA binding (GO:0043565);; Biological Process: positive regulation of transcription, DNA-templated (GO:0045893);;	K21630|6.6e-40|cmos:111453155|K21630 GATA-type zinc finger protein 1 | (RefSeq) GATA transcription factor 6-like	--	[K]	Transcription	GATA zinc finger	GATA transcription factor 5 OS=Arabidopsis thaliana OX=3702 GN=GATA5 PE=2 SV=1	K	Transcription	GATA transcription factor 7 isoform X2 [Medicago truncatula]
MTR_5g006760	MSTRG.4214.4	up	--	--	--	--	--	--	--	--	--	--	--	hypothetical protein MTR_5g006760 [Medicago truncatula]
MTR_5g007910	MSTRG.4214.4	up	--	--	Molecular Function: DNA binding (GO:0003677);; Cellular Component: nucleus (GO:0005634);;	--	--	--	--	Domain of unknown function (DUF313)	Putative B3 domain-containing protein At1g05615 OS=Arabidopsis thaliana OX=3702 GN=At1g05615 PE=3 SV=1	K	Transcription	DUF313 domain protein [Medicago truncatula]
MTR_5g008150	MSTRG.4214.4	up	--	--	Molecular Function: aspartic-type endopeptidase activity (GO:0004190);; Cellular Component: extracellular region (GO:0005576);; Biological Process: proteolysis (GO:0006508);; Biological Process: protein catabolic process (GO:0030163);;	K01381|2.6e-74|ghi:107895127|K01381 saccharopepsin [EC:3.4.23.25] | (RefSeq) aspartic proteinase CDR1-like	--	[O]	Posttranslational modification, protein turnover, chaperones	Xylanase inhibitor N-terminal	Aspartic proteinase CDR1 OS=Arabidopsis thaliana OX=3702 GN=CDR1 PE=1 SV=1	O	Posttranslational modification, protein turnover, chaperones	aspartic proteinase CDR1 [Medicago truncatula]
MTR_5g018340	MSTRG.4214.4	up	--	--	--	--	--	--	--	--	--	--	--	hypothetical protein MTR_5g018340 [Medicago truncatula]
MTR_5g020940	MSTRG.4214.4	up	[I]	Lipid transport and metabolism	Molecular Function: S-adenosylmethionine-dependent methyltransferase activity (GO:0008757);; Biological Process: methylation (GO:0032259);;	K21483|4.9e-221|mtr:MTR_5g020940|K21483 salicylate 1-O-methyltransferase [EC:2.1.1.274] | (RefSeq) salicylic acid carboxyl methyltransferase	--	--	--	SAM dependent carboxyl methyltransferase	Salicylate carboxymethyltransferase OS=Clarkia breweri OX=36903 GN=SAMT PE=1 SV=1	S	Function unknown	salicylate carboxymethyltransferase [Medicago truncatula]
MTR_5g025930	MSTRG.4214.4	up	[T]	Signal transduction mechanisms	Molecular Function: protein serine/threonine kinase activity (GO:0004674);; Molecular Function: ATP binding (GO:0005524);; Cellular Component: plasma membrane (GO:0005886);; Cellular Component: integral component of membrane (GO:0016021);; Biological Process: protein autophosphorylation (GO:0046777);;	K20181|1.1e-210|mtr:MTR_5g026090|K20181 vacuolar protein sorting-associated protein 18 | (RefSeq) vacuolar sorting-associated-like protein	--	--	--	Protein kinase domain	Putative receptor-like protein kinase At3g47110 OS=Arabidopsis thaliana OX=3702 GN=At3g47110 PE=3 SV=1	T	Signal transduction mechanisms	LRR receptor-like kinase [Medicago truncatula]
MTR_5g029710	MSTRG.4214.4	up	--	--	Biological Process: dolichol-linked oligosaccharide biosynthetic process (GO:0006488);; Cellular Component: integral component of membrane (GO:0016021);; Cellular Component: UDP-N-acetylglucosamine transferase complex (GO:0043541);;	K07441|2.5e-22|cam:101493707|K07441 beta-1,4-N-acetylglucosaminyltransferase [EC:2.4.1.141] | (RefSeq) UDP-N-acetylglucosamine transferase subunit ALG14 homolog	N-Glycan biosynthesis (ko00510);; Various types of N-glycan biosynthesis (ko00513)	[R]	General function prediction only	Oligosaccharide biosynthesis protein Alg14 like	--	K	Transcription	ALG14-like oligosaccharide biosynthesis protein [Medicago truncatula]
MTR_5g030470	MSTRG.4214.4	up	--	--	--	--	--	--	--	--	--	--	--	uncharacterized protein LOC11415484 [Medicago truncatula]
MTR_5g032110	MSTRG.4214.4	up	--	--	--	--	--	--	--	--	--	--	--	hypothetical protein MTR_5g032110 [Medicago truncatula]
MTR_5g035650	MSTRG.4214.4	up	--	--	Cellular Component: integral component of membrane (GO:0016021);;	--	--	--	--	--	--	--	--	transmembrane protein, putative [Medicago truncatula]
MTR_5g036320	MSTRG.4214.4	up	--	--	Molecular Function: nucleic acid binding (GO:0003676);; Molecular Function: RNA-DNA hybrid ribonuclease activity (GO:0004523);; Cellular Component: integral component of membrane (GO:0016021);;	--	--	--	--	Reverse transcriptase-like	--	--	--	transmembrane protein, putative [Medicago truncatula]
MTR_5g041770	MSTRG.4214.4	up	--	--	Cellular Component: integral component of membrane (GO:0016021);;	--	--	--	--	--	--	--	--	hypothetical protein MtrunA17_Chr5g0417731 [Medicago truncatula]
MTR_5g043220	MSTRG.4214.4	up	[M]	Cell wall/membrane/envelope biogenesis	Molecular Function: transferase activity, transferring glycosyl groups (GO:0016757);;	K18134|1.0e-262|mtr:MTR_5g043220|K18134 EGF domain-specific O-GlcNAc transferase [EC:2.4.1.255] | (RefSeq) glycosyltransferase family 61 protein	Other types of O-glycan biosynthesis (ko00514)	[S]	Function unknown	Protein of unknown function (DUF563)	Xylan glycosyltransferase MUCI21 OS=Arabidopsis thaliana OX=3702 GN=MUCI21 PE=1 SV=1	S	Function unknown	glycosyltransferase family 61 protein [Medicago truncatula]
MTR_5g049860	MSTRG.4214.4	up	--	--	--	--	--	--	--	--	--	--	--	hypothetical protein MTR_5g049860 [Medicago truncatula]
MTR_5g056020	MSTRG.4214.4	up	--	--	Molecular Function: protein binding (GO:0005515);;	K17302|3.0e-53|mtr:MTR_4g006350|K17302 coatomer subunit beta' | (RefSeq) coatomer WD associated domain protein	--	--	--	F-box domain	F-box/kelch-repeat protein At3g06240 OS=Arabidopsis thaliana OX=3702 GN=At3g06240 PE=2 SV=1	--	--	F-box/kelch-repeat protein At3g23880 [Medicago truncatula]
MTR_5g065315	MSTRG.4214.4	up	--	--	--	--	--	--	--	--	--	--	--	hypothetical protein MTR_5g065315 [Medicago truncatula]
MTR_5g077870	MSTRG.4214.4	up	--	--	--	--	--	--	--	--	--	--	--	hypothetical protein MTR_5g077870 [Medicago truncatula]
MTR_5g078230	MSTRG.4214.4	up	--	--	Cellular Component: integral component of membrane (GO:0016021);;	--	--	--	--	--	--	--	--	transmembrane protein, putative [Medicago truncatula]
MTR_5g078500	MSTRG.4214.4	up	--	--	--	--	--	--	--	--	--	--	--	nucleoporin GLE1 [Medicago truncatula]
MTR_5g078600	MSTRG.4214.4	up	--	--	Cellular Component: integral component of membrane (GO:0016021);; Molecular Function: kinase activity (GO:0016301);;	K13429|1.3e-09|vvi:100255092|K13429 chitin elicitor receptor kinase 1 | (RefSeq) lysM domain receptor-like kinase 3	Plant-pathogen interaction (ko04626)	--	--	--	LysM domain receptor-like kinase 3 OS=Medicago truncatula OX=3880 GN=LYK3 PE=1 SV=1	--	--	LysM receptor kinase, putative [Medicago truncatula]
MTR_5g080700	MSTRG.4214.4	up	--	--	--	--	--	--	--	--	--	--	--	uncharacterized protein LOC11442963 [Medicago truncatula]
MTR_5g081070	MSTRG.4214.4	up	--	--	--	--	--	--	--	--	--	--	--	hypothetical protein MTR_5g081070 [Medicago truncatula]
MTR_5g082770	MSTRG.4214.4	up	--	--	Molecular Function: ligase activity (GO:0016874);;	--	--	--	--	--	--	S	Function unknown	uncharacterized protein LOC11421267 [Medicago truncatula]
MTR_5g083870	MSTRG.4214.4	up	--	--	--	K07466|2.3e-21|nau:109235449|K07466 replication factor A1 | (RefSeq) uncharacterized protein At4g28440	DNA replication (ko03030);; Nucleotide excision repair (ko03420);; Mismatch repair (ko03430);; Homologous recombination (ko03440)	--	--	--	--	--	--	uncharacterized protein At4g28440 [Medicago truncatula]
MTR_5g085760	MSTRG.4214.4	up	--	--	Cellular Component: vacuole (GO:0005773);; Cellular Component: plasma membrane (GO:0005886);; Molecular Function: sucrose:proton symporter activity (GO:0008506);; Cellular Component: membrane (GO:0016020);;	K15378|1.2e-15|cam:101488731|K15378 solute carrier family 45, member 1/2/4 | (RefSeq) sucrose transport protein SUC5-like	--	[G]	Carbohydrate transport and metabolism	--	Sucrose transport protein SUC7 OS=Arabidopsis thaliana OX=3702 GN=SUC7 PE=2 SV=2	S	Function unknown	sucrose transporter 2 [Medicago truncatula]
MTR_5g092420	MSTRG.4214.4	up	--	--	Molecular Function: acid phosphatase activity (GO:0003993);;	K22390|4.1e-13|mtr:MTR_5g092360|K22390 acid phosphatase type 7 | (RefSeq) purple acid phosphatase superfamily protein	--	--	--	--	--	--	--	purple acid phosphatase, putative [Medicago truncatula]
MTR_5g094780	MSTRG.4214.4	up	--	--	Cellular Component: integral component of membrane (GO:0016021);;	--	--	--	--	--	--	--	--	transmembrane protein, putative [Medicago truncatula]
MTR_5g096750	MSTRG.4214.4	up	[O]	Posttranslational modification, protein turnover, chaperones	Molecular Function: serine-type endopeptidase activity (GO:0004252);;	K15333|2.1e-69|nsy:104224633|K15333 tRNA guanosine-2'-O-methyltransferase [EC:2.1.1.34] | (RefSeq) uncharacterized protein LOC104224633	--	--	--	Subtilase family	Subtilisin-like protease SBT5.3 OS=Arabidopsis thaliana OX=3702 GN=AIR3 PE=2 SV=1	O	Posttranslational modification, protein turnover, chaperones	subtilisin-like protease SBT5.3 [Medicago truncatula]
MTR_6g005640	MSTRG.4214.4	up	--	--	Molecular Function: transferase activity (GO:0016740);;	K08237|7.7e-17|mtr:MTR_6g005600|K08237 hydroquinone glucosyltransferase [EC:2.4.1.218] | (RefSeq) UDP-glucosyltransferase family protein	--	[GC]	Carbohydrate transport and metabolism;; Energy production and conversion	--	Hydroquinone glucosyltransferase OS=Rauvolfia serpentina OX=4060 GN=AS PE=1 SV=1	G	Carbohydrate transport and metabolism	glycosyltransferase, putative [Medicago truncatula]
MTR_6g006240	MSTRG.4214.4	up	--	--	Biological Process: nodule morphogenesis (GO:0009878);; Molecular Function: metal ion binding (GO:0046872);;	--	--	--	--	Late nodulin protein	--	--	--	nodule-specific cysteine-rich peptide 228 [Medicago truncatula]
MTR_6g007633	MSTRG.4214.4	up	--	--	Cellular Component: plasma membrane (GO:0005886);; Biological Process: carbohydrate transport (GO:0008643);; Cellular Component: integral component of membrane (GO:0016021);; Molecular Function: sugar transmembrane transporter activity (GO:0051119);;	K15382|1.6e-129|mtr:MTR_6g007633|K15382 solute carrier family 50 (sugar transporter) | (RefSeq) bidirectional sugar transporter	--	[R]	General function prediction only	Sugar efflux transporter for intercellular exchange	Bidirectional sugar transporter SWEET7b OS=Oryza sativa subsp. indica OX=39946 GN=SWEET7B PE=3 SV=1	U	Intracellular trafficking, secretion, and vesicular transport	putative SWEET sugar transporter [Medicago truncatula]
MTR_6g009455	MSTRG.4214.4	up	--	--	--	--	--	--	--	--	--	--	--	hypothetical protein MTR_6g009455 [Medicago truncatula]
MTR_6g014795	MSTRG.4214.4	up	--	--	--	--	--	--	--	--	--	--	--	hypothetical protein MTR_6g014795 [Medicago truncatula]
MTR_6g016220	MSTRG.4214.4	up	--	--	Biological Process: signal transduction (GO:0007165);;	--	--	--	--	Plant self-incompatibility response (SCRL) protein	--	--	--	SCR-like protein [Medicago truncatula]
MTR_6g017270	MSTRG.4214.4	up	--	--	Molecular Function: protein binding (GO:0005515);;	K17302|1.1e-11|mtr:MTR_4g006350|K17302 coatomer subunit beta' | (RefSeq) coatomer WD associated domain protein	--	--	--	F-box domain	--	--	--	F-box protein interaction domain protein [Medicago truncatula]
MTR_6g024060	MSTRG.4214.4	up	--	--	Molecular Function: pectinesterase inhibitor activity (GO:0046910);;	--	--	--	--	Plant invertase/pectin methylesterase inhibitor	--	--	--	plant invertase/pectin methylesterase inhibitor [Medicago truncatula]
MTR_6g024075	MSTRG.4214.4	up	--	--	Molecular Function: pectinesterase inhibitor activity (GO:0046910);;	--	--	--	--	Plant invertase/pectin methylesterase inhibitor	--	--	--	plant invertase/pectin methylesterase inhibitor [Medicago truncatula]
MTR_6g027990	MSTRG.4214.4	up	--	--	Cellular Component: histone acetyltransferase complex (GO:0000123);; Cellular Component: SAGA complex (GO:0000124);; Cellular Component: DNA-directed RNA polymerase complex (GO:0000428);; Molecular Function: regulatory region nucleic acid binding (GO:0001067);; Biological Process: response to acid chemical (GO:0001101);; Molecular Function: molecular_function (GO:0003674);; Molecular Function: nu…	K03133|1.5e-51|mtr:MTR_6g027990|K03133 transcription initiation factor TFIID subunit 9B | (RefSeq) hypothetical protein	Basal transcription factors (ko03022)	[K]	Transcription	--	Transcription initiation factor TFIID subunit 9 OS=Arabidopsis thaliana OX=3702 GN=TAF9 PE=1 SV=1	K	Transcription	hypothetical protein MTR_6g027990 [Medicago truncatula]
MTR_6g033445	MSTRG.4214.4	up	--	--	Cellular Component: vacuole (GO:0005773);;	--	--	--	--	--	--	--	--	hypothetical protein MTR_6g033445 [Medicago truncatula]
MTR_6g034520	MSTRG.4214.4	up	--	--	--	--	--	--	--	--	--	--	--	hypothetical protein MTR_6g034520 [Medicago truncatula]
MTR_6g034600	MSTRG.4214.4	up	--	--	Biological Process: carbohydrate transport (GO:0008643);; Cellular Component: integral component of membrane (GO:0016021);;	K15382|6.9e-51|mtr:MTR_6g034600|K15382 solute carrier family 50 (sugar transporter) | (RefSeq) bidirectional sugar transporter	--	[R]	General function prediction only	Sugar efflux transporter for intercellular exchange	Bidirectional sugar transporter SWEET2 OS=Arabidopsis thaliana OX=3702 GN=SWEET2 PE=1 SV=1	U	Intracellular trafficking, secretion, and vesicular transport	bidirectional sugar transporter [Medicago truncatula]
MTR_6g034740	MSTRG.4214.4	up	--	--	Cellular Component: integral component of membrane (GO:0016021);;	K10638|4.7e-13|mtr:MTR_3g114910|K10638 E3 ubiquitin-protein ligase UHRF1 [EC:2.3.2.27] | (RefSeq) RING-finger E3 ubiquitin ligase, putative	--	--	--	--	--	--	--	transmembrane protein, putative [Medicago truncatula]
MTR_6g034775	MSTRG.4214.4	up	--	--	Molecular Function: kinase activity (GO:0016301);;	--	--	--	--	Malectin-like domain	Probable LRR receptor-like serine/threonine-protein kinase At1g67720 OS=Arabidopsis thaliana OX=3702 GN=At1g67720 PE=1 SV=1	T	Signal transduction mechanisms	receptor kinase, putative [Medicago truncatula]
MTR_6g039490	MSTRG.4214.4	up	[R]	General function prediction only	Molecular Function: GTPase activity (GO:0003924);; Molecular Function: GTP binding (GO:0005525);; Cellular Component: vacuolar membrane (GO:0005774);; Biological Process: intracellular protein transport (GO:0006886);; Cellular Component: endomembrane system (GO:0012505);; Biological Process: Rab protein signal transduction (GO:0032482);;	K07897|5.6e-132|mtr:MTR_6g039490|K07897 Ras-related protein Rab-7A | (RefSeq) small GTPase family RAB protein	Endocytosis (ko04144);; Phagosome (ko04145)	[R]	General function prediction only	Ras family	Ras-related protein Rab7 OS=Vigna aconitifolia OX=3918 PE=2 SV=1	U	Intracellular trafficking, secretion, and vesicular transport	small GTPase family RAB protein [Medicago truncatula]
MTR_6g043250	MSTRG.4214.4	up	--	--	Cellular Component: integral component of membrane (GO:0016021);;	--	--	--	--	--	Histone-lysine N-methyltransferase ATX3 OS=Arabidopsis thaliana OX=3702 GN=ATX3 PE=2 SV=2	--	--	transmembrane protein, putative [Medicago truncatula]
MTR_6g044562	MSTRG.4214.4	up	--	--	Biological Process: nodule morphogenesis (GO:0009878);; Molecular Function: metal ion binding (GO:0046872);;	--	--	--	--	Late nodulin protein	--	--	--	Nodule Cysteine-Rich (NCR) secreted peptide [Medicago truncatula]
MTR_6g044575	MSTRG.4214.4	up	--	--	Biological Process: nodule morphogenesis (GO:0009878);; Molecular Function: metal ion binding (GO:0046872);;	--	--	--	--	Late nodulin protein	--	--	--	Nodule Cysteine-Rich (NCR) secreted peptide [Medicago truncatula]
MTR_6g044740	MSTRG.4214.4	up	[M]	Cell wall/membrane/envelope biogenesis	Molecular Function: protein kinase activity (GO:0004672);; Molecular Function: ATP binding (GO:0005524);; Cellular Component: integral component of membrane (GO:0016021);; Molecular Function: kinase activity (GO:0016301);; Biological Process: phosphorylation (GO:0016310);;	K23544|9.7e-52|brp:103842861|K23544 serine incorporator 1/3 | (RefSeq) serine incorporator 3	--	[T]	Signal transduction mechanisms	Protein kinase domain	LEAF RUST 10 DISEASE-RESISTANCE LOCUS RECEPTOR-LIKE PROTEIN KINASE-like 1.2 OS=Arabidopsis thaliana OX=3702 GN=LRK10L-1.2 PE=2 SV=3	T	Signal transduction mechanisms	wall-associated kinase-like protein [Medicago truncatula]
MTR_6g069150	MSTRG.4214.4	up	--	--	--	--	--	--	--	Pentatricopeptide repeat domain	--	--	--	PPR repeat protein [Medicago truncatula]
MTR_6g069460	MSTRG.4214.4	up	--	--	--	K15255|6.6e-17|mtr:MTR_1g037600|K15255 ATP-dependent DNA helicase PIF1 [EC:3.6.4.12] | (RefSeq) PIF1-like helicase	--	--	--	Domain of unknown function DUF223	--	--	--	DUF223 domain protein [Medicago truncatula]
MTR_6g071830	MSTRG.4214.4	up	--	--	--	--	--	--	--	--	--	--	--	hypothetical protein MTR_6g071830 [Medicago truncatula]
MTR_6g072130	MSTRG.4214.4	up	--	--	--	--	--	--	--	--	--	--	--	hypothetical protein MTR_6g072130 [Medicago truncatula]
MTR_6g084050	MSTRG.4214.4	up	--	--	Molecular Function: microtubule motor activity (GO:0003777);; Biological Process: microtubule-based movement (GO:0007018);;	K10406|2.2e-06|lja:Lj0g3v0348329.2|K10406 kinesin family member C2/C3 | (RefSeq) Lj0g3v0348329.2; -	--	[Z]	Cytoskeleton	--	Kinesin-like protein KIN-14K OS=Oryza sativa subsp. japonica OX=39947 GN=KIN14K PE=2 SV=1	--	--	kinesin motor domain protein [Medicago truncatula]
MTR_6g084090	MSTRG.4214.4	up	--	--	Molecular Function: iron ion binding (GO:0005506);; Cellular Component: integral component of membrane (GO:0016021);; Molecular Function: oxidoreductase activity, acting on paired donors, with incorporation or reduction of molecular oxygen (GO:0016705);; Molecular Function: heme binding (GO:0020037);;	--	--	--	--	--	--	--	--	transmembrane protein, putative [Medicago truncatula]
MTR_6g087840	MSTRG.4214.4	up	--	--	--	--	--	--	--	--	--	--	--	hypothetical protein MTR_6g087840 [Medicago truncatula]
MTR_6g089250	MSTRG.4214.4	up	--	--	--	--	--	--	--	--	--	--	--	hypothetical protein MTR_6g089250 [Medicago truncatula]
MTR_6g463360	MSTRG.4214.4	up	--	--	Molecular Function: methyltransferase activity (GO:0008168);; Biological Process: methylation (GO:0032259);;	--	--	--	--	--	--	--	--	SAM-dependent carboxyl methyltransferase [Medicago truncatula]
MTR_6g464080	MSTRG.4214.4	up	--	--	Biological Process: telomere maintenance (GO:0000723);; Biological Process: double-strand break repair via homologous recombination (GO:0000724);; Cellular Component: nuclear chromosome, telomeric region (GO:0000784);; Molecular Function: damaged DNA binding (GO:0003684);; Molecular Function: single-stranded DNA binding (GO:0003697);; Cellular Component: DNA replication factor A complex (GO:00056…	K11674|1.0e-179|mtr:MTR_8g076570|K11674 microspherule protein 1 | (RefSeq) FHA domain protein	--	--	--	Domain of unknown function DUF223	--	L	Replication, recombination and repair	replication factor-A carboxy-terminal domain protein [Medicago truncatula]
MTR_7g017290	MSTRG.4214.4	up	--	--	--	--	--	--	--	--	--	--	--	hypothetical protein MTR_7g017290 [Medicago truncatula]
MTR_7g021960	MSTRG.4214.4	up	--	--	Molecular Function: kinase activity (GO:0016301);;	--	--	--	--	--	Probably inactive leucine-rich repeat receptor-like protein kinase At3g28040 OS=Arabidopsis thaliana OX=3702 GN=At3g28040 PE=1 SV=1	--	--	LRR kinase family protein, putative [Medicago truncatula]
MTR_7g022000	MSTRG.4214.4	up	--	--	Molecular Function: nucleic acid binding (GO:0003676);;	K01768|4.9e-06|ghi:107911085|K01768 adenylate cyclase [EC:4.6.1.1] | (RefSeq) LOW QUALITY PROTEIN: uncharacterized protein LOC107911085	Purine metabolism (ko00230)	[R]	General function prediction only	--	--	L	Replication, recombination and repair	hypothetical protein MTR_7g022000 [Medicago truncatula]
MTR_7g026977	MSTRG.4214.4	up	--	--	--	--	--	--	--	C2H2-type zinc finger	Zinc finger protein 1 OS=Arabidopsis thaliana OX=3702 GN=ZFP1 PE=2 SV=1	--	--	uncharacterized protein LOC25497735 [Medicago truncatula]
MTR_7g028448	MSTRG.4214.4	up	--	--	Molecular Function: transcription regulatory region sequence-specific DNA binding (GO:0000976);; Molecular Function: RNA polymerase II regulatory region sequence-specific DNA binding (GO:0000977);; Molecular Function: RNA polymerase II transcription factor activity, sequence-specific DNA binding (GO:0000981);; Cellular Component: nucleus (GO:0005634);; Molecular Function: transcription factor bin…	K12412|1.9e-28|lsv:111899927|K12412 pheromone receptor transcription factor | (RefSeq) agamous-like MADS-box protein AGL29	--	[K]	Transcription	SRF-type transcription factor (DNA-binding and dimerisation domain)	Agamous-like MADS-box protein AGL62 OS=Arabidopsis thaliana OX=3702 GN=AGL62 PE=1 SV=1	K	Transcription	agamous-like MADS-box protein AGL62 [Medicago truncatula]
MTR_7g029230	MSTRG.4214.4	up	--	--	--	--	--	--	--	--	--	--	--	hypothetical protein MTR_7g029230 [Medicago truncatula]
MTR_7g033745	MSTRG.4214.4	up	[C]	Energy production and conversion	Molecular Function: NADH dehydrogenase (ubiquinone) activity (GO:0008137);; Biological Process: aerobic respiration (GO:0009060);; Biological Process: electron transport coupled proton transport (GO:0015990);;	K05582|1.5e-48|mtr:MTR_7g021790|K05582 NAD(P)H-quinone oxidoreductase subunit K [EC:7.1.1.2] | (RefSeq) NAD(P)H-quinone oxidoreductase subunit K	Oxidative phosphorylation (ko00190)	[C]	Energy production and conversion	--	NAD(P)H-quinone oxidoreductase subunit K, chloroplastic OS=Pisum sativum OX=3888 GN=ndhK PE=1 SV=1	C	Energy production and conversion	NAD(P)H-quinone oxidoreductase subunit K [Medicago truncatula]
MTR_7g052990	MSTRG.4214.4	up	--	--	Molecular Function: DNA-directed 5'-3' RNA polymerase activity (GO:0003899);; Biological Process: transcription, DNA-templated (GO:0006351);; Molecular Function: ribonucleoside binding (GO:0032549);;	K03043|6.8e-14|lja:Ljclg3v0000380.1|K03043 DNA-directed RNA polymerase subunit beta [EC:2.7.7.6] | (RefSeq) Ljchlorog3v0000380.1; -	RNA polymerase (ko03020)	[K]	Transcription	--	DNA-directed RNA polymerase subunit beta OS=Lotus japonicus OX=34305 GN=rpoB PE=3 SV=1	K	Transcription	RNA polymerase Rpb2 domain 7 protein [Medicago truncatula]
MTR_7g056573	MSTRG.4214.4	up	--	--	--	--	--	--	--	--	--	--	--	hypothetical protein MTR_7g056573 [Medicago truncatula]
MTR_7g059340	MSTRG.4214.4	up	--	--	Cellular Component: integral component of membrane (GO:0016021);;	--	--	--	--	Aluminium induced protein	Stem-specific protein TSJT1 OS=Nicotiana tabacum OX=4097 GN=TSJT1 PE=2 SV=1	S	Function unknown	transmembrane protein, putative [Medicago truncatula]
MTR_7g059440	MSTRG.4214.4	up	--	--	--	--	--	--	--	--	--	--	--	LCR [Medicago truncatula]
MTR_7g067090	MSTRG.4214.4	up	--	--	--	--	--	--	--	--	--	--	--	hypothetical protein MTR_7g067090 [Medicago truncatula]
MTR_7g075860	MSTRG.4214.4	up	[G]	Carbohydrate transport and metabolism	Cellular Component: cytosol (GO:0005829);; Biological Process: fructose metabolic process (GO:0006000);; Molecular Function: fructokinase activity (GO:0008865);; Molecular Function: carbohydrate kinase activity (GO:0019200);;	K00847|5.9e-208|mtr:MTR_7g075860|K00847 fructokinase [EC:2.7.1.4] | (RefSeq) pfkB family carbohydrate kinase	Fructose and mannose metabolism (ko00051);; Starch and sucrose metabolism (ko00500);; Amino sugar and nucleotide sugar metabolism (ko00520)	[G]	Carbohydrate transport and metabolism	pfkB family carbohydrate kinase	Probable fructokinase-7 OS=Arabidopsis thaliana OX=3702 GN=At5g51830 PE=1 SV=1	G	Carbohydrate transport and metabolism	probable fructokinase-7 [Medicago truncatula]
MTR_7g078330	MSTRG.4214.4	up	--	--	Molecular Function: ubiquitin-protein transferase activity (GO:0004842);; Cellular Component: nucleus (GO:0005634);; Cellular Component: cytoplasm (GO:0005737);; Molecular Function: transferase activity, transferring acyl groups (GO:0016746);; Molecular Function: ligase activity (GO:0016874);;	K08332|9.0e-34|gmx:102664031|K08332 vacuolar protein 8 | (RefSeq) U-box domain-containing protein 15-like	--	[S]	Function unknown	Armadillo/beta-catenin-like repeat	U-box domain-containing protein 15 OS=Arabidopsis thaliana OX=3702 GN=PUB15 PE=2 SV=2	S	Function unknown	U-box domain-containing protein 15 [Medicago truncatula]
MTR_7g079230	MSTRG.4214.4	up	[O]	Posttranslational modification, protein turnover, chaperones	Molecular Function: cysteine-type endopeptidase activity (GO:0004197);; Cellular Component: extracellular space (GO:0005615);; Cellular Component: lysosome (GO:0005764);; Biological Process: proteolysis involved in cellular protein catabolic process (GO:0051603);;	K16292|1.8e-97|cit:102630908|K16292 KDEL-tailed cysteine endopeptidase [EC:3.4.22.-] | (RefSeq) senescence-specific cysteine protease SAG39-like	--	[O]	Posttranslational modification, protein turnover, chaperones	Papain family cysteine protease	Senescence-specific cysteine protease SAG39 OS=Oryza sativa subsp. indica OX=39946 GN=OsI_14861 PE=3 SV=1	O	Posttranslational modification, protein turnover, chaperones	zingipain-2 [Medicago truncatula]
MTR_7g083235	MSTRG.4214.4	up	--	--	--	--	--	--	--	--	--	--	--	hypothetical protein MTR_7g083235 [Medicago truncatula]
MTR_7g083980	MSTRG.4214.4	up	--	--	Molecular Function: kinase activity (GO:0016301);;	--	--	--	--	--	Receptor-like kinase TMK4 OS=Arabidopsis thaliana OX=3702 GN=TMK4 PE=1 SV=1	--	--	receptor-like kinase Rhg4, putative [Medicago truncatula]
MTR_7g091340	MSTRG.4214.4	up	--	--	--	--	--	--	--	--	--	--	--	hypothetical protein MTR_7g091340 [Medicago truncatula]
MTR_7g093800	MSTRG.4214.4	up	--	--	--	--	--	--	--	--	--	--	--	hypothetical protein MTR_7g093800 [Medicago truncatula]
MTR_7g098540	MSTRG.4214.4	up	--	--	Biological Process: protein localization (GO:0008104);; Biological Process: protein transport (GO:0015031);;	K19476|6.9e-113|mtr:MTR_7g098540|K19476 vacuolar protein sorting-associated protein IST1 | (RefSeq) regulator of Vps4 activity in the MVB pathway protein	Endocytosis (ko04144)	[Z]	Cytoskeleton	Regulator of Vps4 activity in the MVB pathway	--	--	--	regulator of Vps4 activity in the MVB pathway protein [Medicago truncatula]
MTR_7g098880	MSTRG.4214.4	up	--	--	--	--	--	--	--	--	--	--	--	hypothetical protein MTR_7g098880 [Medicago truncatula]
MTR_7g099100	MSTRG.4214.4	up	--	--	Molecular Function: arginine-tRNA ligase activity (GO:0004814);; Molecular Function: ATP binding (GO:0005524);; Cellular Component: cytoplasm (GO:0005737);; Biological Process: arginyl-tRNA aminoacylation (GO:0006420);;	K01887|8.9e-22|mtr:MTR_1g106040|K01887 arginyl-tRNA synthetase [EC:6.1.1.19] | (RefSeq) cytoplasmic-like arginine-tRNA ligase	Aminoacyl-tRNA biosynthesis (ko00970)	[J]	Translation, ribosomal structure and biogenesis	Arginyl tRNA synthetase N terminal domain	Arginine--tRNA ligase, chloroplastic/mitochondrial OS=Arabidopsis thaliana OX=3702 GN=EMB1027 PE=1 SV=1	J	Translation, ribosomal structure and biogenesis	amino-terminal domain arginine-tRNA ligase [Medicago truncatula]
MTR_7g102806	MSTRG.4214.4	up	--	--	Biological Process: nodule morphogenesis (GO:0009878);; Cellular Component: integral component of membrane (GO:0016021);; Molecular Function: metal ion binding (GO:0046872);;	--	--	--	--	Late nodulin protein	--	--	--	Nodule Cysteine-Rich (NCR) secreted peptide [Medicago truncatula]
MTR_7g104280	MSTRG.4214.4	up	--	--	--	--	--	--	--	--	--	--	--	hypothetical protein MTR_7g104280 [Medicago truncatula]
[truncated: 15,811 more rows]
