# Supplementary material for: Identification and characterization of long noncoding RNAs involved in the aluminum stress response in Medicago truncatula via genome-wide analysis
Source: Front Plant Sci. 2022 Sep 23;13:1017869. doi: 10.3389/fpls.2022.1017869 (PMC9541535; doi:10.3389/fpls.2022.1017869)
Supplement: Supplementary file 10 [file Table_9.XLSX]

## Sheet: Sheet1
Supplementary Table 9 Metabolic pathways in the TCA cycle
Pathway ID	lncRNA	mRNA	function
K00026	MSTRG.36192.1	MTR_2g021700	malate dehydrogenase 2
K00026	MSTRG.29835.1	MTR_2g021700	malate dehydrogenase 2
K00026	MSTRG.7235.1	MTR_2g021700	malate dehydrogenase 2
K00026	MSTRG.2042.5	MTR_2g021700	malate dehydrogenase 2
K00026	MSTRG.29835.1	MTR_2g021700	malate dehydrogenase 2
K00026	MSTRG.26460.3	MTR_2g021700	malate dehydrogenase 2
K00026	MSTRG.38168.16	MTR_2g021700	malate dehydrogenase 2
K00026	MSTRG.38170.4	MTR_2g021700	malate dehydrogenase 2
K00026	MSTRG.38170.2	MTR_2g021700	malate dehydrogenase 2
K00026	MSTRG.2042.5	MTR_2g045010	malate dehydrogenase 2
K00026	MSTRG.29835.1	MTR_2g045010	malate dehydrogenase 2
K00026	MSTRG.7235.1	MTR_2g045010	malate dehydrogenase 2
K00026	MSTRG.2042.5	MTR_2g045010	malate dehydrogenase 2
K00026	MSTRG.29835.1	MTR_2g045010	malate dehydrogenase 2
K00026	MSTRG.26460.3	MTR_2g045010	malate dehydrogenase 2
K00026	MSTRG.38168.16	MTR_2g045010	malate dehydrogenase 2
K00026	MSTRG.38170.4	MTR_2g045010	malate dehydrogenase 2
K00026	MSTRG.38170.2	MTR_2g045010	malate dehydrogenase 2
K00026	MSTRG.2042.5	MTR_4g033285	peroxisomal
K00026	MSTRG.29835.1	MTR_4g033285	peroxisomal
K00026	MSTRG.7235.1	MTR_4g033285	peroxisomal
K00026	MSTRG.2042.5	MTR_4g033285	peroxisomal
K00026	MSTRG.29835.1	MTR_4g033285	peroxisomal
K00026	MSTRG.26460.3	MTR_4g033285	peroxisomal
K00026	MSTRG.38168.16	MTR_4g033285	peroxisomal
K00026	MSTRG.38170.4	MTR_4g033285	peroxisomal
K00026	MSTRG.38170.2	MTR_4g033285	peroxisomal
K01647	MSTRG.36192.1	MTR_2g061630	citrate synthase
K01647	MSTRG.38168.12	MTR_2g061630	citrate synthase
K01647	MSTRG.7235.1	MTR_2g061630	citrate synthase
K01647	MSTRG.30341.4	MTR_2g061630	citrate synthase
K01647	MSTRG.38215.1	MTR_2g061630	citrate synthase
K01647	MSTRG.34338.24	MTR_2g061630	citrate synthase
K01647	MSTRG.34432.1	MTR_2g061630	citrate synthase
K01647	MSTRG.34338.35	MTR_2g061630	citrate synthase
K01647	MSTRG.36192.1	MTR_3g051920	mitochondrial
K01647	MSTRG.38168.12	MTR_3g051920	mitochondrial
K01647	MSTRG.7235.1	MTR_3g051920	mitochondrial
K01647	MSTRG.30341.4	MTR_3g051920	mitochondrial
K01647	MSTRG.38215.1	MTR_3g051920	mitochondrial
K01647	MSTRG.34338.24	MTR_3g051920	mitochondrial
K01647	MSTRG.34432.1	MTR_3g051920	mitochondrial
K01647	MSTRG.34338.35	MTR_3g051920	mitochondrial
K01681	MSTRG.34158.16	MTR_1g099140	FAR1 DNA-binding domain protein [Medicago truncatula].
K01681	MSTRG.38168.13	MTR_1g099140	FAR1 DNA-binding domain protein [Medicago truncatula].
K01681	MSTRG.22510.1	MTR_1g099140	FAR1 DNA-binding domain protein [Medicago truncatula].
K01681	MSTRG.19641.2	MTR_1g099140	FAR1 DNA-binding domain protein [Medicago truncatula].
K01681	MSTRG.38171.7	MTR_1g099140	FAR1 DNA-binding domain protein [Medicago truncatula].
K01681	MSTRG.34338.26	MTR_1g099140	FAR1 DNA-binding domain protein [Medicago truncatula].
K01681	MSTRG.18081.1	MTR_1g099140	FAR1 DNA-binding domain protein [Medicago truncatula].
K01681	MSTRG.38169.15	MTR_1g099140	FAR1 DNA-binding domain protein [Medicago truncatula].
K01681	MSTRG.34338.30	MTR_1g099140	FAR1 DNA-binding domain protein [Medicago truncatula].
K01681	MSTRG.8033.4	MTR_1g099140	FAR1 DNA-binding domain protein [Medicago truncatula].
K01681	MSTRG.36192.1	MTR_1g099140	FAR1 DNA-binding domain protein [Medicago truncatula].
K01681	MSTRG.35154.2	MTR_1g099140	FAR1 DNA-binding domain protein [Medicago truncatula].
K01681	MSTRG.14896.8	MTR_1g099140	FAR1 DNA-binding domain protein [Medicago truncatula].
K01681	MSTRG.38168.12	MTR_1g099140	FAR1 DNA-binding domain protein [Medicago truncatula].
K01681	MSTRG.7235.1	MTR_1g099140	FAR1 DNA-binding domain protein [Medicago truncatula].
K01681	MSTRG.30341.4	MTR_1g099140	FAR1 DNA-binding domain protein [Medicago truncatula].
K01681	MSTRG.38215.1	MTR_1g099140	FAR1 DNA-binding domain protein [Medicago truncatula].
K01681	MSTRG.34338.24	MTR_1g099140	FAR1 DNA-binding domain protein [Medicago truncatula].
K01681	MSTRG.34432.1	MTR_1g099140	FAR1 DNA-binding domain protein [Medicago truncatula].
K01681	MSTRG.34338.35	MTR_1g099140	FAR1 DNA-binding domain protein [Medicago truncatula].
K01681	MSTRG.34338.1	MTR_1g099140	FAR1 DNA-binding domain protein [Medicago truncatula].
K01681	MSTRG.34338.54	MTR_1g099140	FAR1 DNA-binding domain protein [Medicago truncatula].
K01681	MSTRG.38169.7	MTR_1g099140	FAR1 DNA-binding domain protein [Medicago truncatula].
K01681	MSTRG.30341.5	MTR_1g099140	FAR1 DNA-binding domain protein [Medicago truncatula].
K01681	MSTRG.30341.3	MTR_1g099140	FAR1 DNA-binding domain protein [Medicago truncatula].
K01681	MSTRG.34338.29	MTR_1g099140	FAR1 DNA-binding domain protein [Medicago truncatula].
K01681	MSTRG.38169.10	MTR_1g099140	FAR1 DNA-binding domain protein [Medicago truncatula].
K01681	MSTRG.38171.6	MTR_1g099140	FAR1 DNA-binding domain protein [Medicago truncatula].
K01681	MSTRG.34338.48	MTR_1g099140	FAR1 DNA-binding domain protein [Medicago truncatula].
K01681	MSTRG.34338.47	MTR_1g099140	FAR1 DNA-binding domain protein [Medicago truncatula].
K01681	MSTRG.34338.8	MTR_1g099140	FAR1 DNA-binding domain protein [Medicago truncatula].
K01681	MSTRG.38700.1	MTR_1g099140	FAR1 DNA-binding domain protein [Medicago truncatula].
K01681	MSTRG.38647.1	MTR_1g099140	FAR1 DNA-binding domain protein [Medicago truncatula].
K01681	MSTRG.38171.10	MTR_1g099140	FAR1 DNA-binding domain protein [Medicago truncatula].
K01681	MSTRG.34338.23	MTR_1g099140	FAR1 DNA-binding domain protein [Medicago truncatula].
K01681	MSTRG.38168.9	MTR_1g099140	FAR1 DNA-binding domain protein [Medicago truncatula].
K01681	MSTRG.23435.1	MTR_1g099140	FAR1 DNA-binding domain protein [Medicago truncatula].
K01681	MSTRG.26656.1	MTR_1g099140	FAR1 DNA-binding domain protein [Medicago truncatula].
K01681	MSTRG.34338.62	MTR_1g099140	FAR1 DNA-binding domain protein [Medicago truncatula].
K01681	MSTRG.22969.1	MTR_1g099140	FAR1 DNA-binding domain protein [Medicago truncatula].
K01681	MSTRG.7396.1	MTR_1g099140	FAR1 DNA-binding domain protein [Medicago truncatula].
K01681	MSTRG.38169.13	MTR_1g099140	FAR1 DNA-binding domain protein [Medicago truncatula].
K01681	MSTRG.38169.4	MTR_1g099140	FAR1 DNA-binding domain protein [Medicago truncatula].
K01681	MSTRG.37558.2	MTR_1g099140	FAR1 DNA-binding domain protein [Medicago truncatula].
K01681	MSTRG.22907.1	MTR_1g099140	FAR1 DNA-binding domain protein [Medicago truncatula].
K01681	MSTRG.38168.8	MTR_1g099140	FAR1 DNA-binding domain protein [Medicago truncatula].
K01681	MSTRG.38168.6	MTR_1g099140	FAR1 DNA-binding domain protein [Medicago truncatula].
K01681	MSTRG.2042.5	MTR_1g099140	FAR1 DNA-binding domain protein [Medicago truncatula].
K01681	MSTRG.29835.1	MTR_1g099140	FAR1 DNA-binding domain protein [Medicago truncatula].
K01681	MSTRG.34158.16	MTR_2g088360	aconitate hydratase, cytoplasmic [ Medicago truncatula (barrel medic) ]
K01681	MSTRG.38168.13	MTR_2g088360	aconitate hydratase, cytoplasmic [ Medicago truncatula (barrel medic) ]
K01681	MSTRG.22510.1	MTR_2g088360	aconitate hydratase, cytoplasmic [ Medicago truncatula (barrel medic) ]
K01681	MSTRG.19641.2	MTR_2g088360	aconitate hydratase, cytoplasmic [ Medicago truncatula (barrel medic) ]
K01681	MSTRG.38171.7	MTR_2g088360	aconitate hydratase, cytoplasmic [ Medicago truncatula (barrel medic) ]
K01681	MSTRG.34338.26	MTR_2g088360	aconitate hydratase, cytoplasmic [ Medicago truncatula (barrel medic) ]
K01681	MSTRG.18081.1	MTR_2g088360	aconitate hydratase, cytoplasmic [ Medicago truncatula (barrel medic) ]
K01681	MSTRG.38169.15	MTR_2g088360	aconitate hydratase, cytoplasmic [ Medicago truncatula (barrel medic) ]
K01681	MSTRG.34338.30	MTR_2g088360	aconitate hydratase, cytoplasmic [ Medicago truncatula (barrel medic) ]
K01681	MSTRG.8033.4	MTR_2g088360	aconitate hydratase, cytoplasmic [ Medicago truncatula (barrel medic) ]
K01681	MSTRG.36192.1	MTR_2g088360	aconitate hydratase, cytoplasmic [ Medicago truncatula (barrel medic) ]
K01681	MSTRG.35154.2	MTR_2g088360	aconitate hydratase, cytoplasmic [ Medicago truncatula (barrel medic) ]
K01681	MSTRG.14896.8	MTR_2g088360	aconitate hydratase, cytoplasmic [ Medicago truncatula (barrel medic) ]
K01681	MSTRG.38168.12	MTR_2g088360	aconitate hydratase, cytoplasmic [ Medicago truncatula (barrel medic) ]
K01681	MSTRG.7235.1	MTR_2g088360	aconitate hydratase, cytoplasmic [ Medicago truncatula (barrel medic) ]
K01681	MSTRG.30341.4	MTR_2g088360	aconitate hydratase, cytoplasmic [ Medicago truncatula (barrel medic) ]
K01681	MSTRG.38215.1	MTR_2g088360	aconitate hydratase, cytoplasmic [ Medicago truncatula (barrel medic) ]
K01681	MSTRG.34338.24	MTR_2g088360	aconitate hydratase, cytoplasmic [ Medicago truncatula (barrel medic) ]
K01681	MSTRG.34432.1	MTR_2g088360	aconitate hydratase, cytoplasmic [ Medicago truncatula (barrel medic) ]
K01681	MSTRG.34338.35	MTR_2g088360	aconitate hydratase, cytoplasmic [ Medicago truncatula (barrel medic) ]
K01681	MSTRG.34338.1	MTR_2g088360	aconitate hydratase, cytoplasmic [ Medicago truncatula (barrel medic) ]
K01681	MSTRG.34338.54	MTR_2g088360	aconitate hydratase, cytoplasmic [ Medicago truncatula (barrel medic) ]
K01681	MSTRG.38169.7	MTR_2g088360	aconitate hydratase, cytoplasmic [ Medicago truncatula (barrel medic) ]
K01681	MSTRG.30341.5	MTR_2g088360	aconitate hydratase, cytoplasmic [ Medicago truncatula (barrel medic) ]
K01681	MSTRG.30341.3	MTR_2g088360	aconitate hydratase, cytoplasmic [ Medicago truncatula (barrel medic) ]
K01681	MSTRG.34338.29	MTR_2g088360	aconitate hydratase, cytoplasmic [ Medicago truncatula (barrel medic) ]
K01681	MSTRG.38169.10	MTR_2g088360	aconitate hydratase, cytoplasmic [ Medicago truncatula (barrel medic) ]
K01681	MSTRG.38171.6	MTR_2g088360	aconitate hydratase, cytoplasmic [ Medicago truncatula (barrel medic) ]
K01681	MSTRG.34338.48	MTR_2g088360	aconitate hydratase, cytoplasmic [ Medicago truncatula (barrel medic) ]
K01681	MSTRG.34338.47	MTR_2g088360	aconitate hydratase, cytoplasmic [ Medicago truncatula (barrel medic) ]
K01681	MSTRG.34338.8	MTR_2g088360	aconitate hydratase, cytoplasmic [ Medicago truncatula (barrel medic) ]
K01681	MSTRG.38700.1	MTR_2g088360	aconitate hydratase, cytoplasmic [ Medicago truncatula (barrel medic) ]
K01681	MSTRG.38647.1	MTR_2g088360	aconitate hydratase, cytoplasmic [ Medicago truncatula (barrel medic) ]
K01681	MSTRG.38171.10	MTR_2g088360	aconitate hydratase, cytoplasmic [ Medicago truncatula (barrel medic) ]
K01681	MSTRG.34338.23	MTR_2g088360	aconitate hydratase, cytoplasmic [ Medicago truncatula (barrel medic) ]
K01681	MSTRG.38168.9	MTR_2g088360	aconitate hydratase, cytoplasmic [ Medicago truncatula (barrel medic) ]
K01681	MSTRG.23435.1	MTR_2g088360	aconitate hydratase, cytoplasmic [ Medicago truncatula (barrel medic) ]
K01681	MSTRG.26656.1	MTR_2g088360	aconitate hydratase, cytoplasmic [ Medicago truncatula (barrel medic) ]
K01681	MSTRG.34338.62	MTR_2g088360	aconitate hydratase, cytoplasmic [ Medicago truncatula (barrel medic) ]
K01681	MSTRG.22969.1	MTR_2g088360	aconitate hydratase, cytoplasmic [ Medicago truncatula (barrel medic) ]
K01681	MSTRG.7396.1	MTR_2g088360	aconitate hydratase, cytoplasmic [ Medicago truncatula (barrel medic) ]
K01681	MSTRG.38169.13	MTR_2g088360	aconitate hydratase, cytoplasmic [ Medicago truncatula (barrel medic) ]
K01681	MSTRG.38169.4	MTR_2g088360	aconitate hydratase, cytoplasmic [ Medicago truncatula (barrel medic) ]
K01681	MSTRG.37558.2	MTR_2g088360	aconitate hydratase, cytoplasmic [ Medicago truncatula (barrel medic) ]
K01681	MSTRG.22907.1	MTR_2g088360	aconitate hydratase, cytoplasmic [ Medicago truncatula (barrel medic) ]
K01681	MSTRG.38168.8	MTR_2g088360	aconitate hydratase, cytoplasmic [ Medicago truncatula (barrel medic) ]
K01681	MSTRG.38168.6	MTR_2g088360	aconitate hydratase, cytoplasmic [ Medicago truncatula (barrel medic) ]
K01681	MSTRG.2042.5	MTR_2g088360	aconitate hydratase, cytoplasmic [ Medicago truncatula (barrel medic) ]
K01681	MSTRG.29835.1	MTR_2g088360	aconitate hydratase, cytoplasmic [ Medicago truncatula (barrel medic) ]
K01681	MSTRG.34158.16	MTR_2g090505	LOC25487676 protein FAR1-RELATED SEQUENCE 5 [ Medicago truncatula (barrel medic) ]
K01681	MSTRG.38168.13	MTR_2g090505	LOC25487676 protein FAR1-RELATED SEQUENCE 5 [ Medicago truncatula (barrel medic) ]
K01681	MSTRG.22510.1	MTR_2g090505	LOC25487676 protein FAR1-RELATED SEQUENCE 5 [ Medicago truncatula (barrel medic) ]
K01681	MSTRG.19641.2	MTR_2g090505	LOC25487676 protein FAR1-RELATED SEQUENCE 5 [ Medicago truncatula (barrel medic) ]
K01681	MSTRG.38171.7	MTR_2g090505	LOC25487676 protein FAR1-RELATED SEQUENCE 5 [ Medicago truncatula (barrel medic) ]
K01681	MSTRG.34338.26	MTR_2g090505	LOC25487676 protein FAR1-RELATED SEQUENCE 5 [ Medicago truncatula (barrel medic) ]
K01681	MSTRG.18081.1	MTR_2g090505	LOC25487676 protein FAR1-RELATED SEQUENCE 5 [ Medicago truncatula (barrel medic) ]
K01681	MSTRG.38169.15	MTR_2g090505	LOC25487676 protein FAR1-RELATED SEQUENCE 5 [ Medicago truncatula (barrel medic) ]
K01681	MSTRG.34338.30	MTR_2g090505	LOC25487676 protein FAR1-RELATED SEQUENCE 5 [ Medicago truncatula (barrel medic) ]
K01681	MSTRG.8033.4	MTR_2g090505	LOC25487676 protein FAR1-RELATED SEQUENCE 5 [ Medicago truncatula (barrel medic) ]
K01681	MSTRG.36192.1	MTR_2g090505	LOC25487676 protein FAR1-RELATED SEQUENCE 5 [ Medicago truncatula (barrel medic) ]
K01681	MSTRG.35154.2	MTR_2g090505	LOC25487676 protein FAR1-RELATED SEQUENCE 5 [ Medicago truncatula (barrel medic) ]
K01681	MSTRG.14896.8	MTR_2g090505	LOC25487676 protein FAR1-RELATED SEQUENCE 5 [ Medicago truncatula (barrel medic) ]
K01681	MSTRG.38168.12	MTR_2g090505	LOC25487676 protein FAR1-RELATED SEQUENCE 5 [ Medicago truncatula (barrel medic) ]
K01681	MSTRG.7235.1	MTR_2g090505	LOC25487676 protein FAR1-RELATED SEQUENCE 5 [ Medicago truncatula (barrel medic) ]
K01681	MSTRG.30341.4	MTR_2g090505	LOC25487676 protein FAR1-RELATED SEQUENCE 5 [ Medicago truncatula (barrel medic) ]
K01681	MSTRG.38215.1	MTR_2g090505	LOC25487676 protein FAR1-RELATED SEQUENCE 5 [ Medicago truncatula (barrel medic) ]
K01681	MSTRG.34338.24	MTR_2g090505	LOC25487676 protein FAR1-RELATED SEQUENCE 5 [ Medicago truncatula (barrel medic) ]
K01681	MSTRG.34432.1	MTR_2g090505	LOC25487676 protein FAR1-RELATED SEQUENCE 5 [ Medicago truncatula (barrel medic) ]
K01681	MSTRG.34338.35	MTR_2g090505	LOC25487676 protein FAR1-RELATED SEQUENCE 5 [ Medicago truncatula (barrel medic) ]
K01681	MSTRG.34338.1	MTR_2g090505	LOC25487676 protein FAR1-RELATED SEQUENCE 5 [ Medicago truncatula (barrel medic) ]
K01681	MSTRG.34338.54	MTR_2g090505	LOC25487676 protein FAR1-RELATED SEQUENCE 5 [ Medicago truncatula (barrel medic) ]
K01681	MSTRG.38169.7	MTR_2g090505	LOC25487676 protein FAR1-RELATED SEQUENCE 5 [ Medicago truncatula (barrel medic) ]
K01681	MSTRG.30341.5	MTR_2g090505	LOC25487676 protein FAR1-RELATED SEQUENCE 5 [ Medicago truncatula (barrel medic) ]
K01681	MSTRG.30341.3	MTR_2g090505	LOC25487676 protein FAR1-RELATED SEQUENCE 5 [ Medicago truncatula (barrel medic) ]
K01681	MSTRG.34338.29	MTR_2g090505	LOC25487676 protein FAR1-RELATED SEQUENCE 5 [ Medicago truncatula (barrel medic) ]
K01681	MSTRG.38169.10	MTR_2g090505	LOC25487676 protein FAR1-RELATED SEQUENCE 5 [ Medicago truncatula (barrel medic) ]
K01681	MSTRG.38171.6	MTR_2g090505	LOC25487676 protein FAR1-RELATED SEQUENCE 5 [ Medicago truncatula (barrel medic) ]
K01681	MSTRG.34338.48	MTR_2g090505	LOC25487676 protein FAR1-RELATED SEQUENCE 5 [ Medicago truncatula (barrel medic) ]
K01681	MSTRG.34338.47	MTR_2g090505	LOC25487676 protein FAR1-RELATED SEQUENCE 5 [ Medicago truncatula (barrel medic) ]
K01681	MSTRG.34338.8	MTR_2g090505	LOC25487676 protein FAR1-RELATED SEQUENCE 5 [ Medicago truncatula (barrel medic) ]
K01681	MSTRG.38700.1	MTR_2g090505	LOC25487676 protein FAR1-RELATED SEQUENCE 5 [ Medicago truncatula (barrel medic) ]
K01681	MSTRG.38647.1	MTR_2g090505	LOC25487676 protein FAR1-RELATED SEQUENCE 5 [ Medicago truncatula (barrel medic) ]
K01681	MSTRG.38171.10	MTR_2g090505	LOC25487676 protein FAR1-RELATED SEQUENCE 5 [ Medicago truncatula (barrel medic) ]
K01681	MSTRG.34338.23	MTR_2g090505	LOC25487676 protein FAR1-RELATED SEQUENCE 5 [ Medicago truncatula (barrel medic) ]
K01681	MSTRG.38168.9	MTR_2g090505	LOC25487676 protein FAR1-RELATED SEQUENCE 5 [ Medicago truncatula (barrel medic) ]
K01681	MSTRG.23435.1	MTR_2g090505	LOC25487676 protein FAR1-RELATED SEQUENCE 5 [ Medicago truncatula (barrel medic) ]
K01681	MSTRG.26656.1	MTR_2g090505	LOC25487676 protein FAR1-RELATED SEQUENCE 5 [ Medicago truncatula (barrel medic) ]
K01681	MSTRG.34338.62	MTR_2g090505	LOC25487676 protein FAR1-RELATED SEQUENCE 5 [ Medicago truncatula (barrel medic) ]
K01681	MSTRG.22969.1	MTR_2g090505	LOC25487676 protein FAR1-RELATED SEQUENCE 5 [ Medicago truncatula (barrel medic) ]
K01681	MSTRG.7396.1	MTR_2g090505	LOC25487676 protein FAR1-RELATED SEQUENCE 5 [ Medicago truncatula (barrel medic) ]
K01681	MSTRG.38169.13	MTR_2g090505	LOC25487676 protein FAR1-RELATED SEQUENCE 5 [ Medicago truncatula (barrel medic) ]
K01681	MSTRG.38169.4	MTR_2g090505	LOC25487676 protein FAR1-RELATED SEQUENCE 5 [ Medicago truncatula (barrel medic) ]
K01681	MSTRG.37558.2	MTR_2g090505	LOC25487676 protein FAR1-RELATED SEQUENCE 5 [ Medicago truncatula (barrel medic) ]
K01681	MSTRG.22907.1	MTR_2g090505	LOC25487676 protein FAR1-RELATED SEQUENCE 5 [ Medicago truncatula (barrel medic) ]
K01681	MSTRG.38168.8	MTR_2g090505	LOC25487676 protein FAR1-RELATED SEQUENCE 5 [ Medicago truncatula (barrel medic) ]
K01681	MSTRG.38168.6	MTR_2g090505	LOC25487676 protein FAR1-RELATED SEQUENCE 5 [ Medicago truncatula (barrel medic) ]
K01681	MSTRG.2042.5	MTR_2g090505	LOC25487676 protein FAR1-RELATED SEQUENCE 5 [ Medicago truncatula (barrel medic) ]
K01681	MSTRG.29835.1	MTR_2g090505	LOC25487676 protein FAR1-RELATED SEQUENCE 5 [ Medicago truncatula (barrel medic) ]
K01681	MSTRG.34158.16	MTR_5g032220	LOC25487676 protein FAR1-RELATED SEQUENCE 5 [ Medicago truncatula (barrel medic) ]
K01681	MSTRG.38168.13	MTR_5g032220	LOC25487676 protein FAR1-RELATED SEQUENCE 5 [ Medicago truncatula (barrel medic) ]
K01681	MSTRG.22510.1	MTR_5g032220	LOC25487676 protein FAR1-RELATED SEQUENCE 5 [ Medicago truncatula (barrel medic) ]
K01681	MSTRG.19641.2	MTR_5g032220	LOC25487676 protein FAR1-RELATED SEQUENCE 5 [ Medicago truncatula (barrel medic) ]
K01681	MSTRG.38171.7	MTR_5g032220	LOC25487676 protein FAR1-RELATED SEQUENCE 5 [ Medicago truncatula (barrel medic) ]
K01681	MSTRG.34338.26	MTR_5g032220	LOC25487676 protein FAR1-RELATED SEQUENCE 5 [ Medicago truncatula (barrel medic) ]
K01681	MSTRG.18081.1	MTR_5g032220	LOC25487676 protein FAR1-RELATED SEQUENCE 5 [ Medicago truncatula (barrel medic) ]
K01681	MSTRG.38169.15	MTR_5g032220	LOC25487676 protein FAR1-RELATED SEQUENCE 5 [ Medicago truncatula (barrel medic) ]
K01681	MSTRG.34338.30	MTR_5g032220	LOC25487676 protein FAR1-RELATED SEQUENCE 5 [ Medicago truncatula (barrel medic) ]
K01681	MSTRG.8033.4	MTR_5g032220	LOC25487676 protein FAR1-RELATED SEQUENCE 5 [ Medicago truncatula (barrel medic) ]
K01681	MSTRG.36192.1	MTR_5g032220	LOC25487676 protein FAR1-RELATED SEQUENCE 5 [ Medicago truncatula (barrel medic) ]
K01681	MSTRG.35154.2	MTR_5g032220	LOC25487676 protein FAR1-RELATED SEQUENCE 5 [ Medicago truncatula (barrel medic) ]
K01681	MSTRG.14896.8	MTR_5g032220	LOC25487676 protein FAR1-RELATED SEQUENCE 5 [ Medicago truncatula (barrel medic) ]
K01681	MSTRG.38168.12	MTR_5g032220	LOC25487676 protein FAR1-RELATED SEQUENCE 5 [ Medicago truncatula (barrel medic) ]
K01681	MSTRG.7235.1	MTR_5g032220	LOC25487676 protein FAR1-RELATED SEQUENCE 5 [ Medicago truncatula (barrel medic) ]
K01681	MSTRG.30341.4	MTR_5g032220	LOC25487676 protein FAR1-RELATED SEQUENCE 5 [ Medicago truncatula (barrel medic) ]
K01681	MSTRG.38215.1	MTR_5g032220	LOC25487676 protein FAR1-RELATED SEQUENCE 5 [ Medicago truncatula (barrel medic) ]
K01681	MSTRG.34338.24	MTR_5g032220	LOC25487676 protein FAR1-RELATED SEQUENCE 5 [ Medicago truncatula (barrel medic) ]
K01681	MSTRG.34432.1	MTR_5g032220	LOC25487676 protein FAR1-RELATED SEQUENCE 5 [ Medicago truncatula (barrel medic) ]
K01681	MSTRG.34338.35	MTR_5g032220	LOC25487676 protein FAR1-RELATED SEQUENCE 5 [ Medicago truncatula (barrel medic) ]
K01681	MSTRG.34338.1	MTR_5g032220	LOC25487676 protein FAR1-RELATED SEQUENCE 5 [ Medicago truncatula (barrel medic) ]
K01681	MSTRG.34338.54	MTR_5g032220	LOC25487676 protein FAR1-RELATED SEQUENCE 5 [ Medicago truncatula (barrel medic) ]
K01681	MSTRG.38169.7	MTR_5g032220	LOC25487676 protein FAR1-RELATED SEQUENCE 5 [ Medicago truncatula (barrel medic) ]
K01681	MSTRG.30341.5	MTR_5g032220	LOC25487676 protein FAR1-RELATED SEQUENCE 5 [ Medicago truncatula (barrel medic) ]
K01681	MSTRG.30341.3	MTR_5g032220	LOC25487676 protein FAR1-RELATED SEQUENCE 5 [ Medicago truncatula (barrel medic) ]
K01681	MSTRG.34338.29	MTR_5g032220	LOC25487676 protein FAR1-RELATED SEQUENCE 5 [ Medicago truncatula (barrel medic) ]
K01681	MSTRG.38169.10	MTR_5g032220	LOC25487676 protein FAR1-RELATED SEQUENCE 5 [ Medicago truncatula (barrel medic) ]
K01681	MSTRG.38171.6	MTR_5g032220	LOC25487676 protein FAR1-RELATED SEQUENCE 5 [ Medicago truncatula (barrel medic) ]
K01681	MSTRG.34338.48	MTR_5g032220	LOC25487676 protein FAR1-RELATED SEQUENCE 5 [ Medicago truncatula (barrel medic) ]
K01681	MSTRG.34338.47	MTR_5g032220	LOC25487676 protein FAR1-RELATED SEQUENCE 5 [ Medicago truncatula (barrel medic) ]
K01681	MSTRG.34338.8	MTR_5g032220	LOC25487676 protein FAR1-RELATED SEQUENCE 5 [ Medicago truncatula (barrel medic) ]
K01681	MSTRG.38700.1	MTR_5g032220	LOC25487676 protein FAR1-RELATED SEQUENCE 5 [ Medicago truncatula (barrel medic) ]
K01681	MSTRG.38647.1	MTR_5g032220	LOC25487676 protein FAR1-RELATED SEQUENCE 5 [ Medicago truncatula (barrel medic) ]
K01681	MSTRG.38171.10	MTR_5g032220	LOC25487676 protein FAR1-RELATED SEQUENCE 5 [ Medicago truncatula (barrel medic) ]
K01681	MSTRG.34338.23	MTR_5g032220	LOC25487676 protein FAR1-RELATED SEQUENCE 5 [ Medicago truncatula (barrel medic) ]
K01681	MSTRG.38168.9	MTR_5g032220	LOC25487676 protein FAR1-RELATED SEQUENCE 5 [ Medicago truncatula (barrel medic) ]
K01681	MSTRG.23435.1	MTR_5g032220	LOC25487676 protein FAR1-RELATED SEQUENCE 5 [ Medicago truncatula (barrel medic) ]
K01681	MSTRG.26656.1	MTR_5g032220	LOC25487676 protein FAR1-RELATED SEQUENCE 5 [ Medicago truncatula (barrel medic) ]
K01681	MSTRG.34338.62	MTR_5g032220	LOC25487676 protein FAR1-RELATED SEQUENCE 5 [ Medicago truncatula (barrel medic) ]
K01681	MSTRG.22969.1	MTR_5g032220	LOC25487676 protein FAR1-RELATED SEQUENCE 5 [ Medicago truncatula (barrel medic) ]
K01681	MSTRG.7396.1	MTR_5g032220	LOC25487676 protein FAR1-RELATED SEQUENCE 5 [ Medicago truncatula (barrel medic) ]
K01681	MSTRG.38169.13	MTR_5g032220	LOC25487676 protein FAR1-RELATED SEQUENCE 5 [ Medicago truncatula (barrel medic) ]
K01681	MSTRG.38169.4	MTR_5g032220	LOC25487676 protein FAR1-RELATED SEQUENCE 5 [ Medicago truncatula (barrel medic) ]
K01681	MSTRG.37558.2	MTR_5g032220	LOC25487676 protein FAR1-RELATED SEQUENCE 5 [ Medicago truncatula (barrel medic) ]
K01681	MSTRG.22907.1	MTR_5g032220	LOC25487676 protein FAR1-RELATED SEQUENCE 5 [ Medicago truncatula (barrel medic) ]
K01681	MSTRG.38168.8	MTR_5g032220	LOC25487676 protein FAR1-RELATED SEQUENCE 5 [ Medicago truncatula (barrel medic) ]
K01681	MSTRG.38168.6	MTR_5g032220	LOC25487676 protein FAR1-RELATED SEQUENCE 5 [ Medicago truncatula (barrel medic) ]
K01681	MSTRG.2042.5	MTR_5g032220	LOC25487676 protein FAR1-RELATED SEQUENCE 5 [ Medicago truncatula (barrel medic) ]
K01681	MSTRG.29835.1	MTR_5g032220	LOC25487676 protein FAR1-RELATED SEQUENCE 5 [ Medicago truncatula (barrel medic) ]
K01681	MSTRG.34158.16	MTR_5g092890	MTR 5-methyltetrahydrofolate-homocysteine methyltransferase [ Homo sapiens (human) ]
K01681	MSTRG.38168.13	MTR_5g092890	MTR 5-methyltetrahydrofolate-homocysteine methyltransferase [ Homo sapiens (human) ]
K01681	MSTRG.22510.1	MTR_5g092890	MTR 5-methyltetrahydrofolate-homocysteine methyltransferase [ Homo sapiens (human) ]
K01681	MSTRG.19641.2	MTR_5g092890	MTR 5-methyltetrahydrofolate-homocysteine methyltransferase [ Homo sapiens (human) ]
K01681	MSTRG.38171.7	MTR_5g092890	MTR 5-methyltetrahydrofolate-homocysteine methyltransferase [ Homo sapiens (human) ]
K01681	MSTRG.34338.26	MTR_5g092890	MTR 5-methyltetrahydrofolate-homocysteine methyltransferase [ Homo sapiens (human) ]
K01681	MSTRG.18081.1	MTR_5g092890	MTR 5-methyltetrahydrofolate-homocysteine methyltransferase [ Homo sapiens (human) ]
K01681	MSTRG.38169.15	MTR_5g092890	MTR 5-methyltetrahydrofolate-homocysteine methyltransferase [ Homo sapiens (human) ]
K01681	MSTRG.34338.30	MTR_5g092890	MTR 5-methyltetrahydrofolate-homocysteine methyltransferase [ Homo sapiens (human) ]
K01681	MSTRG.8033.4	MTR_5g092890	MTR 5-methyltetrahydrofolate-homocysteine methyltransferase [ Homo sapiens (human) ]
K01681	MSTRG.36192.1	MTR_5g092890	MTR 5-methyltetrahydrofolate-homocysteine methyltransferase [ Homo sapiens (human) ]
K01681	MSTRG.35154.2	MTR_5g092890	MTR 5-methyltetrahydrofolate-homocysteine methyltransferase [ Homo sapiens (human) ]
K01681	MSTRG.14896.8	MTR_5g092890	MTR 5-methyltetrahydrofolate-homocysteine methyltransferase [ Homo sapiens (human) ]
K01681	MSTRG.38168.12	MTR_5g092890	MTR 5-methyltetrahydrofolate-homocysteine methyltransferase [ Homo sapiens (human) ]
K01681	MSTRG.7235.1	MTR_5g092890	MTR 5-methyltetrahydrofolate-homocysteine methyltransferase [ Homo sapiens (human) ]
K01681	MSTRG.30341.4	MTR_5g092890	MTR 5-methyltetrahydrofolate-homocysteine methyltransferase [ Homo sapiens (human) ]
K01681	MSTRG.38215.1	MTR_5g092890	MTR 5-methyltetrahydrofolate-homocysteine methyltransferase [ Homo sapiens (human) ]
K01681	MSTRG.34338.24	MTR_5g092890	MTR 5-methyltetrahydrofolate-homocysteine methyltransferase [ Homo sapiens (human) ]
K01681	MSTRG.34432.1	MTR_5g092890	MTR 5-methyltetrahydrofolate-homocysteine methyltransferase [ Homo sapiens (human) ]
K01681	MSTRG.34338.35	MTR_5g092890	MTR 5-methyltetrahydrofolate-homocysteine methyltransferase [ Homo sapiens (human) ]
K01681	MSTRG.34338.1	MTR_5g092890	MTR 5-methyltetrahydrofolate-homocysteine methyltransferase [ Homo sapiens (human) ]
K01681	MSTRG.34338.54	MTR_5g092890	MTR 5-methyltetrahydrofolate-homocysteine methyltransferase [ Homo sapiens (human) ]
K01681	MSTRG.38169.7	MTR_5g092890	MTR 5-methyltetrahydrofolate-homocysteine methyltransferase [ Homo sapiens (human) ]
K01681	MSTRG.30341.5	MTR_5g092890	MTR 5-methyltetrahydrofolate-homocysteine methyltransferase [ Homo sapiens (human) ]
K01681	MSTRG.30341.3	MTR_5g092890	MTR 5-methyltetrahydrofolate-homocysteine methyltransferase [ Homo sapiens (human) ]
K01681	MSTRG.34338.29	MTR_5g092890	MTR 5-methyltetrahydrofolate-homocysteine methyltransferase [ Homo sapiens (human) ]
K01681	MSTRG.38169.10	MTR_5g092890	MTR 5-methyltetrahydrofolate-homocysteine methyltransferase [ Homo sapiens (human) ]
K01681	MSTRG.38171.6	MTR_5g092890	MTR 5-methyltetrahydrofolate-homocysteine methyltransferase [ Homo sapiens (human) ]
K01681	MSTRG.34338.48	MTR_5g092890	MTR 5-methyltetrahydrofolate-homocysteine methyltransferase [ Homo sapiens (human) ]
K01681	MSTRG.34338.47	MTR_5g092890	MTR 5-methyltetrahydrofolate-homocysteine methyltransferase [ Homo sapiens (human) ]
K01681	MSTRG.34338.8	MTR_5g092890	MTR 5-methyltetrahydrofolate-homocysteine methyltransferase [ Homo sapiens (human) ]
K01681	MSTRG.38700.1	MTR_5g092890	MTR 5-methyltetrahydrofolate-homocysteine methyltransferase [ Homo sapiens (human) ]
K01681	MSTRG.38647.1	MTR_5g092890	MTR 5-methyltetrahydrofolate-homocysteine methyltransferase [ Homo sapiens (human) ]
K01681	MSTRG.38171.10	MTR_5g092890	MTR 5-methyltetrahydrofolate-homocysteine methyltransferase [ Homo sapiens (human) ]
K01681	MSTRG.34338.23	MTR_5g092890	MTR 5-methyltetrahydrofolate-homocysteine methyltransferase [ Homo sapiens (human) ]
K01681	MSTRG.38168.9	MTR_5g092890	MTR 5-methyltetrahydrofolate-homocysteine methyltransferase [ Homo sapiens (human) ]
K01681	MSTRG.23435.1	MTR_5g092890	MTR 5-methyltetrahydrofolate-homocysteine methyltransferase [ Homo sapiens (human) ]
K01681	MSTRG.26656.1	MTR_5g092890	MTR 5-methyltetrahydrofolate-homocysteine methyltransferase [ Homo sapiens (human) ]
K01681	MSTRG.34338.62	MTR_5g092890	MTR 5-methyltetrahydrofolate-homocysteine methyltransferase [ Homo sapiens (human) ]
K01681	MSTRG.22969.1	MTR_5g092890	MTR 5-methyltetrahydrofolate-homocysteine methyltransferase [ Homo sapiens (human) ]
K01681	MSTRG.7396.1	MTR_5g092890	MTR 5-methyltetrahydrofolate-homocysteine methyltransferase [ Homo sapiens (human) ]
K01681	MSTRG.38169.13	MTR_5g092890	MTR 5-methyltetrahydrofolate-homocysteine methyltransferase [ Homo sapiens (human) ]
K01681	MSTRG.38169.4	MTR_5g092890	MTR 5-methyltetrahydrofolate-homocysteine methyltransferase [ Homo sapiens (human) ]
K01681	MSTRG.37558.2	MTR_5g092890	MTR 5-methyltetrahydrofolate-homocysteine methyltransferase [ Homo sapiens (human) ]
K01681	MSTRG.22907.1	MTR_5g092890	MTR 5-methyltetrahydrofolate-homocysteine methyltransferase [ Homo sapiens (human) ]
K01681	MSTRG.38168.8	MTR_5g092890	MTR 5-methyltetrahydrofolate-homocysteine methyltransferase [ Homo sapiens (human) ]
K01681	MSTRG.38168.6	MTR_5g092890	MTR 5-methyltetrahydrofolate-homocysteine methyltransferase [ Homo sapiens (human) ]
K01681	MSTRG.2042.5	MTR_5g092890	MTR 5-methyltetrahydrofolate-homocysteine methyltransferase [ Homo sapiens (human) ]
K01681	MSTRG.29835.1	MTR_5g092890	MTR 5-methyltetrahydrofolate-homocysteine methyltransferase [ Homo sapiens (human) ]
K01681	MSTRG.34158.16	MTR_7g010970	MTR 5-methyltetrahydrofolate-homocysteine methyltransferase [ Homo sapiens (human) ]
K01681	MSTRG.38168.13	MTR_7g010970	MTR 5-methyltetrahydrofolate-homocysteine methyltransferase [ Homo sapiens (human) ]
K01681	MSTRG.22510.1	MTR_7g010970	MTR 5-methyltetrahydrofolate-homocysteine methyltransferase [ Homo sapiens (human) ]
K01681	MSTRG.19641.2	MTR_7g010970	MTR 5-methyltetrahydrofolate-homocysteine methyltransferase [ Homo sapiens (human) ]
K01681	MSTRG.38171.7	MTR_7g010970	MTR 5-methyltetrahydrofolate-homocysteine methyltransferase [ Homo sapiens (human) ]
K01681	MSTRG.34338.26	MTR_7g010970	MTR 5-methyltetrahydrofolate-homocysteine methyltransferase [ Homo sapiens (human) ]
K01681	MSTRG.18081.1	MTR_7g010970	MTR 5-methyltetrahydrofolate-homocysteine methyltransferase [ Homo sapiens (human) ]
K01681	MSTRG.38169.15	MTR_7g010970	MTR 5-methyltetrahydrofolate-homocysteine methyltransferase [ Homo sapiens (human) ]
K01681	MSTRG.34338.30	MTR_7g010970	MTR 5-methyltetrahydrofolate-homocysteine methyltransferase [ Homo sapiens (human) ]
K01681	MSTRG.8033.4	MTR_7g010970	MTR 5-methyltetrahydrofolate-homocysteine methyltransferase [ Homo sapiens (human) ]
K01681	MSTRG.36192.1	MTR_7g010970	MTR 5-methyltetrahydrofolate-homocysteine methyltransferase [ Homo sapiens (human) ]
K01681	MSTRG.35154.2	MTR_7g010970	MTR 5-methyltetrahydrofolate-homocysteine methyltransferase [ Homo sapiens (human) ]
K01681	MSTRG.14896.8	MTR_7g010970	MTR 5-methyltetrahydrofolate-homocysteine methyltransferase [ Homo sapiens (human) ]
K01681	MSTRG.38168.12	MTR_7g010970	MTR 5-methyltetrahydrofolate-homocysteine methyltransferase [ Homo sapiens (human) ]
K01681	MSTRG.7235.1	MTR_7g010970	MTR 5-methyltetrahydrofolate-homocysteine methyltransferase [ Homo sapiens (human) ]
K01681	MSTRG.30341.4	MTR_7g010970	MTR 5-methyltetrahydrofolate-homocysteine methyltransferase [ Homo sapiens (human) ]
K01681	MSTRG.38215.1	MTR_7g010970	MTR 5-methyltetrahydrofolate-homocysteine methyltransferase [ Homo sapiens (human) ]
K01681	MSTRG.34338.24	MTR_7g010970	MTR 5-methyltetrahydrofolate-homocysteine methyltransferase [ Homo sapiens (human) ]
K01681	MSTRG.34432.1	MTR_7g010970	MTR 5-methyltetrahydrofolate-homocysteine methyltransferase [ Homo sapiens (human) ]
K01681	MSTRG.34338.35	MTR_7g010970	MTR 5-methyltetrahydrofolate-homocysteine methyltransferase [ Homo sapiens (human) ]
K01681	MSTRG.34338.1	MTR_7g010970	MTR 5-methyltetrahydrofolate-homocysteine methyltransferase [ Homo sapiens (human) ]
K01681	MSTRG.34338.54	MTR_7g010970	MTR 5-methyltetrahydrofolate-homocysteine methyltransferase [ Homo sapiens (human) ]
K01681	MSTRG.38169.7	MTR_7g010970	MTR 5-methyltetrahydrofolate-homocysteine methyltransferase [ Homo sapiens (human) ]
K01681	MSTRG.30341.5	MTR_7g010970	MTR 5-methyltetrahydrofolate-homocysteine methyltransferase [ Homo sapiens (human) ]
K01681	MSTRG.30341.3	MTR_7g010970	MTR 5-methyltetrahydrofolate-homocysteine methyltransferase [ Homo sapiens (human) ]
K01681	MSTRG.34338.29	MTR_7g010970	MTR 5-methyltetrahydrofolate-homocysteine methyltransferase [ Homo sapiens (human) ]
K01681	MSTRG.38169.10	MTR_7g010970	MTR 5-methyltetrahydrofolate-homocysteine methyltransferase [ Homo sapiens (human) ]
K01681	MSTRG.38171.6	MTR_7g010970	MTR 5-methyltetrahydrofolate-homocysteine methyltransferase [ Homo sapiens (human) ]
K01681	MSTRG.34338.48	MTR_7g010970	MTR 5-methyltetrahydrofolate-homocysteine methyltransferase [ Homo sapiens (human) ]
K01681	MSTRG.34338.47	MTR_7g010970	MTR 5-methyltetrahydrofolate-homocysteine methyltransferase [ Homo sapiens (human) ]
K01681	MSTRG.34338.8	MTR_7g010970	MTR 5-methyltetrahydrofolate-homocysteine methyltransferase [ Homo sapiens (human) ]
K01681	MSTRG.38700.1	MTR_7g010970	MTR 5-methyltetrahydrofolate-homocysteine methyltransferase [ Homo sapiens (human) ]
K01681	MSTRG.38647.1	MTR_7g010970	MTR 5-methyltetrahydrofolate-homocysteine methyltransferase [ Homo sapiens (human) ]
K01681	MSTRG.38171.10	MTR_7g010970	MTR 5-methyltetrahydrofolate-homocysteine methyltransferase [ Homo sapiens (human) ]
K01681	MSTRG.34338.23	MTR_7g010970	MTR 5-methyltetrahydrofolate-homocysteine methyltransferase [ Homo sapiens (human) ]
K01681	MSTRG.38168.9	MTR_7g010970	MTR 5-methyltetrahydrofolate-homocysteine methyltransferase [ Homo sapiens (human) ]
K01681	MSTRG.23435.1	MTR_7g010970	MTR 5-methyltetrahydrofolate-homocysteine methyltransferase [ Homo sapiens (human) ]
K01681	MSTRG.26656.1	MTR_7g010970	MTR 5-methyltetrahydrofolate-homocysteine methyltransferase [ Homo sapiens (human) ]
K01681	MSTRG.34338.62	MTR_7g010970	MTR 5-methyltetrahydrofolate-homocysteine methyltransferase [ Homo sapiens (human) ]
K01681	MSTRG.22969.1	MTR_7g010970	MTR 5-methyltetrahydrofolate-homocysteine methyltransferase [ Homo sapiens (human) ]
K01681	MSTRG.7396.1	MTR_7g010970	MTR 5-methyltetrahydrofolate-homocysteine methyltransferase [ Homo sapiens (human) ]
K01681	MSTRG.38169.13	MTR_7g010970	MTR 5-methyltetrahydrofolate-homocysteine methyltransferase [ Homo sapiens (human) ]
K01681	MSTRG.38169.4	MTR_7g010970	MTR 5-methyltetrahydrofolate-homocysteine methyltransferase [ Homo sapiens (human) ]
K01681	MSTRG.37558.2	MTR_7g010970	MTR 5-methyltetrahydrofolate-homocysteine methyltransferase [ Homo sapiens (human) ]
K01681	MSTRG.22907.1	MTR_7g010970	MTR 5-methyltetrahydrofolate-homocysteine methyltransferase [ Homo sapiens (human) ]
K01681	MSTRG.38168.8	MTR_7g010970	MTR 5-methyltetrahydrofolate-homocysteine methyltransferase [ Homo sapiens (human) ]
K01681	MSTRG.38168.6	MTR_7g010970	MTR 5-methyltetrahydrofolate-homocysteine methyltransferase [ Homo sapiens (human) ]
K01681	MSTRG.2042.5	MTR_7g010970	MTR 5-methyltetrahydrofolate-homocysteine methyltransferase [ Homo sapiens (human) ]
K01681	MSTRG.29835.1	MTR_7g010970	MTR 5-methyltetrahydrofolate-homocysteine methyltransferase [ Homo sapiens (human) ]
K01681	MSTRG.34158.16	MTR_1g099140	LOC11416041 aconitate hydratase, cytoplasmic [ Medicago truncatula (barrel medic) ]
K01681	MSTRG.38168.13	MTR_1g099140	LOC11416041 aconitate hydratase, cytoplasmic [ Medicago truncatula (barrel medic) ]
K01681	MSTRG.22510.1	MTR_1g099140	LOC11416041 aconitate hydratase, cytoplasmic [ Medicago truncatula (barrel medic) ]
K01681	MSTRG.19641.2	MTR_1g099140	LOC11416041 aconitate hydratase, cytoplasmic [ Medicago truncatula (barrel medic) ]
K01681	MSTRG.38171.7	MTR_1g099140	LOC11416041 aconitate hydratase, cytoplasmic [ Medicago truncatula (barrel medic) ]
K01681	MSTRG.34338.26	MTR_1g099140	LOC11416041 aconitate hydratase, cytoplasmic [ Medicago truncatula (barrel medic) ]
K01681	MSTRG.18081.1	MTR_1g099140	LOC11416041 aconitate hydratase, cytoplasmic [ Medicago truncatula (barrel medic) ]
K01681	MSTRG.38169.15	MTR_1g099140	LOC11416041 aconitate hydratase, cytoplasmic [ Medicago truncatula (barrel medic) ]
K01681	MSTRG.34338.30	MTR_1g099140	LOC11416041 aconitate hydratase, cytoplasmic [ Medicago truncatula (barrel medic) ]
K01681	MSTRG.8033.4	MTR_1g099140	LOC11416041 aconitate hydratase, cytoplasmic [ Medicago truncatula (barrel medic) ]
K01681	MSTRG.36192.1	MTR_1g099140	LOC11416041 aconitate hydratase, cytoplasmic [ Medicago truncatula (barrel medic) ]
K01681	MSTRG.35154.2	MTR_1g099140	LOC11416041 aconitate hydratase, cytoplasmic [ Medicago truncatula (barrel medic) ]
K01681	MSTRG.37642.1	MTR_1g099140	LOC11416041 aconitate hydratase, cytoplasmic [ Medicago truncatula (barrel medic) ]
K01681	MSTRG.14896.8	MTR_1g099140	LOC11416041 aconitate hydratase, cytoplasmic [ Medicago truncatula (barrel medic) ]
K01681	MSTRG.38168.12	MTR_1g099140	LOC11416041 aconitate hydratase, cytoplasmic [ Medicago truncatula (barrel medic) ]
K01681	MSTRG.7235.1	MTR_1g099140	LOC11416041 aconitate hydratase, cytoplasmic [ Medicago truncatula (barrel medic) ]
K01681	MSTRG.30341.4	MTR_1g099140	LOC11416041 aconitate hydratase, cytoplasmic [ Medicago truncatula (barrel medic) ]
K01681	MSTRG.38215.1	MTR_1g099140	LOC11416041 aconitate hydratase, cytoplasmic [ Medicago truncatula (barrel medic) ]
K01681	MSTRG.34338.24	MTR_1g099140	LOC11416041 aconitate hydratase, cytoplasmic [ Medicago truncatula (barrel medic) ]
K01681	MSTRG.34432.1	MTR_1g099140	LOC11416041 aconitate hydratase, cytoplasmic [ Medicago truncatula (barrel medic) ]
K01681	MSTRG.34338.35	MTR_1g099140	LOC11416041 aconitate hydratase, cytoplasmic [ Medicago truncatula (barrel medic) ]
K01681	MSTRG.34338.1	MTR_1g099140	LOC11416041 aconitate hydratase, cytoplasmic [ Medicago truncatula (barrel medic) ]
K01681	MSTRG.34338.54	MTR_1g099140	LOC11416041 aconitate hydratase, cytoplasmic [ Medicago truncatula (barrel medic) ]
K01681	MSTRG.38169.7	MTR_1g099140	LOC11416041 aconitate hydratase, cytoplasmic [ Medicago truncatula (barrel medic) ]
K01681	MSTRG.30341.5	MTR_1g099140	LOC11416041 aconitate hydratase, cytoplasmic [ Medicago truncatula (barrel medic) ]
K01681	MSTRG.30341.3	MTR_1g099140	LOC11416041 aconitate hydratase, cytoplasmic [ Medicago truncatula (barrel medic) ]
K01681	MSTRG.34338.29	MTR_1g099140	LOC11416041 aconitate hydratase, cytoplasmic [ Medicago truncatula (barrel medic) ]
K01681	MSTRG.38169.10	MTR_1g099140	LOC11416041 aconitate hydratase, cytoplasmic [ Medicago truncatula (barrel medic) ]
K01681	MSTRG.38171.6	MTR_1g099140	LOC11416041 aconitate hydratase, cytoplasmic [ Medicago truncatula (barrel medic) ]
K01681	MSTRG.34338.48	MTR_1g099140	LOC11416041 aconitate hydratase, cytoplasmic [ Medicago truncatula (barrel medic) ]
K01681	MSTRG.34338.47	MTR_1g099140	LOC11416041 aconitate hydratase, cytoplasmic [ Medicago truncatula (barrel medic) ]
K01681	MSTRG.34338.8	MTR_1g099140	LOC11416041 aconitate hydratase, cytoplasmic [ Medicago truncatula (barrel medic) ]
K01681	MSTRG.38700.1	MTR_1g099140	LOC11416041 aconitate hydratase, cytoplasmic [ Medicago truncatula (barrel medic) ]
K01681	MSTRG.38647.1	MTR_1g099140	LOC11416041 aconitate hydratase, cytoplasmic [ Medicago truncatula (barrel medic) ]
K01681	MSTRG.38171.10	MTR_1g099140	LOC11416041 aconitate hydratase, cytoplasmic [ Medicago truncatula (barrel medic) ]
K01681	MSTRG.34338.23	MTR_1g099140	LOC11416041 aconitate hydratase, cytoplasmic [ Medicago truncatula (barrel medic) ]
K01681	MSTRG.38168.9	MTR_1g099140	LOC11416041 aconitate hydratase, cytoplasmic [ Medicago truncatula (barrel medic) ]
K01681	MSTRG.23435.1	MTR_1g099140	LOC11416041 aconitate hydratase, cytoplasmic [ Medicago truncatula (barrel medic) ]
K01681	MSTRG.26656.1	MTR_1g099140	LOC11416041 aconitate hydratase, cytoplasmic [ Medicago truncatula (barrel medic) ]
K01681	MSTRG.34338.62	MTR_1g099140	LOC11416041 aconitate hydratase, cytoplasmic [ Medicago truncatula (barrel medic) ]
K01681	MSTRG.22969.1	MTR_1g099140	LOC11416041 aconitate hydratase, cytoplasmic [ Medicago truncatula (barrel medic) ]
K01681	MSTRG.7396.1	MTR_1g099140	LOC11416041 aconitate hydratase, cytoplasmic [ Medicago truncatula (barrel medic) ]
K01681	MSTRG.38169.13	MTR_1g099140	LOC11416041 aconitate hydratase, cytoplasmic [ Medicago truncatula (barrel medic) ]
K01681	MSTRG.38169.4	MTR_1g099140	LOC11416041 aconitate hydratase, cytoplasmic [ Medicago truncatula (barrel medic) ]
K01681	MSTRG.22907.1	MTR_1g099140	LOC11416041 aconitate hydratase, cytoplasmic [ Medicago truncatula (barrel medic) ]
K01681	MSTRG.38168.8	MTR_1g099140	LOC11416041 aconitate hydratase, cytoplasmic [ Medicago truncatula (barrel medic) ]
K01681	MSTRG.38168.6	MTR_1g099140	LOC11416041 aconitate hydratase, cytoplasmic [ Medicago truncatula (barrel medic) ]
K01681	MSTRG.2042.5	MTR_1g099140	LOC11416041 aconitate hydratase, cytoplasmic [ Medicago truncatula (barrel medic) ]
K01681	MSTRG.29835.1	MTR_1g099140	LOC11416041 aconitate hydratase, cytoplasmic [ Medicago truncatula (barrel medic) ]
K01681	MSTRG.34158.16	MTR_2g088360	LOC11416041 aconitate hydratase, cytoplasmic [ Medicago truncatula (barrel medic) ]
K01681	MSTRG.38168.13	MTR_2g088360	LOC11416041 aconitate hydratase, cytoplasmic [ Medicago truncatula (barrel medic) ]
K01681	MSTRG.22510.1	MTR_2g088360	LOC11416041 aconitate hydratase, cytoplasmic [ Medicago truncatula (barrel medic) ]
K01681	MSTRG.19641.2	MTR_2g088360	LOC11416041 aconitate hydratase, cytoplasmic [ Medicago truncatula (barrel medic) ]
K01681	MSTRG.38171.7	MTR_2g088360	LOC11416041 aconitate hydratase, cytoplasmic [ Medicago truncatula (barrel medic) ]
K01681	MSTRG.34338.26	MTR_2g088360	LOC11416041 aconitate hydratase, cytoplasmic [ Medicago truncatula (barrel medic) ]
K01681	MSTRG.18081.1	MTR_2g088360	LOC11416041 aconitate hydratase, cytoplasmic [ Medicago truncatula (barrel medic) ]
K01681	MSTRG.38169.15	MTR_2g088360	LOC11416041 aconitate hydratase, cytoplasmic [ Medicago truncatula (barrel medic) ]
K01681	MSTRG.34338.30	MTR_2g088360	LOC11416041 aconitate hydratase, cytoplasmic [ Medicago truncatula (barrel medic) ]
K01681	MSTRG.8033.4	MTR_2g088360	LOC11416041 aconitate hydratase, cytoplasmic [ Medicago truncatula (barrel medic) ]
K01681	MSTRG.36192.1	MTR_2g088360	LOC11416041 aconitate hydratase, cytoplasmic [ Medicago truncatula (barrel medic) ]
K01681	MSTRG.35154.2	MTR_2g088360	LOC11416041 aconitate hydratase, cytoplasmic [ Medicago truncatula (barrel medic) ]
K01681	MSTRG.37642.1	MTR_2g088360	LOC11416041 aconitate hydratase, cytoplasmic [ Medicago truncatula (barrel medic) ]
K01681	MSTRG.14896.8	MTR_2g088360	LOC11416041 aconitate hydratase, cytoplasmic [ Medicago truncatula (barrel medic) ]
K01681	MSTRG.38168.12	MTR_2g088360	LOC11416041 aconitate hydratase, cytoplasmic [ Medicago truncatula (barrel medic) ]
K01681	MSTRG.7235.1	MTR_2g088360	LOC11416041 aconitate hydratase, cytoplasmic [ Medicago truncatula (barrel medic) ]
K01681	MSTRG.30341.4	MTR_2g088360	LOC11416041 aconitate hydratase, cytoplasmic [ Medicago truncatula (barrel medic) ]
K01681	MSTRG.38215.1	MTR_2g088360	LOC11416041 aconitate hydratase, cytoplasmic [ Medicago truncatula (barrel medic) ]
K01681	MSTRG.34338.24	MTR_2g088360	LOC11416041 aconitate hydratase, cytoplasmic [ Medicago truncatula (barrel medic) ]
K01681	MSTRG.34432.1	MTR_2g088360	LOC11416041 aconitate hydratase, cytoplasmic [ Medicago truncatula (barrel medic) ]
K01681	MSTRG.34338.35	MTR_2g088360	LOC11416041 aconitate hydratase, cytoplasmic [ Medicago truncatula (barrel medic) ]
K01681	MSTRG.34338.1	MTR_2g088360	LOC11416041 aconitate hydratase, cytoplasmic [ Medicago truncatula (barrel medic) ]
K01681	MSTRG.34338.54	MTR_2g088360	LOC11416041 aconitate hydratase, cytoplasmic [ Medicago truncatula (barrel medic) ]
K01681	MSTRG.38169.7	MTR_2g088360	LOC11416041 aconitate hydratase, cytoplasmic [ Medicago truncatula (barrel medic) ]
K01681	MSTRG.30341.5	MTR_2g088360	LOC11416041 aconitate hydratase, cytoplasmic [ Medicago truncatula (barrel medic) ]
K01681	MSTRG.30341.3	MTR_2g088360	LOC11416041 aconitate hydratase, cytoplasmic [ Medicago truncatula (barrel medic) ]
K01681	MSTRG.34338.29	MTR_2g088360	LOC11416041 aconitate hydratase, cytoplasmic [ Medicago truncatula (barrel medic) ]
K01681	MSTRG.38169.10	MTR_2g088360	LOC11416041 aconitate hydratase, cytoplasmic [ Medicago truncatula (barrel medic) ]
K01681	MSTRG.38171.6	MTR_2g088360	LOC11416041 aconitate hydratase, cytoplasmic [ Medicago truncatula (barrel medic) ]
K01681	MSTRG.34338.48	MTR_2g088360	LOC11416041 aconitate hydratase, cytoplasmic [ Medicago truncatula (barrel medic) ]
K01681	MSTRG.34338.47	MTR_2g088360	LOC11416041 aconitate hydratase, cytoplasmic [ Medicago truncatula (barrel medic) ]
K01681	MSTRG.34338.8	MTR_2g088360	LOC11416041 aconitate hydratase, cytoplasmic [ Medicago truncatula (barrel medic) ]
K01681	MSTRG.38700.1	MTR_2g088360	LOC11416041 aconitate hydratase, cytoplasmic [ Medicago truncatula (barrel medic) ]
K01681	MSTRG.38647.1	MTR_2g088360	LOC11416041 aconitate hydratase, cytoplasmic [ Medicago truncatula (barrel medic) ]
K01681	MSTRG.38171.10	MTR_2g088360	LOC11416041 aconitate hydratase, cytoplasmic [ Medicago truncatula (barrel medic) ]
K01681	MSTRG.34338.23	MTR_2g088360	LOC11416041 aconitate hydratase, cytoplasmic [ Medicago truncatula (barrel medic) ]
K01681	MSTRG.38168.9	MTR_2g088360	LOC11416041 aconitate hydratase, cytoplasmic [ Medicago truncatula (barrel medic) ]
K01681	MSTRG.23435.1	MTR_2g088360	LOC11416041 aconitate hydratase, cytoplasmic [ Medicago truncatula (barrel medic) ]
K01681	MSTRG.26656.1	MTR_2g088360	LOC11416041 aconitate hydratase, cytoplasmic [ Medicago truncatula (barrel medic) ]
K01681	MSTRG.34338.62	MTR_2g088360	LOC11416041 aconitate hydratase, cytoplasmic [ Medicago truncatula (barrel medic) ]
K01681	MSTRG.22969.1	MTR_2g088360	LOC11416041 aconitate hydratase, cytoplasmic [ Medicago truncatula (barrel medic) ]
K01681	MSTRG.7396.1	MTR_2g088360	LOC11416041 aconitate hydratase, cytoplasmic [ Medicago truncatula (barrel medic) ]
K01681	MSTRG.38169.13	MTR_2g088360	LOC11416041 aconitate hydratase, cytoplasmic [ Medicago truncatula (barrel medic) ]
K01681	MSTRG.38169.4	MTR_2g088360	LOC11416041 aconitate hydratase, cytoplasmic [ Medicago truncatula (barrel medic) ]
K01681	MSTRG.22907.1	MTR_2g088360	LOC11416041 aconitate hydratase, cytoplasmic [ Medicago truncatula (barrel medic) ]
K01681	MSTRG.38168.8	MTR_2g088360	LOC11416041 aconitate hydratase, cytoplasmic [ Medicago truncatula (barrel medic) ]
K01681	MSTRG.38168.6	MTR_2g088360	LOC11416041 aconitate hydratase, cytoplasmic [ Medicago truncatula (barrel medic) ]
K01681	MSTRG.2042.5	MTR_2g088360	LOC11416041 aconitate hydratase, cytoplasmic [ Medicago truncatula (barrel medic) ]
K01681	MSTRG.29835.1	MTR_2g088360	LOC11416041 aconitate hydratase, cytoplasmic [ Medicago truncatula (barrel medic) ]
K01681	MSTRG.34158.16	MTR_2g090505	LOC25487676 protein FAR1-RELATED SEQUENCE 5 [ Medicago truncatula (barrel medic) ]
K01681	MSTRG.38168.13	MTR_2g090505	LOC25487676 protein FAR1-RELATED SEQUENCE 5 [ Medicago truncatula (barrel medic) ]
K01681	MSTRG.22510.1	MTR_2g090505	LOC25487676 protein FAR1-RELATED SEQUENCE 5 [ Medicago truncatula (barrel medic) ]
K01681	MSTRG.19641.2	MTR_2g090505	LOC25487676 protein FAR1-RELATED SEQUENCE 5 [ Medicago truncatula (barrel medic) ]
K01681	MSTRG.38171.7	MTR_2g090505	LOC25487676 protein FAR1-RELATED SEQUENCE 5 [ Medicago truncatula (barrel medic) ]
K01681	MSTRG.34338.26	MTR_2g090505	LOC25487676 protein FAR1-RELATED SEQUENCE 5 [ Medicago truncatula (barrel medic) ]
K01681	MSTRG.18081.1	MTR_2g090505	LOC25487676 protein FAR1-RELATED SEQUENCE 5 [ Medicago truncatula (barrel medic) ]
K01681	MSTRG.38169.15	MTR_2g090505	LOC25487676 protein FAR1-RELATED SEQUENCE 5 [ Medicago truncatula (barrel medic) ]
K01681	MSTRG.34338.30	MTR_2g090505	LOC25487676 protein FAR1-RELATED SEQUENCE 5 [ Medicago truncatula (barrel medic) ]
K01681	MSTRG.8033.4	MTR_2g090505	LOC25487676 protein FAR1-RELATED SEQUENCE 5 [ Medicago truncatula (barrel medic) ]
K01681	MSTRG.36192.1	MTR_2g090505	LOC25487676 protein FAR1-RELATED SEQUENCE 5 [ Medicago truncatula (barrel medic) ]
K01681	MSTRG.35154.2	MTR_2g090505	LOC25487676 protein FAR1-RELATED SEQUENCE 5 [ Medicago truncatula (barrel medic) ]
K01681	MSTRG.37642.1	MTR_2g090505	LOC25487676 protein FAR1-RELATED SEQUENCE 5 [ Medicago truncatula (barrel medic) ]
K01681	MSTRG.14896.8	MTR_2g090505	LOC25487676 protein FAR1-RELATED SEQUENCE 5 [ Medicago truncatula (barrel medic) ]
K01681	MSTRG.38168.12	MTR_2g090505	LOC25487676 protein FAR1-RELATED SEQUENCE 5 [ Medicago truncatula (barrel medic) ]
K01681	MSTRG.7235.1	MTR_2g090505	LOC25487676 protein FAR1-RELATED SEQUENCE 5 [ Medicago truncatula (barrel medic) ]
K01681	MSTRG.30341.4	MTR_2g090505	LOC25487676 protein FAR1-RELATED SEQUENCE 5 [ Medicago truncatula (barrel medic) ]
K01681	MSTRG.38215.1	MTR_2g090505	LOC25487676 protein FAR1-RELATED SEQUENCE 5 [ Medicago truncatula (barrel medic) ]
K01681	MSTRG.34338.24	MTR_2g090505	LOC25487676 protein FAR1-RELATED SEQUENCE 5 [ Medicago truncatula (barrel medic) ]
K01681	MSTRG.34432.1	MTR_2g090505	LOC25487676 protein FAR1-RELATED SEQUENCE 5 [ Medicago truncatula (barrel medic) ]
K01681	MSTRG.34338.35	MTR_2g090505	LOC25487676 protein FAR1-RELATED SEQUENCE 5 [ Medicago truncatula (barrel medic) ]
K01681	MSTRG.34338.1	MTR_2g090505	LOC25487676 protein FAR1-RELATED SEQUENCE 5 [ Medicago truncatula (barrel medic) ]
K01681	MSTRG.34338.54	MTR_2g090505	LOC25487676 protein FAR1-RELATED SEQUENCE 5 [ Medicago truncatula (barrel medic) ]
K01681	MSTRG.38169.7	MTR_2g090505	LOC25487676 protein FAR1-RELATED SEQUENCE 5 [ Medicago truncatula (barrel medic) ]
K01681	MSTRG.30341.5	MTR_2g090505	LOC25487676 protein FAR1-RELATED SEQUENCE 5 [ Medicago truncatula (barrel medic) ]
K01681	MSTRG.30341.3	MTR_2g090505	LOC25487676 protein FAR1-RELATED SEQUENCE 5 [ Medicago truncatula (barrel medic) ]
K01681	MSTRG.34338.29	MTR_2g090505	LOC25487676 protein FAR1-RELATED SEQUENCE 5 [ Medicago truncatula (barrel medic) ]
K01681	MSTRG.38169.10	MTR_2g090505	LOC25487676 protein FAR1-RELATED SEQUENCE 5 [ Medicago truncatula (barrel medic) ]
K01681	MSTRG.38171.6	MTR_2g090505	LOC25487676 protein FAR1-RELATED SEQUENCE 5 [ Medicago truncatula (barrel medic) ]
K01681	MSTRG.34338.48	MTR_2g090505	LOC25487676 protein FAR1-RELATED SEQUENCE 5 [ Medicago truncatula (barrel medic) ]
K01681	MSTRG.34338.47	MTR_2g090505	LOC25487676 protein FAR1-RELATED SEQUENCE 5 [ Medicago truncatula (barrel medic) ]
K01681	MSTRG.34338.8	MTR_2g090505	LOC25487676 protein FAR1-RELATED SEQUENCE 5 [ Medicago truncatula (barrel medic) ]
K01681	MSTRG.38700.1	MTR_2g090505	LOC25487676 protein FAR1-RELATED SEQUENCE 5 [ Medicago truncatula (barrel medic) ]
K01681	MSTRG.38647.1	MTR_2g090505	LOC25487676 protein FAR1-RELATED SEQUENCE 5 [ Medicago truncatula (barrel medic) ]
K01681	MSTRG.38171.10	MTR_2g090505	LOC25487676 protein FAR1-RELATED SEQUENCE 5 [ Medicago truncatula (barrel medic) ]
K01681	MSTRG.34338.23	MTR_2g090505	LOC25487676 protein FAR1-RELATED SEQUENCE 5 [ Medicago truncatula (barrel medic) ]
K01681	MSTRG.38168.9	MTR_2g090505	LOC25487676 protein FAR1-RELATED SEQUENCE 5 [ Medicago truncatula (barrel medic) ]
K01681	MSTRG.23435.1	MTR_2g090505	LOC25487676 protein FAR1-RELATED SEQUENCE 5 [ Medicago truncatula (barrel medic) ]
K01681	MSTRG.26656.1	MTR_2g090505	LOC25487676 protein FAR1-RELATED SEQUENCE 5 [ Medicago truncatula (barrel medic) ]
K01681	MSTRG.34338.62	MTR_2g090505	LOC25487676 protein FAR1-RELATED SEQUENCE 5 [ Medicago truncatula (barrel medic) ]
K01681	MSTRG.22969.1	MTR_2g090505	LOC25487676 protein FAR1-RELATED SEQUENCE 5 [ Medicago truncatula (barrel medic) ]
K01681	MSTRG.7396.1	MTR_2g090505	LOC25487676 protein FAR1-RELATED SEQUENCE 5 [ Medicago truncatula (barrel medic) ]
K01681	MSTRG.38169.13	MTR_2g090505	LOC25487676 protein FAR1-RELATED SEQUENCE 5 [ Medicago truncatula (barrel medic) ]
K01681	MSTRG.38169.4	MTR_2g090505	LOC25487676 protein FAR1-RELATED SEQUENCE 5 [ Medicago truncatula (barrel medic) ]
K01681	MSTRG.22907.1	MTR_2g090505	LOC25487676 protein FAR1-RELATED SEQUENCE 5 [ Medicago truncatula (barrel medic) ]
K01681	MSTRG.38168.8	MTR_2g090505	LOC25487676 protein FAR1-RELATED SEQUENCE 5 [ Medicago truncatula (barrel medic) ]
K01681	MSTRG.38168.6	MTR_2g090505	LOC25487676 protein FAR1-RELATED SEQUENCE 5 [ Medicago truncatula (barrel medic) ]
K01681	MSTRG.2042.5	MTR_2g090505	LOC25487676 protein FAR1-RELATED SEQUENCE 5 [ Medicago truncatula (barrel medic) ]
K01681	MSTRG.29835.1	MTR_2g090505	LOC25487676 protein FAR1-RELATED SEQUENCE 5 [ Medicago truncatula (barrel medic) ]
K01681	MSTRG.34158.16	MTR_5g032220	LOC25487676 protein FAR1-RELATED SEQUENCE 5 [ Medicago truncatula (barrel medic) ]
K01681	MSTRG.38168.13	MTR_5g032220	LOC25487676 protein FAR1-RELATED SEQUENCE 5 [ Medicago truncatula (barrel medic) ]
K01681	MSTRG.22510.1	MTR_5g032220	LOC25487676 protein FAR1-RELATED SEQUENCE 5 [ Medicago truncatula (barrel medic) ]
K01681	MSTRG.19641.2	MTR_5g032220	LOC25487676 protein FAR1-RELATED SEQUENCE 5 [ Medicago truncatula (barrel medic) ]
K01681	MSTRG.38171.7	MTR_5g032220	LOC25487676 protein FAR1-RELATED SEQUENCE 5 [ Medicago truncatula (barrel medic) ]
K01681	MSTRG.34338.26	MTR_5g032220	LOC25487676 protein FAR1-RELATED SEQUENCE 5 [ Medicago truncatula (barrel medic) ]
K01681	MSTRG.18081.1	MTR_5g032220	LOC25487676 protein FAR1-RELATED SEQUENCE 5 [ Medicago truncatula (barrel medic) ]
K01681	MSTRG.38169.15	MTR_5g032220	LOC25487676 protein FAR1-RELATED SEQUENCE 5 [ Medicago truncatula (barrel medic) ]
K01681	MSTRG.34338.30	MTR_5g032220	LOC25487676 protein FAR1-RELATED SEQUENCE 5 [ Medicago truncatula (barrel medic) ]
K01681	MSTRG.8033.4	MTR_5g032220	LOC25487676 protein FAR1-RELATED SEQUENCE 5 [ Medicago truncatula (barrel medic) ]
K01681	MSTRG.36192.1	MTR_5g032220	LOC25487676 protein FAR1-RELATED SEQUENCE 5 [ Medicago truncatula (barrel medic) ]
K01681	MSTRG.35154.2	MTR_5g032220	LOC25487676 protein FAR1-RELATED SEQUENCE 5 [ Medicago truncatula (barrel medic) ]
K01681	MSTRG.37642.1	MTR_5g032220	LOC25487676 protein FAR1-RELATED SEQUENCE 5 [ Medicago truncatula (barrel medic) ]
K01681	MSTRG.14896.8	MTR_5g032220	LOC25487676 protein FAR1-RELATED SEQUENCE 5 [ Medicago truncatula (barrel medic) ]
K01681	MSTRG.38168.12	MTR_5g032220	LOC25487676 protein FAR1-RELATED SEQUENCE 5 [ Medicago truncatula (barrel medic) ]
K01681	MSTRG.7235.1	MTR_5g032220	LOC25487676 protein FAR1-RELATED SEQUENCE 5 [ Medicago truncatula (barrel medic) ]
K01681	MSTRG.30341.4	MTR_5g032220	LOC25487676 protein FAR1-RELATED SEQUENCE 5 [ Medicago truncatula (barrel medic) ]
K01681	MSTRG.38215.1	MTR_5g032220	LOC25487676 protein FAR1-RELATED SEQUENCE 5 [ Medicago truncatula (barrel medic) ]
K01681	MSTRG.34338.24	MTR_5g032220	LOC25487676 protein FAR1-RELATED SEQUENCE 5 [ Medicago truncatula (barrel medic) ]
K01681	MSTRG.34432.1	MTR_5g032220	LOC25487676 protein FAR1-RELATED SEQUENCE 5 [ Medicago truncatula (barrel medic) ]
K01681	MSTRG.34338.35	MTR_5g032220	LOC25487676 protein FAR1-RELATED SEQUENCE 5 [ Medicago truncatula (barrel medic) ]
K01681	MSTRG.34338.1	MTR_5g032220	LOC25487676 protein FAR1-RELATED SEQUENCE 5 [ Medicago truncatula (barrel medic) ]
K01681	MSTRG.34338.54	MTR_5g032220	LOC25487676 protein FAR1-RELATED SEQUENCE 5 [ Medicago truncatula (barrel medic) ]
K01681	MSTRG.38169.7	MTR_5g032220	LOC25487676 protein FAR1-RELATED SEQUENCE 5 [ Medicago truncatula (barrel medic) ]
K01681	MSTRG.30341.5	MTR_5g032220	LOC25487676 protein FAR1-RELATED SEQUENCE 5 [ Medicago truncatula (barrel medic) ]
K01681	MSTRG.30341.3	MTR_5g032220	LOC25487676 protein FAR1-RELATED SEQUENCE 5 [ Medicago truncatula (barrel medic) ]
K01681	MSTRG.34338.29	MTR_5g032220	LOC25487676 protein FAR1-RELATED SEQUENCE 5 [ Medicago truncatula (barrel medic) ]
K01681	MSTRG.38169.10	MTR_5g032220	LOC25487676 protein FAR1-RELATED SEQUENCE 5 [ Medicago truncatula (barrel medic) ]
K01681	MSTRG.38171.6	MTR_5g032220	LOC25487676 protein FAR1-RELATED SEQUENCE 5 [ Medicago truncatula (barrel medic) ]
K01681	MSTRG.34338.48	MTR_5g032220	LOC25487676 protein FAR1-RELATED SEQUENCE 5 [ Medicago truncatula (barrel medic) ]
K01681	MSTRG.34338.47	MTR_5g032220	LOC25487676 protein FAR1-RELATED SEQUENCE 5 [ Medicago truncatula (barrel medic) ]
K01681	MSTRG.34338.8	MTR_5g032220	LOC25487676 protein FAR1-RELATED SEQUENCE 5 [ Medicago truncatula (barrel medic) ]
K01681	MSTRG.38700.1	MTR_5g032220	LOC25487676 protein FAR1-RELATED SEQUENCE 5 [ Medicago truncatula (barrel medic) ]
K01681	MSTRG.38647.1	MTR_5g032220	LOC25487676 protein FAR1-RELATED SEQUENCE 5 [ Medicago truncatula (barrel medic) ]
K01681	MSTRG.38171.10	MTR_5g032220	LOC25487676 protein FAR1-RELATED SEQUENCE 5 [ Medicago truncatula (barrel medic) ]
K01681	MSTRG.34338.23	MTR_5g032220	LOC25487676 protein FAR1-RELATED SEQUENCE 5 [ Medicago truncatula (barrel medic) ]
K01681	MSTRG.38168.9	MTR_5g032220	LOC25487676 protein FAR1-RELATED SEQUENCE 5 [ Medicago truncatula (barrel medic) ]
K01681	MSTRG.23435.1	MTR_5g032220	LOC25487676 protein FAR1-RELATED SEQUENCE 5 [ Medicago truncatula (barrel medic) ]
K01681	MSTRG.26656.1	MTR_5g032220	LOC25487676 protein FAR1-RELATED SEQUENCE 5 [ Medicago truncatula (barrel medic) ]
K01681	MSTRG.34338.62	MTR_5g032220	LOC25487676 protein FAR1-RELATED SEQUENCE 5 [ Medicago truncatula (barrel medic) ]
K01681	MSTRG.22969.1	MTR_5g032220	LOC25487676 protein FAR1-RELATED SEQUENCE 5 [ Medicago truncatula (barrel medic) ]
K01681	MSTRG.7396.1	MTR_5g032220	LOC25487676 protein FAR1-RELATED SEQUENCE 5 [ Medicago truncatula (barrel medic) ]
K01681	MSTRG.38169.13	MTR_5g032220	LOC25487676 protein FAR1-RELATED SEQUENCE 5 [ Medicago truncatula (barrel medic) ]
K01681	MSTRG.38169.4	MTR_5g032220	LOC25487676 protein FAR1-RELATED SEQUENCE 5 [ Medicago truncatula (barrel medic) ]
K01681	MSTRG.22907.1	MTR_5g032220	LOC25487676 protein FAR1-RELATED SEQUENCE 5 [ Medicago truncatula (barrel medic) ]
K01681	MSTRG.38168.8	MTR_5g032220	LOC25487676 protein FAR1-RELATED SEQUENCE 5 [ Medicago truncatula (barrel medic) ]
K01681	MSTRG.38168.6	MTR_5g032220	LOC25487676 protein FAR1-RELATED SEQUENCE 5 [ Medicago truncatula (barrel medic) ]
K01681	MSTRG.2042.5	MTR_5g032220	LOC25487676 protein FAR1-RELATED SEQUENCE 5 [ Medicago truncatula (barrel medic) ]
K01681	MSTRG.29835.1	MTR_5g032220	LOC25487676 protein FAR1-RELATED SEQUENCE 5 [ Medicago truncatula (barrel medic) ]
K01681	MSTRG.34158.16	MTR_5g092890	LOC25487676 protein FAR1-RELATED SEQUENCE 5 [ Medicago truncatula (barrel medic) ]
K01681	MSTRG.38168.13	MTR_5g092890	LOC25487676 protein FAR1-RELATED SEQUENCE 5 [ Medicago truncatula (barrel medic) ]
K01681	MSTRG.22510.1	MTR_5g092890	LOC25487676 protein FAR1-RELATED SEQUENCE 5 [ Medicago truncatula (barrel medic) ]
K01681	MSTRG.19641.2	MTR_5g092890	LOC25487676 protein FAR1-RELATED SEQUENCE 5 [ Medicago truncatula (barrel medic) ]
K01681	MSTRG.38171.7	MTR_5g092890	LOC25487676 protein FAR1-RELATED SEQUENCE 5 [ Medicago truncatula (barrel medic) ]
K01681	MSTRG.34338.26	MTR_5g092890	LOC25487676 protein FAR1-RELATED SEQUENCE 5 [ Medicago truncatula (barrel medic) ]
K01681	MSTRG.18081.1	MTR_5g092890	LOC25487676 protein FAR1-RELATED SEQUENCE 5 [ Medicago truncatula (barrel medic) ]
K01681	MSTRG.38169.15	MTR_5g092890	LOC25487676 protein FAR1-RELATED SEQUENCE 5 [ Medicago truncatula (barrel medic) ]
K01681	MSTRG.34338.30	MTR_5g092890	LOC25487676 protein FAR1-RELATED SEQUENCE 5 [ Medicago truncatula (barrel medic) ]
K01681	MSTRG.8033.4	MTR_5g092890	LOC25487676 protein FAR1-RELATED SEQUENCE 5 [ Medicago truncatula (barrel medic) ]
K01681	MSTRG.36192.1	MTR_5g092890	LOC25487676 protein FAR1-RELATED SEQUENCE 5 [ Medicago truncatula (barrel medic) ]
K01681	MSTRG.35154.2	MTR_5g092890	LOC25487676 protein FAR1-RELATED SEQUENCE 5 [ Medicago truncatula (barrel medic) ]
K01681	MSTRG.37642.1	MTR_5g092890	LOC25487676 protein FAR1-RELATED SEQUENCE 5 [ Medicago truncatula (barrel medic) ]
K01681	MSTRG.14896.8	MTR_5g092890	LOC25487676 protein FAR1-RELATED SEQUENCE 5 [ Medicago truncatula (barrel medic) ]
K01681	MSTRG.38168.12	MTR_5g092890	LOC25487676 protein FAR1-RELATED SEQUENCE 5 [ Medicago truncatula (barrel medic) ]
K01681	MSTRG.7235.1	MTR_5g092890	LOC25487676 protein FAR1-RELATED SEQUENCE 5 [ Medicago truncatula (barrel medic) ]
K01681	MSTRG.30341.4	MTR_5g092890	LOC25487676 protein FAR1-RELATED SEQUENCE 5 [ Medicago truncatula (barrel medic) ]
K01681	MSTRG.38215.1	MTR_5g092890	LOC25487676 protein FAR1-RELATED SEQUENCE 5 [ Medicago truncatula (barrel medic) ]
K01681	MSTRG.34338.24	MTR_5g092890	LOC25487676 protein FAR1-RELATED SEQUENCE 5 [ Medicago truncatula (barrel medic) ]
K01681	MSTRG.34432.1	MTR_5g092890	LOC25487676 protein FAR1-RELATED SEQUENCE 5 [ Medicago truncatula (barrel medic) ]
K01681	MSTRG.34338.35	MTR_5g092890	LOC25487676 protein FAR1-RELATED SEQUENCE 5 [ Medicago truncatula (barrel medic) ]
K01681	MSTRG.34338.1	MTR_5g092890	LOC25487676 protein FAR1-RELATED SEQUENCE 5 [ Medicago truncatula (barrel medic) ]
K01681	MSTRG.34338.54	MTR_5g092890	LOC25487676 protein FAR1-RELATED SEQUENCE 5 [ Medicago truncatula (barrel medic) ]
K01681	MSTRG.38169.7	MTR_5g092890	LOC25487676 protein FAR1-RELATED SEQUENCE 5 [ Medicago truncatula (barrel medic) ]
K01681	MSTRG.30341.5	MTR_5g092890	LOC25487676 protein FAR1-RELATED SEQUENCE 5 [ Medicago truncatula (barrel medic) ]
K01681	MSTRG.30341.3	MTR_5g092890	LOC25487676 protein FAR1-RELATED SEQUENCE 5 [ Medicago truncatula (barrel medic) ]
K01681	MSTRG.34338.29	MTR_5g092890	LOC25487676 protein FAR1-RELATED SEQUENCE 5 [ Medicago truncatula (barrel medic) ]
K01681	MSTRG.38169.10	MTR_5g092890	LOC25487676 protein FAR1-RELATED SEQUENCE 5 [ Medicago truncatula (barrel medic) ]
K01681	MSTRG.38171.6	MTR_5g092890	LOC25487676 protein FAR1-RELATED SEQUENCE 5 [ Medicago truncatula (barrel medic) ]
K01681	MSTRG.34338.48	MTR_5g092890	LOC25487676 protein FAR1-RELATED SEQUENCE 5 [ Medicago truncatula (barrel medic) ]
K01681	MSTRG.34338.47	MTR_5g092890	LOC25487676 protein FAR1-RELATED SEQUENCE 5 [ Medicago truncatula (barrel medic) ]
K01681	MSTRG.34338.8	MTR_5g092890	LOC25487676 protein FAR1-RELATED SEQUENCE 5 [ Medicago truncatula (barrel medic) ]
K01681	MSTRG.38700.1	MTR_5g092890	LOC25487676 protein FAR1-RELATED SEQUENCE 5 [ Medicago truncatula (barrel medic) ]
K01681	MSTRG.38647.1	MTR_5g092890	LOC25487676 protein FAR1-RELATED SEQUENCE 5 [ Medicago truncatula (barrel medic) ]
K01681	MSTRG.38171.10	MTR_5g092890	LOC25487676 protein FAR1-RELATED SEQUENCE 5 [ Medicago truncatula (barrel medic) ]
K01681	MSTRG.34338.23	MTR_5g092890	LOC25487676 protein FAR1-RELATED SEQUENCE 5 [ Medicago truncatula (barrel medic) ]
K01681	MSTRG.38168.9	MTR_5g092890	LOC25487676 protein FAR1-RELATED SEQUENCE 5 [ Medicago truncatula (barrel medic) ]
K01681	MSTRG.23435.1	MTR_5g092890	LOC25487676 protein FAR1-RELATED SEQUENCE 5 [ Medicago truncatula (barrel medic) ]
K01681	MSTRG.26656.1	MTR_5g092890	LOC25487676 protein FAR1-RELATED SEQUENCE 5 [ Medicago truncatula (barrel medic) ]
K01681	MSTRG.34338.62	MTR_5g092890	LOC25487676 protein FAR1-RELATED SEQUENCE 5 [ Medicago truncatula (barrel medic) ]
K01681	MSTRG.22969.1	MTR_5g092890	LOC25487676 protein FAR1-RELATED SEQUENCE 5 [ Medicago truncatula (barrel medic) ]
K01681	MSTRG.7396.1	MTR_5g092890	LOC25487676 protein FAR1-RELATED SEQUENCE 5 [ Medicago truncatula (barrel medic) ]
K01681	MSTRG.38169.13	MTR_5g092890	LOC25487676 protein FAR1-RELATED SEQUENCE 5 [ Medicago truncatula (barrel medic) ]
K01681	MSTRG.38169.4	MTR_5g092890	LOC25487676 protein FAR1-RELATED SEQUENCE 5 [ Medicago truncatula (barrel medic) ]
K01681	MSTRG.22907.1	MTR_5g092890	LOC25487676 protein FAR1-RELATED SEQUENCE 5 [ Medicago truncatula (barrel medic) ]
K01681	MSTRG.38168.8	MTR_5g092890	LOC25487676 protein FAR1-RELATED SEQUENCE 5 [ Medicago truncatula (barrel medic) ]
K01681	MSTRG.38168.6	MTR_5g092890	LOC25487676 protein FAR1-RELATED SEQUENCE 5 [ Medicago truncatula (barrel medic) ]
K01681	MSTRG.2042.5	MTR_5g092890	LOC25487676 protein FAR1-RELATED SEQUENCE 5 [ Medicago truncatula (barrel medic) ]
K01681	MSTRG.29835.1	MTR_5g092890	LOC25487676 protein FAR1-RELATED SEQUENCE 5 [ Medicago truncatula (barrel medic) ]
K01681	MSTRG.38168.9	MTR_7g010970	LOC25487676 protein FAR1-RELATED SEQUENCE 5 [ Medicago truncatula (barrel medic) ]
K01681	MSTRG.23435.1	MTR_7g010970	LOC25487676 protein FAR1-RELATED SEQUENCE 5 [ Medicago truncatula (barrel medic) ]
K01681	MSTRG.26656.1	MTR_7g010970	LOC25487676 protein FAR1-RELATED SEQUENCE 5 [ Medicago truncatula (barrel medic) ]
K01681	MSTRG.34338.62	MTR_7g010970	LOC25487676 protein FAR1-RELATED SEQUENCE 5 [ Medicago truncatula (barrel medic) ]
K01681	MSTRG.22969.1	MTR_7g010970	LOC25487676 protein FAR1-RELATED SEQUENCE 5 [ Medicago truncatula (barrel medic) ]
K01681	MSTRG.7396.1	MTR_7g010970	LOC25487676 protein FAR1-RELATED SEQUENCE 5 [ Medicago truncatula (barrel medic) ]
K01681	MSTRG.38169.13	MTR_7g010970	LOC25487676 protein FAR1-RELATED SEQUENCE 5 [ Medicago truncatula (barrel medic) ]
K01681	MSTRG.38169.4	MTR_7g010970	LOC25487676 protein FAR1-RELATED SEQUENCE 5 [ Medicago truncatula (barrel medic) ]
K01681	MSTRG.22907.1	MTR_7g010970	LOC25487676 protein FAR1-RELATED SEQUENCE 5 [ Medicago truncatula (barrel medic) ]
K01681	MSTRG.38168.8	MTR_7g010970	LOC25487676 protein FAR1-RELATED SEQUENCE 5 [ Medicago truncatula (barrel medic) ]
K01681	MSTRG.38168.6	MTR_7g010970	LOC25487676 protein FAR1-RELATED SEQUENCE 5 [ Medicago truncatula (barrel medic) ]
K01681	MSTRG.2042.5	MTR_7g010970	LOC25487676 protein FAR1-RELATED SEQUENCE 5 [ Medicago truncatula (barrel medic) ]
K01681	MSTRG.29835.1	MTR_7g010970	LOC25487676 protein FAR1-RELATED SEQUENCE 5 [ Medicago truncatula (barrel medic) ]
K01681	MSTRG.34158.16	MTR_7g010970	LOC25487676 protein FAR1-RELATED SEQUENCE 5 [ Medicago truncatula (barrel medic) ]
K01681	MSTRG.38168.13	MTR_7g010970	LOC25487676 protein FAR1-RELATED SEQUENCE 5 [ Medicago truncatula (barrel medic) ]
K01681	MSTRG.22510.1	MTR_7g010970	LOC25487676 protein FAR1-RELATED SEQUENCE 5 [ Medicago truncatula (barrel medic) ]
K01681	MSTRG.19641.2	MTR_7g010970	LOC25487676 protein FAR1-RELATED SEQUENCE 5 [ Medicago truncatula (barrel medic) ]
K01681	MSTRG.38171.7	MTR_7g010970	LOC25487676 protein FAR1-RELATED SEQUENCE 5 [ Medicago truncatula (barrel medic) ]
K01681	MSTRG.34338.26	MTR_7g010970	LOC25487676 protein FAR1-RELATED SEQUENCE 5 [ Medicago truncatula (barrel medic) ]
K01681	MSTRG.18081.1	MTR_7g010970	LOC25487676 protein FAR1-RELATED SEQUENCE 5 [ Medicago truncatula (barrel medic) ]
K01681	MSTRG.38169.15	MTR_7g010970	LOC25487676 protein FAR1-RELATED SEQUENCE 5 [ Medicago truncatula (barrel medic) ]
K01681	MSTRG.34338.30	MTR_7g010970	LOC25487676 protein FAR1-RELATED SEQUENCE 5 [ Medicago truncatula (barrel medic) ]
K01681	MSTRG.8033.4	MTR_7g010970	LOC25487676 protein FAR1-RELATED SEQUENCE 5 [ Medicago truncatula (barrel medic) ]
K01681	MSTRG.36192.1	MTR_7g010970	LOC25487676 protein FAR1-RELATED SEQUENCE 5 [ Medicago truncatula (barrel medic) ]
K01681	MSTRG.35154.2	MTR_7g010970	LOC25487676 protein FAR1-RELATED SEQUENCE 5 [ Medicago truncatula (barrel medic) ]
K01681	MSTRG.37642.1	MTR_7g010970	LOC25487676 protein FAR1-RELATED SEQUENCE 5 [ Medicago truncatula (barrel medic) ]
K01681	MSTRG.14896.8	MTR_7g010970	LOC25487676 protein FAR1-RELATED SEQUENCE 5 [ Medicago truncatula (barrel medic) ]
K01681	MSTRG.38168.12	MTR_7g010970	LOC25487676 protein FAR1-RELATED SEQUENCE 5 [ Medicago truncatula (barrel medic) ]
K01681	MSTRG.7235.1	MTR_7g010970	LOC25487676 protein FAR1-RELATED SEQUENCE 5 [ Medicago truncatula (barrel medic) ]
K01681	MSTRG.30341.4	MTR_7g010970	LOC25487676 protein FAR1-RELATED SEQUENCE 5 [ Medicago truncatula (barrel medic) ]
K01681	MSTRG.38215.1	MTR_7g010970	LOC25487676 protein FAR1-RELATED SEQUENCE 5 [ Medicago truncatula (barrel medic) ]
K01681	MSTRG.34338.24	MTR_7g010970	LOC25487676 protein FAR1-RELATED SEQUENCE 5 [ Medicago truncatula (barrel medic) ]
K01681	MSTRG.34432.1	MTR_7g010970	LOC25487676 protein FAR1-RELATED SEQUENCE 5 [ Medicago truncatula (barrel medic) ]
K01681	MSTRG.34338.35	MTR_7g010970	LOC25487676 protein FAR1-RELATED SEQUENCE 5 [ Medicago truncatula (barrel medic) ]
K01681	MSTRG.34338.1	MTR_7g010970	LOC25487676 protein FAR1-RELATED SEQUENCE 5 [ Medicago truncatula (barrel medic) ]
K01681	MSTRG.34338.54	MTR_7g010970	LOC25487676 protein FAR1-RELATED SEQUENCE 5 [ Medicago truncatula (barrel medic) ]
K01681	MSTRG.38169.7	MTR_7g010970	LOC25487676 protein FAR1-RELATED SEQUENCE 5 [ Medicago truncatula (barrel medic) ]
K01681	MSTRG.30341.5	MTR_7g010970	LOC25487676 protein FAR1-RELATED SEQUENCE 5 [ Medicago truncatula (barrel medic) ]
K01681	MSTRG.30341.3	MTR_7g010970	LOC25487676 protein FAR1-RELATED SEQUENCE 5 [ Medicago truncatula (barrel medic) ]
K01681	MSTRG.34338.29	MTR_7g010970	LOC25487676 protein FAR1-RELATED SEQUENCE 5 [ Medicago truncatula (barrel medic) ]
K01681	MSTRG.38169.10	MTR_7g010970	LOC25487676 protein FAR1-RELATED SEQUENCE 5 [ Medicago truncatula (barrel medic) ]
K01681	MSTRG.38171.6	MTR_7g010970	LOC25487676 protein FAR1-RELATED SEQUENCE 5 [ Medicago truncatula (barrel medic) ]
K01681	MSTRG.34338.48	MTR_7g010970	LOC25487676 protein FAR1-RELATED SEQUENCE 5 [ Medicago truncatula (barrel medic) ]
K01681	MSTRG.34338.47	MTR_7g010970	LOC25487676 protein FAR1-RELATED SEQUENCE 5 [ Medicago truncatula (barrel medic) ]
K01681	MSTRG.34338.8	MTR_7g010970	LOC25487676 protein FAR1-RELATED SEQUENCE 5 [ Medicago truncatula (barrel medic) ]
K01681	MSTRG.38700.1	MTR_7g010970	LOC25487676 protein FAR1-RELATED SEQUENCE 5 [ Medicago truncatula (barrel medic) ]
K01681	MSTRG.38647.1	MTR_7g010970	LOC25487676 protein FAR1-RELATED SEQUENCE 5 [ Medicago truncatula (barrel medic) ]
K01681	MSTRG.38171.10	MTR_7g010970	LOC25487676 protein FAR1-RELATED SEQUENCE 5 [ Medicago truncatula (barrel medic) ]
K01681	MSTRG.34338.23	MTR_7g010970	LOC25487676 protein FAR1-RELATED SEQUENCE 5 [ Medicago truncatula (barrel medic) ]
K01681	MSTRG.38168.9	MTR_7g010970	LOC25487676 protein FAR1-RELATED SEQUENCE 5 [ Medicago truncatula (barrel medic) ]
K01681	MSTRG.23435.1	MTR_7g010970	LOC25487676 protein FAR1-RELATED SEQUENCE 5 [ Medicago truncatula (barrel medic) ]
K01681	MSTRG.26656.1	MTR_7g010970	LOC25487676 protein FAR1-RELATED SEQUENCE 5 [ Medicago truncatula (barrel medic) ]
K01681	MSTRG.34338.62	MTR_7g010970	LOC25487676 protein FAR1-RELATED SEQUENCE 5 [ Medicago truncatula (barrel medic) ]
K01681	MSTRG.22969.1	MTR_7g010970	LOC25487676 protein FAR1-RELATED SEQUENCE 5 [ Medicago truncatula (barrel medic) ]
K01681	MSTRG.7396.1	MTR_7g010970	LOC25487676 protein FAR1-RELATED SEQUENCE 5 [ Medicago truncatula (barrel medic) ]
K01681	MSTRG.38169.13	MTR_7g010970	LOC25487676 protein FAR1-RELATED SEQUENCE 5 [ Medicago truncatula (barrel medic) ]
K01681	MSTRG.38169.4	MTR_7g010970	LOC25487676 protein FAR1-RELATED SEQUENCE 5 [ Medicago truncatula (barrel medic) ]
K01681	MSTRG.22907.1	MTR_7g010970	LOC25487676 protein FAR1-RELATED SEQUENCE 5 [ Medicago truncatula (barrel medic) ]
K01681	MSTRG.38168.8	MTR_7g010970	LOC25487676 protein FAR1-RELATED SEQUENCE 5 [ Medicago truncatula (barrel medic) ]
K01681	MSTRG.38168.6	MTR_7g010970	LOC25487676 protein FAR1-RELATED SEQUENCE 5 [ Medicago truncatula (barrel medic) ]
K01681	MSTRG.2042.5	MTR_7g010970	LOC25487676 protein FAR1-RELATED SEQUENCE 5 [ Medicago truncatula (barrel medic) ]
K01681	MSTRG.29835.1	MTR_7g010970	LOC25487676 protein FAR1-RELATED SEQUENCE 5 [ Medicago truncatula (barrel medic) ]
K00030	MSTRG.1786.5	MTR_1g064070	isocitrate dehydrogenase [NAD] catalytic subunit 5, mitochondrial [ Medicago truncatula (barrel medic) ]
K00030	MSTRG.14999.3	MTR_1g064070	isocitrate dehydrogenase [NAD] catalytic subunit 5, mitochondrial [ Medicago truncatula (barrel medic) ]
K00030	MSTRG.15293.1	MTR_1g064070	isocitrate dehydrogenase [NAD] catalytic subunit 5, mitochondrial [ Medicago truncatula (barrel medic) ]
K00030	MSTRG.36192.1	MTR_1g064070	isocitrate dehydrogenase [NAD] catalytic subunit 5, mitochondrial [ Medicago truncatula (barrel medic) ]
K00030	MSTRG.1786.5	MTR_3g101470	LOC11420892 isocitrate dehydrogenase [NAD] catalytic subunit 5, mitochondrial [ Medicago truncatula (barrel medic) ]
K00030	MSTRG.14999.3	MTR_3g101470	LOC11420892 isocitrate dehydrogenase [NAD] catalytic subunit 5, mitochondrial [ Medicago truncatula (barrel medic) ]
K00030	MSTRG.15293.1	MTR_3g101470	LOC11420892 isocitrate dehydrogenase [NAD] catalytic subunit 5, mitochondrial [ Medicago truncatula (barrel medic) ]
K00030	MSTRG.36192.1	MTR_3g101470	LOC11420892 isocitrate dehydrogenase [NAD] catalytic subunit 5, mitochondrial [ Medicago truncatula (barrel medic) ]
K00030	MSTRG.14999.3	MTR_8g074030	LOC11442733 isocitrate dehydrogenase [NAD] regulatory subunit 1, mitochondrial [ Medicago truncatula (barrel medic) ]
K00030	MSTRG.15293.1	MTR_8g074030	LOC11442733 isocitrate dehydrogenase [NAD] regulatory subunit 1, mitochondrial [ Medicago truncatula (barrel medic) ]
K00030	MSTRG.36192.1	MTR_8g074030	LOC11442733 isocitrate dehydrogenase [NAD] regulatory subunit 1, mitochondrial [ Medicago truncatula (barrel medic) ]
K00030	MSTRG.1786.5	MTR_8g074030	LOC11442733 isocitrate dehydrogenase [NAD] regulatory subunit 1, mitochondrial [ Medicago truncatula (barrel medic) ]
K00164	MSTRG.5036.1	MTR_1g115340	LOC25485706 2-oxoglutarate dehydrogenase, mitochondrial [ Medicago truncatula (barrel medic) ]
K00234	MSTRG.35868.24	MTR_5g020050	LOC11405633 succinate dehydrogenase [ubiquinone] flavoprotein subunit 1
K00234	MSTRG.1786.5	MTR_5g020050	LOC11405633 succinate dehydrogenase [ubiquinone] flavoprotein subunit 1
K00234	MSTRG.35868.24	MTR_5g020050	mitochondrial [ Medicago truncatula (barrel medic) ]
K00234	MSTRG.1786.5	MTR_5g020050	mitochondrial [ Medicago truncatula (barrel medic) ]
