# Supplementary material for: Identification and characterization of long noncoding RNAs involved in the aluminum stress response in Medicago truncatula via genome-wide analysis
Source: Front Plant Sci. 2022 Sep 23;13:1017869. doi: 10.3389/fpls.2022.1017869 (PMC9541535; doi:10.3389/fpls.2022.1017869)
Supplement: Supplementary file 11 [file Table_10.XLSX]

## Sheet: Sheet1
Supplementary Table 10 lncRNAs related to hormone signaling in M. truncatula under Al stress conditions
Gene name	lncRNA	Target_gene_ID	Target_gene_name	T0-1_FPKM	T0-2_FPKM	T0-3_FPKM	T48-1_FPKM	T48-2_FPKM	T48-3_FPKM	Pvalue	log2FC	regulated	COG_class	COG_class_annotation	GO_annotation	KEGG_annotation	KEGG_pathway_annotation	KOG_class	KOG_class_annotation	Pfam_annotation	Swiss-Prot_annotation	eggNOG_class	eggNOG_class_annotation	NR_annotation
Auxin	MSTRG.15070.2	MTR_7g067450	MTR_7g067450	0.141906	0.087066	0.183481	0.621202	0.553923	0.726533	0.000155674	2.09815	up	--	--	Biological Process: amino acid transmembrane transport (GO:0003333);; Cellular Component: plasma membrane (GO:0005886);; Molecular Function: amino acid transmembrane transporter activity (GO:0015171);; Cellular Component: integral component of membrane (GO:0016021);;	K13946|1.8e-289|mtr:MTR_7g067450|K13946 auxin influx carrier (AUX1 LAX family) | (RefSeq) auxin influx transporter	Plant hormone signal transduction (ko04075)	[E]	Amino acid transport and metabolism	Transmembrane amino acid transporter protein	Auxin transporter-like protein 2 OS=Medicago truncatula OX=3880 GN=LAX2 PE=2 SV=1	E	Amino acid transport and metabolism	auxin transporter-like protein 2 [Medicago truncatula]
	MSTRG.8033.1	MTR_3g072870	MTR_3g072870	1.31305	1.50732	1.34804	2.44693	3.10821	2.20138	0.000134578	0.950583	up	--	--	Biological Process: amino acid transmembrane transport (GO:0003333);; Cellular Component: plasma membrane (GO:0005886);; Molecular Function: amino acid transmembrane transporter activity (GO:0015171);; Cellular Component: integral component of membrane (GO:0016021);;	K13946|7.2e-275|mtr:MTR_3g072870|K13946 auxin influx carrier (AUX1 LAX family) | (RefSeq) auxin influx transporter	Plant hormone signal transduction (ko04075)	[E]	Amino acid transport and metabolism	Transmembrane amino acid transporter protein	Auxin transporter-like protein 3 OS=Medicago truncatula OX=3880 GN=LAX3 PE=2 SV=1	E	Amino acid transport and metabolism	auxin transporter-like protein 3 [Medicago truncatula]
	MSTRG.34158.16	MTR_4g072260	MTR_4g072260	2.15443	0.455018	2.22011	0	0	0	1.74204e-17	-9.93606	down	--	--	Biological Process: response to auxin (GO:0009733);;	K14488|1.8e-47|mtr:MTR_4g072260|K14488 SAUR family protein | (RefSeq) SAUR-like auxin-responsive family protein	Plant hormone signal transduction (ko04075)	--	--	Auxin responsive protein	Auxin-induced protein 10A5 OS=Glycine max OX=3847 PE=2 SV=1	S	Function unknown	auxin-induced protein 10A5 [Medicago truncatula]
	MSTRG.38168.13	MTR_4g072260	MTR_4g072260	3.38723	0.962715	5.10312	0.239288	0.335319	0	0.000883798	-3.44536	down	--	--	Biological Process: response to auxin (GO:0009733);;	K14488|1.8e-47|mtr:MTR_4g072260|K14488 SAUR family protein | (RefSeq) SAUR-like auxin-responsive family protein	Plant hormone signal transduction (ko04075)	--	--	Auxin responsive protein	Auxin-induced protein 10A5 OS=Glycine max OX=3847 PE=2 SV=1	S	Function unknown	auxin-induced protein 10A5 [Medicago truncatula]
	MSTRG.26460.3	MTR_4g072220	MTR_4g072220	2.60754	9.43689	2.47421	0.090017	0	0.113264	2.49452e-07	-5.23367	down	--	--	Biological Process: response to auxin (GO:0009733);;	K14488|1.8e-47|mtr:MTR_4g072220|K14488 SAUR family protein | (RefSeq) SAUR-like auxin-responsive family protein	Plant hormone signal transduction (ko04075)	--	--	Auxin responsive protein	Auxin-induced protein 10A5 OS=Glycine max OX=3847 PE=2 SV=1	S	Function unknown	auxin-induced protein 10A5 [Medicago truncatula]
	MSTRG.26460.3	MTR_4g072890	MTR_4g072890	2.60754	9.43689	2.47421	0.090017	0	0.113264	2.49452e-07	-5.23367	down	--	--	Biological Process: response to auxin (GO:0009733);;	K14488|6.1e-45|mtr:MTR_4g072260|K14488 SAUR family protein | (RefSeq) SAUR-like auxin-responsive family protein	Plant hormone signal transduction (ko04075)	--	--	Auxin responsive protein	Auxin-induced protein 10A5 OS=Glycine max OX=3847 PE=2 SV=1	--	--	auxin-induced protein 10A5 [Medicago truncatula]
	MSTRG.38169.7	MTR_4g072260	MTR_4g072260	0.462223	0.540691	1.19743	0.081617	0.095925	0.128994	2.52593e-06	-2.62208	down	--	--	Biological Process: response to auxin (GO:0009733);;	K14488|1.8e-47|mtr:MTR_4g072260|K14488 SAUR family protein | (RefSeq) SAUR-like auxin-responsive family protein	Plant hormone signal transduction (ko04075)	--	--	Auxin responsive protein	Auxin-induced protein 10A5 OS=Glycine max OX=3847 PE=2 SV=1	S	Function unknown	auxin-induced protein 10A5 [Medicago truncatula]
	MSTRG.38169.10	MTR_4g072260	MTR_4g072260	1.24917	0.628369	2.43457	0	0.013265	0.226419	0.00964502	-3.20691	down	--	--	Biological Process: response to auxin (GO:0009733);;	K14488|1.8e-47|mtr:MTR_4g072260|K14488 SAUR family protein | (RefSeq) SAUR-like auxin-responsive family protein	Plant hormone signal transduction (ko04075)	--	--	Auxin responsive protein	Auxin-induced protein 10A5 OS=Glycine max OX=3847 PE=2 SV=1	S	Function unknown	auxin-induced protein 10A5 [Medicago truncatula]
	MSTRG.38171.6	MTR_4g072260	MTR_4g072260	0.254521	0.132372	0.467006	0	0	0	1.6013e-08	-7.07615	down	--	--	Biological Process: response to auxin (GO:0009733);;	K14488|1.8e-47|mtr:MTR_4g072260|K14488 SAUR family protein | (RefSeq) SAUR-like auxin-responsive family protein	Plant hormone signal transduction (ko04075)	--	--	Auxin responsive protein	Auxin-induced protein 10A5 OS=Glycine max OX=3847 PE=2 SV=1	S	Function unknown	auxin-induced protein 10A5 [Medicago truncatula]
	MSTRG.26124.1	MTR_4g072260	MTR_4g072260	0.208785	0.213805	0.293812	0.060719	0.082026	0.080439	0.00764422	-1.51637	down	--	--	Biological Process: response to auxin (GO:0009733);;	K14488|1.8e-47|mtr:MTR_4g072260|K14488 SAUR family protein | (RefSeq) SAUR-like auxin-responsive family protein	Plant hormone signal transduction (ko04075)	--	--	Auxin responsive protein	Auxin-induced protein 10A5 OS=Glycine max OX=3847 PE=2 SV=1	S	Function unknown	auxin-induced protein 10A5 [Medicago truncatula]
	MSTRG.34338.2	MTR_4g072220	MTR_4g072220	0.627394	2.50764	1.26955	0.051532	0.229135	0.062166	5.24977e-05	-3.3284	down	--	--	Biological Process: response to auxin (GO:0009733);;	K14488|1.8e-47|mtr:MTR_4g072220|K14488 SAUR family protein | (RefSeq) SAUR-like auxin-responsive family protein	Plant hormone signal transduction (ko04075)	--	--	Auxin responsive protein	Auxin-induced protein 10A5 OS=Glycine max OX=3847 PE=2 SV=1	S	Function unknown	auxin-induced protein 10A5 [Medicago truncatula]
	MSTRG.38647.1	MTR_4g072260	MTR_4g072260	2.0089	1.4879	3.29252	0.274644	0.138593	0.662743	0.00149129	-2.34089	down	--	--	Biological Process: response to auxin (GO:0009733);;	K14488|1.8e-47|mtr:MTR_4g072260|K14488 SAUR family protein | (RefSeq) SAUR-like auxin-responsive family protein	Plant hormone signal transduction (ko04075)	--	--	Auxin responsive protein	Auxin-induced protein 10A5 OS=Glycine max OX=3847 PE=2 SV=1	S	Function unknown	auxin-induced protein 10A5 [Medicago truncatula]
	MSTRG.6568.1	MTR_4g072260	MTR_4g072260	0.096005	0.054925	0.215406	0	0	0	0.00332071	-4.22107	down	--	--	Biological Process: response to auxin (GO:0009733);;	K14488|1.8e-47|mtr:MTR_4g072260|K14488 SAUR family protein | (RefSeq) SAUR-like auxin-responsive family protein	Plant hormone signal transduction (ko04075)	--	--	Auxin responsive protein	Auxin-induced protein 10A5 OS=Glycine max OX=3847 PE=2 SV=1	S	Function unknown	auxin-induced protein 10A5 [Medicago truncatula]
	MSTRG.34338.26	MTR_4g072260	MTR_4g072260	44.3257	23.5496	55.5503	1.25586	3.07443	2.1423	8.90642e-13	-4.03132	down	--	--	Biological Process: response to auxin (GO:0009733);;	K14488|1.8e-47|mtr:MTR_4g072260|K14488 SAUR family protein | (RefSeq) SAUR-like auxin-responsive family protein	Plant hormone signal transduction (ko04075)	--	--	Auxin responsive protein	Auxin-induced protein 10A5 OS=Glycine max OX=3847 PE=2 SV=1	S	Function unknown	auxin-induced protein 10A5 [Medicago truncatula]
	MSTRG.34338.27	MTR_4g072220	MTR_4g072220	3.44387	14.1296	4.02121	0	0	0.198124	0.00405885	-4.24596	down	--	--	Biological Process: response to auxin (GO:0009733);;	K14488|1.8e-47|mtr:MTR_4g072220|K14488 SAUR family protein | (RefSeq) SAUR-like auxin-responsive family protein	Plant hormone signal transduction (ko04075)	--	--	Auxin responsive protein	Auxin-induced protein 10A5 OS=Glycine max OX=3847 PE=2 SV=1	S	Function unknown	auxin-induced protein 10A5 [Medicago truncatula]
	MSTRG.34338.27	MTR_4g072890	MTR_4g072890	3.44387	14.1296	4.02121	0	0	0.198124	0.00405885	-4.24596	down	--	--	Biological Process: response to auxin (GO:0009733);;	K14488|6.1e-45|mtr:MTR_4g072260|K14488 SAUR family protein | (RefSeq) SAUR-like auxin-responsive family protein	Plant hormone signal transduction (ko04075)	--	--	Auxin responsive protein	Auxin-induced protein 10A5 OS=Glycine max OX=3847 PE=2 SV=1	--	--	auxin-induced protein 10A5 [Medicago truncatula]
	MSTRG.38170.2	MTR_4g072890	MTR_4g072890	0.142232	0.380994	0.000293	0	0	0	0.000495392	-5.04295	down	--	--	Biological Process: response to auxin (GO:0009733);;	K14488|6.1e-45|mtr:MTR_4g072260|K14488 SAUR family protein | (RefSeq) SAUR-like auxin-responsive family protein	Plant hormone signal transduction (ko04075)	--	--	Auxin responsive protein	Auxin-induced protein 10A5 OS=Glycine max OX=3847 PE=2 SV=1	--	--	auxin-induced protein 10A5 [Medicago truncatula]
	MSTRG.14896.8	MTR_4g072240	MTR_4g072240	0.159656	0.127056	0.069504	0.439936	0.369649	0.406565	0.000599859	1.73016	up	--	--	Biological Process: response to auxin (GO:0009733);;	K14488|8.5e-47|mtr:MTR_4g072240|K14488 SAUR family protein | (RefSeq) SAUR-like auxin-responsive family protein	Plant hormone signal transduction (ko04075)	--	--	Auxin responsive protein	Auxin-induced protein 10A5 OS=Glycine max OX=3847 PE=2 SV=1	S	Function unknown	auxin-induced protein 10A5 [Medicago truncatula]
	MSTRG.26656.1	MTR_4g072260	MTR_4g072260	0.157433	0.107114	0.236306	0	0	0	0.000351115	-4.91117	down	--	--	Biological Process: response to auxin (GO:0009733);;	K14488|1.8e-47|mtr:MTR_4g072260|K14488 SAUR family protein | (RefSeq) SAUR-like auxin-responsive family protein	Plant hormone signal transduction (ko04075)	--	--	Auxin responsive protein	Auxin-induced protein 10A5 OS=Glycine max OX=3847 PE=2 SV=1	S	Function unknown	auxin-induced protein 10A5 [Medicago truncatula]
	MSTRG.29134.1	MTR_4g072260	MTR_4g072260	0.316497	0.12719	0.380103	0.07654	0.031417	0.056664	0.00828341	-1.98268	down	--	--	Biological Process: response to auxin (GO:0009733);;	K14488|1.8e-47|mtr:MTR_4g072260|K14488 SAUR family protein | (RefSeq) SAUR-like auxin-responsive family protein	Plant hormone signal transduction (ko04075)	--	--	Auxin responsive protein	Auxin-induced protein 10A5 OS=Glycine max OX=3847 PE=2 SV=1	S	Function unknown	auxin-induced protein 10A5 [Medicago truncatula]
	MSTRG.22852.1	MTR_4g072260	MTR_4g072260	0.106577	0.024197	0.157974	0	0	0	0.0039652	-4.17145	down	--	--	Biological Process: response to auxin (GO:0009733);;	K14488|1.8e-47|mtr:MTR_4g072260|K14488 SAUR family protein | (RefSeq) SAUR-like auxin-responsive family protein	Plant hormone signal transduction (ko04075)	--	--	Auxin responsive protein	Auxin-induced protein 10A5 OS=Glycine max OX=3847 PE=2 SV=1	S	Function unknown	auxin-induced protein 10A5 [Medicago truncatula]
	MSTRG.38169.13	MTR_4g072260	MTR_4g072260	1.16521	0.915607	1.94389	0.130851	0	0.052038	1.56985e-05	-3.88567	down	--	--	Biological Process: response to auxin (GO:0009733);;	K14488|1.8e-47|mtr:MTR_4g072260|K14488 SAUR family protein | (RefSeq) SAUR-like auxin-responsive family protein	Plant hormone signal transduction (ko04075)	--	--	Auxin responsive protein	Auxin-induced protein 10A5 OS=Glycine max OX=3847 PE=2 SV=1	S	Function unknown	auxin-induced protein 10A5 [Medicago truncatula]
	MSTRG.38169.4	MTR_4g072260	MTR_4g072260	0.31345	0.181215	0.607017	0	0	0	1.8528e-05	-5.68867	down	--	--	Biological Process: response to auxin (GO:0009733);;	K14488|1.8e-47|mtr:MTR_4g072260|K14488 SAUR family protein | (RefSeq) SAUR-like auxin-responsive family protein	Plant hormone signal transduction (ko04075)	--	--	Auxin responsive protein	Auxin-induced protein 10A5 OS=Glycine max OX=3847 PE=2 SV=1	S	Function unknown	auxin-induced protein 10A5 [Medicago truncatula]
	MSTRG.34338.30	MTR_4g072260	MTR_4g072260	9.03114	4.55901	10.3064	0.236896	0.448566	0.364161	6.61974e-17	-4.29538	down	--	--	Biological Process: response to auxin (GO:0009733);;	K14488|1.8e-47|mtr:MTR_4g072260|K14488 SAUR family protein | (RefSeq) SAUR-like auxin-responsive family protein	Plant hormone signal transduction (ko04075)	--	--	Auxin responsive protein	Auxin-induced protein 10A5 OS=Glycine max OX=3847 PE=2 SV=1	S	Function unknown	auxin-induced protein 10A5 [Medicago truncatula]
	MSTRG.4214.4	MTR_4g072640	MTR_4g072640	0	0	0	1.7437	1.49998	0.688488	3.4034e-11	7.90854	up	--	--	Biological Process: response to auxin (GO:0009733);;	K14488|1.0e-47|mtr:MTR_4g072640|K14488 SAUR family protein | (RefSeq) SAUR-like auxin-responsive family protein	Plant hormone signal transduction (ko04075)	--	--	Auxin responsive protein	Auxin-induced protein 6B OS=Glycine max OX=3847 PE=2 SV=1	--	--	auxin-induced protein 15A [Medicago truncatula]
	MSTRG.12633.5	MTR_8g101520	MTR_8g101520	1.91945	2.30509	2.19425	4.52909	3.89428	4.74905	4.47823e-06	1.09726	up	--	--	Biological Process: response to auxin (GO:0009733);;	K14488|9.5e-86|mtr:MTR_8g101520|K14488 SAUR family protein | (RefSeq) SAUR-like auxin-responsive family protein	Plant hormone signal transduction (ko04075)	--	--	Auxin responsive protein	--	S	Function unknown	auxin-induced protein 6B [Medicago truncatula]
	MSTRG.29835.1	MTR_4g072460	MTR_4g072460	0.080174	0.124927	0.079541	0	0	0	0.00019788	-5.05846	down	--	--	Biological Process: response to auxin (GO:0009733);;	K14488|7.3e-46|mtr:MTR_4g072460|K14488 SAUR family protein | (RefSeq) SAUR-like auxin-responsive family protein	Plant hormone signal transduction (ko04075)	--	--	Auxin responsive protein	Auxin-induced protein 6B OS=Glycine max OX=3847 PE=2 SV=1	--	--	auxin-induced protein 6B [Medicago truncatula]
	MSTRG.33078.1	MTR_1g040675	MTR_1g040675	0.258357	0.217321	0.264057	0.578309	0.621525	0.492945	8.31622e-05	1.21664	up	--	--	Cellular Component: nucleus (GO:0005634);; Biological Process: regulation of transcription, DNA-templated (GO:0006355);; Biological Process: auxin-activated signaling pathway (GO:0009734);;	K14484|3.4e-103|mtr:MTR_1g040675|K14484 auxin-responsive protein IAA | (RefSeq) auxin response factor	Plant hormone signal transduction (ko04075)	--	--	AUX/IAA family	Auxin-induced protein IAA4 OS=Pisum sativum OX=3888 GN=IAA4/5 PE=1 SV=1	K	Transcription	auxin-induced protein IAA4 [Medicago truncatula]
	MSTRG.26460.3	MTR_1g061570	MTR_1g061570	2.60754	9.43689	2.47421	0.090017	0	0.113264	2.49452e-07	-5.23367	down	--	--	Biological Process: response to auxin (GO:0009733);;	K14488|2.7e-67|mtr:MTR_1g061570|K14488 SAUR family protein | (RefSeq) SAUR-like auxin-responsive family protein	Plant hormone signal transduction (ko04075)	--	--	Auxin responsive protein	Auxin-responsive protein SAUR40 OS=Arabidopsis thaliana OX=3702 GN=SAUR40 PE=2 SV=1	S	Function unknown	auxin-induced protein X15 [Medicago truncatula]
	MSTRG.34158.6	MTR_1g061570	MTR_1g061570	0.23836	0.547062	0.069524	0.005346	0.069666	0.0046	0.00991299	-2.85298	down	--	--	Biological Process: response to auxin (GO:0009733);;	K14488|2.7e-67|mtr:MTR_1g061570|K14488 SAUR family protein | (RefSeq) SAUR-like auxin-responsive family protein	Plant hormone signal transduction (ko04075)	--	--	Auxin responsive protein	Auxin-responsive protein SAUR40 OS=Arabidopsis thaliana OX=3702 GN=SAUR40 PE=2 SV=1	S	Function unknown	auxin-induced protein X15 [Medicago truncatula]
	MSTRG.34338.27	MTR_1g061570	MTR_1g061570	3.44387	14.1296	4.02121	0	0	0.198124	0.00405885	-4.24596	down	--	--	Biological Process: response to auxin (GO:0009733);;	K14488|2.7e-67|mtr:MTR_1g061570|K14488 SAUR family protein | (RefSeq) SAUR-like auxin-responsive family protein	Plant hormone signal transduction (ko04075)	--	--	Auxin responsive protein	Auxin-responsive protein SAUR40 OS=Arabidopsis thaliana OX=3702 GN=SAUR40 PE=2 SV=1	S	Function unknown	auxin-induced protein X15 [Medicago truncatula]
	MSTRG.38170.2	MTR_1g061570	MTR_1g061570	0.142232	0.380994	0.000293	0	0	0	0.000495392	-5.04295	down	--	--	Biological Process: response to auxin (GO:0009733);;	K14488|2.7e-67|mtr:MTR_1g061570|K14488 SAUR family protein | (RefSeq) SAUR-like auxin-responsive family protein	Plant hormone signal transduction (ko04075)	--	--	Auxin responsive protein	Auxin-responsive protein SAUR40 OS=Arabidopsis thaliana OX=3702 GN=SAUR40 PE=2 SV=1	S	Function unknown	auxin-induced protein X15 [Medicago truncatula]
	MSTRG.4214.4	MTR_2g102490	MTR_2g102490	0	0	0	1.7437	1.49998	0.688488	3.4034e-11	7.90854	up	--	--	Cellular Component: nucleus (GO:0005634);; Biological Process: regulation of transcription, DNA-templated (GO:0006355);; Biological Process: auxin-activated signaling pathway (GO:0009734);;	K14484|5.3e-110|mtr:MTR_2g102490|K14484 auxin-responsive protein IAA | (RefSeq) auxin-responsive AUX/IAA family protein	Plant hormone signal transduction (ko04075)	--	--	AUX/IAA family	Auxin-responsive protein IAA1 OS=Oryza sativa subsp. japonica OX=39947 GN=IAA1 PE=2 SV=1	K	Transcription	auxin-responsive AUX/IAA family protein [Medicago truncatula]
	MSTRG.14896.8	MTR_1g085750	MTR_1g085750	0.159656	0.127056	0.069504	0.439936	0.369649	0.406565	0.000599859	1.73016	up	--	--	Cellular Component: nucleus (GO:0005634);; Biological Process: regulation of transcription, DNA-templated (GO:0006355);; Biological Process: auxin-activated signaling pathway (GO:0009734);;	K14484|4.3e-79|mtr:MTR_1g085750|K14484 auxin-responsive protein IAA | (RefSeq) auxin-responsive AUX/IAA family protein	Plant hormone signal transduction (ko04075)	--	--	AUX/IAA family	Auxin-responsive protein IAA30 OS=Arabidopsis thaliana OX=3702 GN=IAA30 PE=1 SV=1	K	Transcription	auxin-responsive protein IAA30 [Medicago truncatula]
	MSTRG.14896.4	MTR_3g117640	MTR_3g117640	0.095083	0.01988	0.042789	0.263575	0.254852	0.290333	0.000462426	2.22048	up	--	--	Biological Process: response to auxin (GO:0009733);;	K14488|9.7e-55|mtr:MTR_3g117640|K14488 SAUR family protein | (RefSeq) SAUR-like auxin-responsive family protein	Plant hormone signal transduction (ko04075)	--	--	Auxin responsive protein	Auxin-responsive protein SAUR23 OS=Arabidopsis thaliana OX=3702 GN=SAUR23 PE=2 SV=1	S	Function unknown	auxin-responsive protein SAUR23 [Medicago truncatula]
	MSTRG.14896.8	MTR_3g117640	MTR_3g117640	0.159656	0.127056	0.069504	0.439936	0.369649	0.406565	0.000599859	1.73016	up	--	--	Biological Process: response to auxin (GO:0009733);;	K14488|9.7e-55|mtr:MTR_3g117640|K14488 SAUR family protein | (RefSeq) SAUR-like auxin-responsive family protein	Plant hormone signal transduction (ko04075)	--	--	Auxin responsive protein	Auxin-responsive protein SAUR23 OS=Arabidopsis thaliana OX=3702 GN=SAUR23 PE=2 SV=1	S	Function unknown	auxin-responsive protein SAUR23 [Medicago truncatula]
	MSTRG.7235.1	MTR_1g063290	MTR_1g063290	0.063486	0.071502	0.224319	0	0	0	0.00239398	-4.35306	down	--	--	Biological Process: response to auxin (GO:0009733);;	K14488|9.6e-26|gmx:102661353|K14488 SAUR family protein | (RefSeq) auxin-induced protein X10A-like	Plant hormone signal transduction (ko04075)	--	--	Auxin responsive protein	--	S	Function unknown	auxin-responsive protein SAUR32 [Medicago truncatula]
	MSTRG.36285.3	MTR_8g094980	MTR_8g094980	1.6e-05	0.315149	0.483711	1.7e-05	0.01317	0.008561	0.00196075	-3.77632	down	--	--	Biological Process: response to auxin (GO:0009733);;	K14488|1.9e-53|mtr:MTR_8g094980|K14488 SAUR family protein | (RefSeq) SAUR-like auxin-responsive family protein	Plant hormone signal transduction (ko04075)	--	--	Auxin responsive protein	--	S	Function unknown	auxin-responsive protein SAUR32 [Medicago truncatula]
	MSTRG.30341.4	MTR_1g063290	MTR_1g063290	0.06324	0.134836	0.320813	0	0	0	3.02548e-05	-5.62022	down	--	--	Biological Process: response to auxin (GO:0009733);;	K14488|9.6e-26|gmx:102661353|K14488 SAUR family protein | (RefSeq) auxin-induced protein X10A-like	Plant hormone signal transduction (ko04075)	--	--	Auxin responsive protein	--	S	Function unknown	auxin-responsive protein SAUR32 [Medicago truncatula]
	MSTRG.16152.1	MTR_1g063290	MTR_1g063290	0.042455	0.067494	0.225812	0	0	0	0.00589588	-4.03075	down	--	--	Biological Process: response to auxin (GO:0009733);;	K14488|9.6e-26|gmx:102661353|K14488 SAUR family protein | (RefSeq) auxin-induced protein X10A-like	Plant hormone signal transduction (ko04075)	--	--	Auxin responsive protein	--	S	Function unknown	auxin-responsive protein SAUR32 [Medicago truncatula]
	MSTRG.38215.1	MTR_1g063290	MTR_1g063290	0.058531	0.050135	0.251271	0	0	0	0.00328336	-4.25117	down	--	--	Biological Process: response to auxin (GO:0009733);;	K14488|9.6e-26|gmx:102661353|K14488 SAUR family protein | (RefSeq) auxin-induced protein X10A-like	Plant hormone signal transduction (ko04075)	--	--	Auxin responsive protein	--	S	Function unknown	auxin-responsive protein SAUR32 [Medicago truncatula]
	MSTRG.38171.10	MTR_1g063290	MTR_1g063290	0.129735	0.25752	0.553832	0	0.036015	0.004558	0.000660164	-3.67054	down	--	--	Biological Process: response to auxin (GO:0009733);;	K14488|9.6e-26|gmx:102661353|K14488 SAUR family protein | (RefSeq) auxin-induced protein X10A-like	Plant hormone signal transduction (ko04075)	--	--	Auxin responsive protein	--	S	Function unknown	auxin-responsive protein SAUR32 [Medicago truncatula]
	MSTRG.6568.1	MTR_1g063290	MTR_1g063290	0.096005	0.054925	0.215406	0	0	0	0.00332071	-4.22107	down	--	--	Biological Process: response to auxin (GO:0009733);;	K14488|9.6e-26|gmx:102661353|K14488 SAUR family protein | (RefSeq) auxin-induced protein X10A-like	Plant hormone signal transduction (ko04075)	--	--	Auxin responsive protein	--	S	Function unknown	auxin-responsive protein SAUR32 [Medicago truncatula]
	MSTRG.14896.8	MTR_1g063340	MTR_1g063340	0.159656	0.127056	0.069504	0.439936	0.369649	0.406565	0.000599859	1.73016	up	--	--	Biological Process: response to auxin (GO:0009733);;	K14488|4.1e-26|gmx:100816234|K14488 SAUR family protein | (RefSeq) auxin-responsive protein SAUR32	Plant hormone signal transduction (ko04075)	--	--	Auxin responsive protein	--	--	--	auxin-responsive protein SAUR32 [Medicago truncatula]
	MSTRG.23435.1	MTR_1g063290	MTR_1g063290	0.063053	0.099867	0.237513	0	0	0.017592	0.00469924	-3.4474	down	--	--	Biological Process: response to auxin (GO:0009733);;	K14488|9.6e-26|gmx:102661353|K14488 SAUR family protein | (RefSeq) auxin-induced protein X10A-like	Plant hormone signal transduction (ko04075)	--	--	Auxin responsive protein	--	S	Function unknown	auxin-responsive protein SAUR32 [Medicago truncatula]
	MSTRG.7396.1	MTR_1g063290	MTR_1g063290	0.082139	0.093041	0.248549	0	0	0.01406	0.0017615	-3.7092	down	--	--	Biological Process: response to auxin (GO:0009733);;	K14488|9.6e-26|gmx:102661353|K14488 SAUR family protein | (RefSeq) auxin-induced protein X10A-like	Plant hormone signal transduction (ko04075)	--	--	Auxin responsive protein	--	S	Function unknown	auxin-responsive protein SAUR32 [Medicago truncatula]
	MSTRG.34452.1	MTR_1g063290	MTR_1g063290	0.015443	0.07319	0.19895	0	0	0	0.0052503	-4.10477	down	--	--	Biological Process: response to auxin (GO:0009733);;	K14488|9.6e-26|gmx:102661353|K14488 SAUR family protein | (RefSeq) auxin-induced protein X10A-like	Plant hormone signal transduction (ko04075)	--	--	Auxin responsive protein	--	S	Function unknown	auxin-responsive protein SAUR32 [Medicago truncatula]
	MSTRG.34338.35	MTR_1g063290	MTR_1g063290	1.43458	2.20194	6.02224	0.423661	0.275222	0.259715	4.02449e-06	-3.06897	down	--	--	Biological Process: response to auxin (GO:0009733);;	K14488|9.6e-26|gmx:102661353|K14488 SAUR family protein | (RefSeq) auxin-induced protein X10A-like	Plant hormone signal transduction (ko04075)	--	--	Auxin responsive protein	--	S	Function unknown	auxin-responsive protein SAUR32 [Medicago truncatula]
	MSTRG.14896.4	MTR_3g117610	MTR_3g117610	0.095083	0.01988	0.042789	0.263575	0.254852	0.290333	0.000462426	2.22048	up	--	--	Biological Process: response to auxin (GO:0009733);;	K14488|5.9e-58|mtr:MTR_3g117610|K14488 SAUR family protein | (RefSeq) SAUR-like auxin-responsive family protein	Plant hormone signal transduction (ko04075)	--	--	Auxin responsive protein	Auxin-responsive protein SAUR50 OS=Arabidopsis thaliana OX=3702 GN=SAUR50 PE=1 SV=1	S	Function unknown	auxin-responsive protein SAUR50 isoform X5 [Medicago truncatula]
	MSTRG.14896.8	MTR_3g117610	MTR_3g117610	0.159656	0.127056	0.069504	0.439936	0.369649	0.406565	0.000599859	1.73016	up	--	--	Biological Process: response to auxin (GO:0009733);;	K14488|5.9e-58|mtr:MTR_3g117610|K14488 SAUR family protein | (RefSeq) SAUR-like auxin-responsive family protein	Plant hormone signal transduction (ko04075)	--	--	Auxin responsive protein	Auxin-responsive protein SAUR50 OS=Arabidopsis thaliana OX=3702 GN=SAUR50 PE=1 SV=1	S	Function unknown	auxin-responsive protein SAUR50 isoform X5 [Medicago truncatula]
indole-3-acetic acid	MSTRG.15547.3	MTR_7g094330	MTR_7g094330	0	0	0	0.18529	0.094896	0.110429	7.61184e-07	6.29425	up	--	--	Cellular Component: cytoplasm (GO:0005737);; Molecular Function: acid-amino acid ligase activity (GO:0016881);;	K14487|2.4e-148|mtr:MTR_7g094190|K14487 auxin responsive GH3 gene family | (RefSeq) indole-3-acetic acid-amido synthetase	Plant hormone signal transduction (ko04075)	--	--	GH3 auxin-responsive promoter	Probable indole-3-acetic acid-amido synthetase GH3.6 OS=Oryza sativa subsp. japonica OX=39947 GN=GH3.6 PE=2 SV=2	S	Function unknown	indole-3-acetic acid-amido synthetase [Medicago truncatula]
	MSTRG.34337.64	MTR_2g081860	MTR_2g081860	45.7161	51.3702	41.0795	3.48487	2.0043	3.0854	5.2367e-29	-3.90155	down	[IQ]	Lipid transport and metabolism;; Secondary metabolites biosynthesis, transport and catabolism	Cellular Component: cytoplasm (GO:0005737);; Molecular Function: indole-3-acetic acid amido synthetase activity (GO:0010279);; Molecular Function: acid-amino acid ligase activity (GO:0016881);;	K14487|0.0e+00|mtr:MTR_2g081860|K14487 auxin responsive GH3 gene family | (RefSeq) indole-3-acetic acid-amido synthetase	Plant hormone signal transduction (ko04075)	--	--	GH3 auxin-responsive promoter	Indole-3-acetic acid-amido synthetase GH3.6 OS=Arabidopsis thaliana OX=3702 GN=GH3.6 PE=1 SV=1	S	Function unknown	indole-3-acetic acid-amido synthetase GH3.6 [Medicago truncatula]
	MSTRG.34338.44	MTR_2g081860	MTR_2g081860	13.0893	12.1184	11.4879	0.78501	0.435395	0.96177	5.0041e-20	-3.91894	down	[IQ]	Lipid transport and metabolism;; Secondary metabolites biosynthesis, transport and catabolism	Cellular Component: cytoplasm (GO:0005737);; Molecular Function: indole-3-acetic acid amido synthetase activity (GO:0010279);; Molecular Function: acid-amino acid ligase activity (GO:0016881);;	K14487|0.0e+00|mtr:MTR_2g081860|K14487 auxin responsive GH3 gene family | (RefSeq) indole-3-acetic acid-amido synthetase	Plant hormone signal transduction (ko04075)	--	--	GH3 auxin-responsive promoter	Indole-3-acetic acid-amido synthetase GH3.6 OS=Arabidopsis thaliana OX=3702 GN=GH3.6 PE=1 SV=1	S	Function unknown	indole-3-acetic acid-amido synthetase GH3.6 [Medicago truncatula]
	MSTRG.34338.41	MTR_2g081860	MTR_2g081860	1.03591	1.33786	1.26252	0.141471	0.064063	0.075478	2.85987e-13	-3.49887	down	[IQ]	Lipid transport and metabolism;; Secondary metabolites biosynthesis, transport and catabolism	Cellular Component: cytoplasm (GO:0005737);; Molecular Function: indole-3-acetic acid amido synthetase activity (GO:0010279);; Molecular Function: acid-amino acid ligase activity (GO:0016881);;	K14487|0.0e+00|mtr:MTR_2g081860|K14487 auxin responsive GH3 gene family | (RefSeq) indole-3-acetic acid-amido synthetase	Plant hormone signal transduction (ko04075)	--	--	GH3 auxin-responsive promoter	Indole-3-acetic acid-amido synthetase GH3.6 OS=Arabidopsis thaliana OX=3702 GN=GH3.6 PE=1 SV=1	S	Function unknown	indole-3-acetic acid-amido synthetase GH3.6 [Medicago truncatula]
	MSTRG.34338.21	MTR_2g081860	MTR_2g081860	4.87361	8.13608	6.54798	1.04215	0.829622	0.235992	6.13013e-07	-3.04987	down	[IQ]	Lipid transport and metabolism;; Secondary metabolites biosynthesis, transport and catabolism	Cellular Component: cytoplasm (GO:0005737);; Molecular Function: indole-3-acetic acid amido synthetase activity (GO:0010279);; Molecular Function: acid-amino acid ligase activity (GO:0016881);;	K14487|0.0e+00|mtr:MTR_2g081860|K14487 auxin responsive GH3 gene family | (RefSeq) indole-3-acetic acid-amido synthetase	Plant hormone signal transduction (ko04075)	--	--	GH3 auxin-responsive promoter	Indole-3-acetic acid-amido synthetase GH3.6 OS=Arabidopsis thaliana OX=3702 GN=GH3.6 PE=1 SV=1	S	Function unknown	indole-3-acetic acid-amido synthetase GH3.6 [Medicago truncatula]
	MSTRG.34338.13	MTR_2g081860	MTR_2g081860	33.1236	46.5812	29.9281	1.8956	0	2.1342	0.00743891	-3.57789	down	[IQ]	Lipid transport and metabolism;; Secondary metabolites biosynthesis, transport and catabolism	Cellular Component: cytoplasm (GO:0005737);; Molecular Function: indole-3-acetic acid amido synthetase activity (GO:0010279);; Molecular Function: acid-amino acid ligase activity (GO:0016881);;	K14487|0.0e+00|mtr:MTR_2g081860|K14487 auxin responsive GH3 gene family | (RefSeq) indole-3-acetic acid-amido synthetase	Plant hormone signal transduction (ko04075)	--	--	GH3 auxin-responsive promoter	Indole-3-acetic acid-amido synthetase GH3.6 OS=Arabidopsis thaliana OX=3702 GN=GH3.6 PE=1 SV=1	S	Function unknown	indole-3-acetic acid-amido synthetase GH3.6 [Medicago truncatula]
	MSTRG.34338.16	MTR_2g081860	MTR_2g081860	6.51785	7.98641	6.31517	0.433739	0.099741	0.324881	6.27699e-13	-4.3549	down	[IQ]	Lipid transport and metabolism;; Secondary metabolites biosynthesis, transport and catabolism	Cellular Component: cytoplasm (GO:0005737);; Molecular Function: indole-3-acetic acid amido synthetase activity (GO:0010279);; Molecular Function: acid-amino acid ligase activity (GO:0016881);;	K14487|0.0e+00|mtr:MTR_2g081860|K14487 auxin responsive GH3 gene family | (RefSeq) indole-3-acetic acid-amido synthetase	Plant hormone signal transduction (ko04075)	--	--	GH3 auxin-responsive promoter	Indole-3-acetic acid-amido synthetase GH3.6 OS=Arabidopsis thaliana OX=3702 GN=GH3.6 PE=1 SV=1	S	Function unknown	indole-3-acetic acid-amido synthetase GH3.6 [Medicago truncatula]
	MSTRG.34337.73	MTR_2g081860	MTR_2g081860	9.44628	10.5418	8.59893	0.234581	0.418855	0.550607	1.96166e-22	-4.357	down	[IQ]	Lipid transport and metabolism;; Secondary metabolites biosynthesis, transport and catabolism	Cellular Component: cytoplasm (GO:0005737);; Molecular Function: indole-3-acetic acid amido synthetase activity (GO:0010279);; Molecular Function: acid-amino acid ligase activity (GO:0016881);;	K14487|0.0e+00|mtr:MTR_2g081860|K14487 auxin responsive GH3 gene family | (RefSeq) indole-3-acetic acid-amido synthetase	Plant hormone signal transduction (ko04075)	--	--	GH3 auxin-responsive promoter	Indole-3-acetic acid-amido synthetase GH3.6 OS=Arabidopsis thaliana OX=3702 GN=GH3.6 PE=1 SV=1	S	Function unknown	indole-3-acetic acid-amido synthetase GH3.6 [Medicago truncatula]
	MSTRG.34338.36	MTR_2g081860	MTR_2g081860	5.05722	7.55789	5.99913	0.159691	0.12552	0.081047	1.11316e-35	-5.42802	down	[IQ]	Lipid transport and metabolism;; Secondary metabolites biosynthesis, transport and catabolism	Cellular Component: cytoplasm (GO:0005737);; Molecular Function: indole-3-acetic acid amido synthetase activity (GO:0010279);; Molecular Function: acid-amino acid ligase activity (GO:0016881);;	K14487|0.0e+00|mtr:MTR_2g081860|K14487 auxin responsive GH3 gene family | (RefSeq) indole-3-acetic acid-amido synthetase	Plant hormone signal transduction (ko04075)	--	--	GH3 auxin-responsive promoter	Indole-3-acetic acid-amido synthetase GH3.6 OS=Arabidopsis thaliana OX=3702 GN=GH3.6 PE=1 SV=1	S	Function unknown	indole-3-acetic acid-amido synthetase GH3.6 [Medicago truncatula]
	MSTRG.24058.2	MTR_0035s0150	MTR_0035s0150	1.90354	1.90158	1.77926	1.06464	1.28676	1.05048	0.00894806	-0.643238	down	[IQ]	Lipid transport and metabolism;; Secondary metabolites biosynthesis, transport and catabolism	Cellular Component: cytoplasm (GO:0005737);; Molecular Function: acid-amino acid ligase activity (GO:0016881);;	K14487|0.0e+00|mtr:MTR_0035s0150|K14487 auxin responsive GH3 gene family | (RefSeq) indole-3-acetic acid-amido synthetase	Plant hormone signal transduction (ko04075)	--	--	GH3 auxin-responsive promoter	Probable indole-3-acetic acid-amido synthetase GH3.1 OS=Arabidopsis thaliana OX=3702 GN=GH3.1 PE=2 SV=1	S	Function unknown	probable indole-3-acetic acid-amido synthetase GH3.1 [Medicago truncatula]
	MSTRG.33115.7	MTR_0035s0150	MTR_0035s0150	0.137461	0.062847	0.152421	0.408542	0.402194	0.422193	3.37935e-05	1.81867	up	[IQ]	Lipid transport and metabolism;; Secondary metabolites biosynthesis, transport and catabolism	Cellular Component: cytoplasm (GO:0005737);; Molecular Function: acid-amino acid ligase activity (GO:0016881);;	K14487|0.0e+00|mtr:MTR_0035s0150|K14487 auxin responsive GH3 gene family | (RefSeq) indole-3-acetic acid-amido synthetase	Plant hormone signal transduction (ko04075)	--	--	GH3 auxin-responsive promoter	Probable indole-3-acetic acid-amido synthetase GH3.1 OS=Arabidopsis thaliana OX=3702 GN=GH3.1 PE=2 SV=1	S	Function unknown	probable indole-3-acetic acid-amido synthetase GH3.1 [Medicago truncatula]
Auxin response factor	MSTRG.7235.1	MTR_2g006380	MTR_2g006380	0.063486	0.071502	0.224319	0	0	0	0.00239398	-4.35306	down	--	--	Molecular Function: DNA binding (GO:0003677);; Cellular Component: nucleus (GO:0005634);; Biological Process: regulation of transcription, DNA-templated (GO:0006355);; Biological Process: auxin-activated signaling pathway (GO:0009734);;	K14486|5.6e-38|lja:Lj1g3v2155550.1|K14486 auxin response factor | (RefSeq) Lj1g3v2155550.1; -	Plant hormone signal transduction (ko04075)	--	--	B3 DNA binding domain	Auxin response factor 17 OS=Arabidopsis thaliana OX=3702 GN=ARF17 PE=2 SV=1	K	Transcription	auxin response factor [Medicago truncatula]
	MSTRG.30341.4	MTR_2g006380	MTR_2g006380	0.06324	0.134836	0.320813	0	0	0	3.02548e-05	-5.62022	down	--	--	Molecular Function: DNA binding (GO:0003677);; Cellular Component: nucleus (GO:0005634);; Biological Process: regulation of transcription, DNA-templated (GO:0006355);; Biological Process: auxin-activated signaling pathway (GO:0009734);;	K14486|5.6e-38|lja:Lj1g3v2155550.1|K14486 auxin response factor | (RefSeq) Lj1g3v2155550.1; -	Plant hormone signal transduction (ko04075)	--	--	B3 DNA binding domain	Auxin response factor 17 OS=Arabidopsis thaliana OX=3702 GN=ARF17 PE=2 SV=1	K	Transcription	auxin response factor [Medicago truncatula]
	MSTRG.16152.1	MTR_2g006380	MTR_2g006380	0.042455	0.067494	0.225812	0	0	0	0.00589588	-4.03075	down	--	--	Molecular Function: DNA binding (GO:0003677);; Cellular Component: nucleus (GO:0005634);; Biological Process: regulation of transcription, DNA-templated (GO:0006355);; Biological Process: auxin-activated signaling pathway (GO:0009734);;	K14486|5.6e-38|lja:Lj1g3v2155550.1|K14486 auxin response factor | (RefSeq) Lj1g3v2155550.1; -	Plant hormone signal transduction (ko04075)	--	--	B3 DNA binding domain	Auxin response factor 17 OS=Arabidopsis thaliana OX=3702 GN=ARF17 PE=2 SV=1	K	Transcription	auxin response factor [Medicago truncatula]
	MSTRG.38215.1	MTR_2g006380	MTR_2g006380	0.058531	0.050135	0.251271	0	0	0	0.00328336	-4.25117	down	--	--	Molecular Function: DNA binding (GO:0003677);; Cellular Component: nucleus (GO:0005634);; Biological Process: regulation of transcription, DNA-templated (GO:0006355);; Biological Process: auxin-activated signaling pathway (GO:0009734);;	K14486|5.6e-38|lja:Lj1g3v2155550.1|K14486 auxin response factor | (RefSeq) Lj1g3v2155550.1; -	Plant hormone signal transduction (ko04075)	--	--	B3 DNA binding domain	Auxin response factor 17 OS=Arabidopsis thaliana OX=3702 GN=ARF17 PE=2 SV=1	K	Transcription	auxin response factor [Medicago truncatula]
	MSTRG.34452.1	MTR_2g006380	MTR_2g006380	0.015443	0.07319	0.19895	0	0	0	0.0052503	-4.10477	down	--	--	Molecular Function: DNA binding (GO:0003677);; Cellular Component: nucleus (GO:0005634);; Biological Process: regulation of transcription, DNA-templated (GO:0006355);; Biological Process: auxin-activated signaling pathway (GO:0009734);;	K14486|5.6e-38|lja:Lj1g3v2155550.1|K14486 auxin response factor | (RefSeq) Lj1g3v2155550.1; -	Plant hormone signal transduction (ko04075)	--	--	B3 DNA binding domain	Auxin response factor 17 OS=Arabidopsis thaliana OX=3702 GN=ARF17 PE=2 SV=1	K	Transcription	auxin response factor [Medicago truncatula]
	MSTRG.34338.35	MTR_2g006380	MTR_2g006380	1.43458	2.20194	6.02224	0.423661	0.275222	0.259715	4.02449e-06	-3.06897	down	--	--	Molecular Function: DNA binding (GO:0003677);; Cellular Component: nucleus (GO:0005634);; Biological Process: regulation of transcription, DNA-templated (GO:0006355);; Biological Process: auxin-activated signaling pathway (GO:0009734);;	K14486|5.6e-38|lja:Lj1g3v2155550.1|K14486 auxin response factor | (RefSeq) Lj1g3v2155550.1; -	Plant hormone signal transduction (ko04075)	--	--	B3 DNA binding domain	Auxin response factor 17 OS=Arabidopsis thaliana OX=3702 GN=ARF17 PE=2 SV=1	K	Transcription	auxin response factor [Medicago truncatula]
	MSTRG.7235.1	MTR_7g101275	MTR_7g101275	0.063486	0.071502	0.224319	0	0	0	0.00239398	-4.35306	down	--	--	Molecular Function: DNA binding (GO:0003677);; Cellular Component: nucleus (GO:0005634);; Biological Process: regulation of transcription, DNA-templated (GO:0006355);; Biological Process: auxin-activated signaling pathway (GO:0009734);;	K14486|7.9e-60|vra:106765250|K14486 auxin response factor | (RefSeq) auxin response factor 5	Plant hormone signal transduction (ko04075)	--	--	Auxin response factor	Auxin response factor 8 OS=Oryza sativa subsp. japonica OX=39947 GN=ARF8 PE=2 SV=1	K	Transcription	auxin response factor 1 [Medicago truncatula]
	MSTRG.30341.4	MTR_7g101275	MTR_7g101275	0.06324	0.134836	0.320813	0	0	0	3.02548e-05	-5.62022	down	--	--	Molecular Function: DNA binding (GO:0003677);; Cellular Component: nucleus (GO:0005634);; Biological Process: regulation of transcription, DNA-templated (GO:0006355);; Biological Process: auxin-activated signaling pathway (GO:0009734);;	K14486|7.9e-60|vra:106765250|K14486 auxin response factor | (RefSeq) auxin response factor 5	Plant hormone signal transduction (ko04075)	--	--	Auxin response factor	Auxin response factor 8 OS=Oryza sativa subsp. japonica OX=39947 GN=ARF8 PE=2 SV=1	K	Transcription	auxin response factor 1 [Medicago truncatula]
	MSTRG.16152.1	MTR_7g101275	MTR_7g101275	0.042455	0.067494	0.225812	0	0	0	0.00589588	-4.03075	down	--	--	Molecular Function: DNA binding (GO:0003677);; Cellular Component: nucleus (GO:0005634);; Biological Process: regulation of transcription, DNA-templated (GO:0006355);; Biological Process: auxin-activated signaling pathway (GO:0009734);;	K14486|7.9e-60|vra:106765250|K14486 auxin response factor | (RefSeq) auxin response factor 5	Plant hormone signal transduction (ko04075)	--	--	Auxin response factor	Auxin response factor 8 OS=Oryza sativa subsp. japonica OX=39947 GN=ARF8 PE=2 SV=1	K	Transcription	auxin response factor 1 [Medicago truncatula]
	MSTRG.38215.1	MTR_7g101275	MTR_7g101275	0.058531	0.050135	0.251271	0	0	0	0.00328336	-4.25117	down	--	--	Molecular Function: DNA binding (GO:0003677);; Cellular Component: nucleus (GO:0005634);; Biological Process: regulation of transcription, DNA-templated (GO:0006355);; Biological Process: auxin-activated signaling pathway (GO:0009734);;	K14486|7.9e-60|vra:106765250|K14486 auxin response factor | (RefSeq) auxin response factor 5	Plant hormone signal transduction (ko04075)	--	--	Auxin response factor	Auxin response factor 8 OS=Oryza sativa subsp. japonica OX=39947 GN=ARF8 PE=2 SV=1	K	Transcription	auxin response factor 1 [Medicago truncatula]
	MSTRG.34452.1	MTR_7g101275	MTR_7g101275	0.015443	0.07319	0.19895	0	0	0	0.0052503	-4.10477	down	--	--	Molecular Function: DNA binding (GO:0003677);; Cellular Component: nucleus (GO:0005634);; Biological Process: regulation of transcription, DNA-templated (GO:0006355);; Biological Process: auxin-activated signaling pathway (GO:0009734);;	K14486|7.9e-60|vra:106765250|K14486 auxin response factor | (RefSeq) auxin response factor 5	Plant hormone signal transduction (ko04075)	--	--	Auxin response factor	Auxin response factor 8 OS=Oryza sativa subsp. japonica OX=39947 GN=ARF8 PE=2 SV=1	K	Transcription	auxin response factor 1 [Medicago truncatula]
	MSTRG.34338.35	MTR_7g101275	MTR_7g101275	1.43458	2.20194	6.02224	0.423661	0.275222	0.259715	4.02449e-06	-3.06897	down	--	--	Molecular Function: DNA binding (GO:0003677);; Cellular Component: nucleus (GO:0005634);; Biological Process: regulation of transcription, DNA-templated (GO:0006355);; Biological Process: auxin-activated signaling pathway (GO:0009734);;	K14486|7.9e-60|vra:106765250|K14486 auxin response factor | (RefSeq) auxin response factor 5	Plant hormone signal transduction (ko04075)	--	--	Auxin response factor	Auxin response factor 8 OS=Oryza sativa subsp. japonica OX=39947 GN=ARF8 PE=2 SV=1	K	Transcription	auxin response factor 1 [Medicago truncatula]
	MSTRG.7235.1	MTR_5g060770	MTR_5g060770	0.063486	0.071502	0.224319	0	0	0	0.00239398	-4.35306	down	--	--	Molecular Function: DNA binding (GO:0003677);; Cellular Component: nucleus (GO:0005634);; Biological Process: regulation of transcription, DNA-templated (GO:0006355);; Biological Process: auxin-activated signaling pathway (GO:0009734);;	K14486|1.8e-07|lja:Lj1g3v2155550.1|K14486 auxin response factor | (RefSeq) Lj1g3v2155550.1; -	Plant hormone signal transduction (ko04075)	--	--	B3 DNA binding domain	Auxin response factor 17 OS=Arabidopsis thaliana OX=3702 GN=ARF17 PE=2 SV=1	K	Transcription	auxin response factor 14 [Medicago truncatula]
	MSTRG.30341.4	MTR_5g060770	MTR_5g060770	0.06324	0.134836	0.320813	0	0	0	3.02548e-05	-5.62022	down	--	--	Molecular Function: DNA binding (GO:0003677);; Cellular Component: nucleus (GO:0005634);; Biological Process: regulation of transcription, DNA-templated (GO:0006355);; Biological Process: auxin-activated signaling pathway (GO:0009734);;	K14486|1.8e-07|lja:Lj1g3v2155550.1|K14486 auxin response factor | (RefSeq) Lj1g3v2155550.1; -	Plant hormone signal transduction (ko04075)	--	--	B3 DNA binding domain	Auxin response factor 17 OS=Arabidopsis thaliana OX=3702 GN=ARF17 PE=2 SV=1	K	Transcription	auxin response factor 14 [Medicago truncatula]
	MSTRG.16152.1	MTR_5g060770	MTR_5g060770	0.042455	0.067494	0.225812	0	0	0	0.00589588	-4.03075	down	--	--	Molecular Function: DNA binding (GO:0003677);; Cellular Component: nucleus (GO:0005634);; Biological Process: regulation of transcription, DNA-templated (GO:0006355);; Biological Process: auxin-activated signaling pathway (GO:0009734);;	K14486|1.8e-07|lja:Lj1g3v2155550.1|K14486 auxin response factor | (RefSeq) Lj1g3v2155550.1; -	Plant hormone signal transduction (ko04075)	--	--	B3 DNA binding domain	Auxin response factor 17 OS=Arabidopsis thaliana OX=3702 GN=ARF17 PE=2 SV=1	K	Transcription	auxin response factor 14 [Medicago truncatula]
	MSTRG.38215.1	MTR_5g060770	MTR_5g060770	0.058531	0.050135	0.251271	0	0	0	0.00328336	-4.25117	down	--	--	Molecular Function: DNA binding (GO:0003677);; Cellular Component: nucleus (GO:0005634);; Biological Process: regulation of transcription, DNA-templated (GO:0006355);; Biological Process: auxin-activated signaling pathway (GO:0009734);;	K14486|1.8e-07|lja:Lj1g3v2155550.1|K14486 auxin response factor | (RefSeq) Lj1g3v2155550.1; -	Plant hormone signal transduction (ko04075)	--	--	B3 DNA binding domain	Auxin response factor 17 OS=Arabidopsis thaliana OX=3702 GN=ARF17 PE=2 SV=1	K	Transcription	auxin response factor 14 [Medicago truncatula]
	MSTRG.34452.1	MTR_5g060770	MTR_5g060770	0.015443	0.07319	0.19895	0	0	0	0.0052503	-4.10477	down	--	--	Molecular Function: DNA binding (GO:0003677);; Cellular Component: nucleus (GO:0005634);; Biological Process: regulation of transcription, DNA-templated (GO:0006355);; Biological Process: auxin-activated signaling pathway (GO:0009734);;	K14486|1.8e-07|lja:Lj1g3v2155550.1|K14486 auxin response factor | (RefSeq) Lj1g3v2155550.1; -	Plant hormone signal transduction (ko04075)	--	--	B3 DNA binding domain	Auxin response factor 17 OS=Arabidopsis thaliana OX=3702 GN=ARF17 PE=2 SV=1	K	Transcription	auxin response factor 14 [Medicago truncatula]
	MSTRG.34338.35	MTR_5g060770	MTR_5g060770	1.43458	2.20194	6.02224	0.423661	0.275222	0.259715	4.02449e-06	-3.06897	down	--	--	Molecular Function: DNA binding (GO:0003677);; Cellular Component: nucleus (GO:0005634);; Biological Process: regulation of transcription, DNA-templated (GO:0006355);; Biological Process: auxin-activated signaling pathway (GO:0009734);;	K14486|1.8e-07|lja:Lj1g3v2155550.1|K14486 auxin response factor | (RefSeq) Lj1g3v2155550.1; -	Plant hormone signal transduction (ko04075)	--	--	B3 DNA binding domain	Auxin response factor 17 OS=Arabidopsis thaliana OX=3702 GN=ARF17 PE=2 SV=1	K	Transcription	auxin response factor 14 [Medicago truncatula]
	MSTRG.25641.10	MTR_1g094960	MTR_1g094960	0.064739	0.053602	0.021142	0.126442	0.216308	0.265291	0.00173506	2.02762	up	--	--	Molecular Function: DNA binding (GO:0003677);; Cellular Component: nucleus (GO:0005634);; Biological Process: regulation of transcription, DNA-templated (GO:0006355);; Biological Process: pattern specification process (GO:0007389);; Biological Process: auxin-activated signaling pathway (GO:0009734);; Biological Process: root cap development (GO:0048829);; Biological Process: cell division (GO:005…	K14486|1.1e-73|nau:109209571|K14486 auxin response factor | (RefSeq) auxin response factor 19-like	Plant hormone signal transduction (ko04075)	--	--	Auxin response factor	Auxin response factor 18 OS=Oryza sativa subsp. japonica OX=39947 GN=ARF18 PE=2 SV=1	K	Transcription	auxin response factor 16 [Medicago truncatula]
	MSTRG.34158.16	MTR_1g058210	MTR_1g058210	2.15443	0.455018	2.22011	0	0	0	1.74204e-17	-9.93606	down	--	--	Molecular Function: DNA binding (GO:0003677);; Cellular Component: nucleus (GO:0005634);; Biological Process: regulation of transcription, DNA-templated (GO:0006355);; Biological Process: auxin-activated signaling pathway (GO:0009734);;	K14486|2.4e-49|oeu:111388879|K14486 auxin response factor | (RefSeq) auxin response factor 9-like isoform X1	Plant hormone signal transduction (ko04075)	--	--	B3 DNA binding domain	Auxin response factor 17 OS=Arabidopsis thaliana OX=3702 GN=ARF17 PE=2 SV=1	K	Transcription	auxin response factor 17 [Medicago truncatula]
	MSTRG.38168.13	MTR_1g058210	MTR_1g058210	3.38723	0.962715	5.10312	0.239288	0.335319	0	0.000883798	-3.44536	down	--	--	Molecular Function: DNA binding (GO:0003677);; Cellular Component: nucleus (GO:0005634);; Biological Process: regulation of transcription, DNA-templated (GO:0006355);; Biological Process: auxin-activated signaling pathway (GO:0009734);;	K14486|2.4e-49|oeu:111388879|K14486 auxin response factor | (RefSeq) auxin response factor 9-like isoform X1	Plant hormone signal transduction (ko04075)	--	--	B3 DNA binding domain	Auxin response factor 17 OS=Arabidopsis thaliana OX=3702 GN=ARF17 PE=2 SV=1	K	Transcription	auxin response factor 17 [Medicago truncatula]
	MSTRG.38168.11	MTR_1g058210	MTR_1g058210	1.55876	1.82617	2.10452	0.129247	0	0.110577	1.00669e-07	-4.06698	down	--	--	Molecular Function: DNA binding (GO:0003677);; Cellular Component: nucleus (GO:0005634);; Biological Process: regulation of transcription, DNA-templated (GO:0006355);; Biological Process: auxin-activated signaling pathway (GO:0009734);;	K14486|2.4e-49|oeu:111388879|K14486 auxin response factor | (RefSeq) auxin response factor 9-like isoform X1	Plant hormone signal transduction (ko04075)	--	--	B3 DNA binding domain	Auxin response factor 17 OS=Arabidopsis thaliana OX=3702 GN=ARF17 PE=2 SV=1	K	Transcription	auxin response factor 17 [Medicago truncatula]
	MSTRG.38168.19	MTR_1g058210	MTR_1g058210	1.28028	1.30287	1.77224	0	0.041634	0.076565	6.51376e-11	-4.70737	down	--	--	Molecular Function: DNA binding (GO:0003677);; Cellular Component: nucleus (GO:0005634);; Biological Process: regulation of transcription, DNA-templated (GO:0006355);; Biological Process: auxin-activated signaling pathway (GO:0009734);;	K14486|2.4e-49|oeu:111388879|K14486 auxin response factor | (RefSeq) auxin response factor 9-like isoform X1	Plant hormone signal transduction (ko04075)	--	--	B3 DNA binding domain	Auxin response factor 17 OS=Arabidopsis thaliana OX=3702 GN=ARF17 PE=2 SV=1	K	Transcription	auxin response factor 17 [Medicago truncatula]
	MSTRG.7235.1	MTR_1g058210	MTR_1g058210	0.063486	0.071502	0.224319	0	0	0	0.00239398	-4.35306	down	--	--	Molecular Function: DNA binding (GO:0003677);; Cellular Component: nucleus (GO:0005634);; Biological Process: regulation of transcription, DNA-templated (GO:0006355);; Biological Process: auxin-activated signaling pathway (GO:0009734);;	K14486|2.4e-49|oeu:111388879|K14486 auxin response factor | (RefSeq) auxin response factor 9-like isoform X1	Plant hormone signal transduction (ko04075)	--	--	B3 DNA binding domain	Auxin response factor 17 OS=Arabidopsis thaliana OX=3702 GN=ARF17 PE=2 SV=1	K	Transcription	auxin response factor 17 [Medicago truncatula]
	MSTRG.26460.3	MTR_5g040740	MTR_5g040740	2.60754	9.43689	2.47421	0.090017	0	0.113264	2.49452e-07	-5.23367	down	--	--	Molecular Function: DNA binding (GO:0003677);; Cellular Component: nucleus (GO:0005634);; Biological Process: regulation of transcription, DNA-templated (GO:0006355);; Biological Process: auxin-activated signaling pathway (GO:0009734);;	K14486|1.4e-43|jre:108983957|K14486 auxin response factor | (RefSeq) auxin response factor 3-like	Plant hormone signal transduction (ko04075)	--	--	B3 DNA binding domain	Auxin response factor 17 OS=Arabidopsis thaliana OX=3702 GN=ARF17 PE=2 SV=1	K	Transcription	auxin response factor 17 [Medicago truncatula]
	MSTRG.26460.3	MTR_5g061220	MTR_5g061220	2.60754	9.43689	2.47421	0.090017	0	0.113264	2.49452e-07	-5.23367	down	--	--	Molecular Function: DNA binding (GO:0003677);; Cellular Component: nucleus (GO:0005634);; Biological Process: regulation of transcription, DNA-templated (GO:0006355);; Biological Process: auxin-activated signaling pathway (GO:0009734);;	K14486|1.5e-55|mcha:111021897|K14486 auxin response factor | (RefSeq) auxin response factor 19-like isoform X1	Plant hormone signal transduction (ko04075)	--	--	B3 DNA binding domain	Auxin response factor 17 OS=Arabidopsis thaliana OX=3702 GN=ARF17 PE=2 SV=1	K	Transcription	auxin response factor 17 [Medicago truncatula]
	MSTRG.34338.54	MTR_1g058210	MTR_1g058210	3.36591	3.3435	4.70445	0.139115	0.238436	0	1.57255e-05	-4.29976	down	--	--	Molecular Function: DNA binding (GO:0003677);; Cellular Component: nucleus (GO:0005634);; Biological Process: regulation of transcription, DNA-templated (GO:0006355);; Biological Process: auxin-activated signaling pathway (GO:0009734);;	K14486|2.4e-49|oeu:111388879|K14486 auxin response factor | (RefSeq) auxin response factor 9-like isoform X1	Plant hormone signal transduction (ko04075)	--	--	B3 DNA binding domain	Auxin response factor 17 OS=Arabidopsis thaliana OX=3702 GN=ARF17 PE=2 SV=1	K	Transcription	auxin response factor 17 [Medicago truncatula]
	MSTRG.34338.56	MTR_1g058210	MTR_1g058210	2.0022	1.40725	1.99567	0.197517	0.264281	0.636194	0.000778534	-2.07315	down	--	--	Molecular Function: DNA binding (GO:0003677);; Cellular Component: nucleus (GO:0005634);; Biological Process: regulation of transcription, DNA-templated (GO:0006355);; Biological Process: auxin-activated signaling pathway (GO:0009734);;	K14486|2.4e-49|oeu:111388879|K14486 auxin response factor | (RefSeq) auxin response factor 9-like isoform X1	Plant hormone signal transduction (ko04075)	--	--	B3 DNA binding domain	Auxin response factor 17 OS=Arabidopsis thaliana OX=3702 GN=ARF17 PE=2 SV=1	K	Transcription	auxin response factor 17 [Medicago truncatula]
	MSTRG.34338.53	MTR_1g058210	MTR_1g058210	9.85389	7.57203	11.8442	0.964108	0.463951	0.335193	3.532e-15	-3.89803	down	--	--	Molecular Function: DNA binding (GO:0003677);; Cellular Component: nucleus (GO:0005634);; Biological Process: regulation of transcription, DNA-templated (GO:0006355);; Biological Process: auxin-activated signaling pathway (GO:0009734);;	K14486|2.4e-49|oeu:111388879|K14486 auxin response factor | (RefSeq) auxin response factor 9-like isoform X1	Plant hormone signal transduction (ko04075)	--	--	B3 DNA binding domain	Auxin response factor 17 OS=Arabidopsis thaliana OX=3702 GN=ARF17 PE=2 SV=1	K	Transcription	auxin response factor 17 [Medicago truncatula]
	MSTRG.38169.7	MTR_1g058210	MTR_1g058210	0.462223	0.540691	1.19743	0.081617	0.095925	0.128994	2.52593e-06	-2.62208	down	--	--	Molecular Function: DNA binding (GO:0003677);; Cellular Component: nucleus (GO:0005634);; Biological Process: regulation of transcription, DNA-templated (GO:0006355);; Biological Process: auxin-activated signaling pathway (GO:0009734);;	K14486|2.4e-49|oeu:111388879|K14486 auxin response factor | (RefSeq) auxin response factor 9-like isoform X1	Plant hormone signal transduction (ko04075)	--	--	B3 DNA binding domain	Auxin response factor 17 OS=Arabidopsis thaliana OX=3702 GN=ARF17 PE=2 SV=1	K	Transcription	auxin response factor 17 [Medicago truncatula]
	MSTRG.22510.1	MTR_1g058210	MTR_1g058210	0.361407	0.07252	0.318078	0	0.020449	0	0.00155669	-3.88532	down	--	--	Molecular Function: DNA binding (GO:0003677);; Cellular Component: nucleus (GO:0005634);; Biological Process: regulation of transcription, DNA-templated (GO:0006355);; Biological Process: auxin-activated signaling pathway (GO:0009734);;	K14486|2.4e-49|oeu:111388879|K14486 auxin response factor | (RefSeq) auxin response factor 9-like isoform X1	Plant hormone signal transduction (ko04075)	--	--	B3 DNA binding domain	Auxin response factor 17 OS=Arabidopsis thaliana OX=3702 GN=ARF17 PE=2 SV=1	K	Transcription	auxin response factor 17 [Medicago truncatula]
	MSTRG.34338.28	MTR_1g058210	MTR_1g058210	29.0036	26.7941	29.0896	1.39527	1.31606	2.73562	1.00761e-15	-3.7833	down	--	--	Molecular Function: DNA binding (GO:0003677);; Cellular Component: nucleus (GO:0005634);; Biological Process: regulation of transcription, DNA-templated (GO:0006355);; Biological Process: auxin-activated signaling pathway (GO:0009734);;	K14486|2.4e-49|oeu:111388879|K14486 auxin response factor | (RefSeq) auxin response factor 9-like isoform X1	Plant hormone signal transduction (ko04075)	--	--	B3 DNA binding domain	Auxin response factor 17 OS=Arabidopsis thaliana OX=3702 GN=ARF17 PE=2 SV=1	K	Transcription	auxin response factor 17 [Medicago truncatula]
	MSTRG.34338.29	MTR_1g058210	MTR_1g058210	3.35277	4.17761	5.23462	0.196096	0.258123	0.180793	2.8492e-36	-4.19612	down	--	--	Molecular Function: DNA binding (GO:0003677);; Cellular Component: nucleus (GO:0005634);; Biological Process: regulation of transcription, DNA-templated (GO:0006355);; Biological Process: auxin-activated signaling pathway (GO:0009734);;	K14486|2.4e-49|oeu:111388879|K14486 auxin response factor | (RefSeq) auxin response factor 9-like isoform X1	Plant hormone signal transduction (ko04075)	--	--	B3 DNA binding domain	Auxin response factor 17 OS=Arabidopsis thaliana OX=3702 GN=ARF17 PE=2 SV=1	K	Transcription	auxin response factor 17 [Medicago truncatula]
	MSTRG.9998.1	MTR_1g058210	MTR_1g058210	0.118172	0.089208	0.103116	0	0	0	0.00103378	-4.58382	down	--	--	Molecular Function: DNA binding (GO:0003677);; Cellular Component: nucleus (GO:0005634);; Biological Process: regulation of transcription, DNA-templated (GO:0006355);; Biological Process: auxin-activated signaling pathway (GO:0009734);;	K14486|2.4e-49|oeu:111388879|K14486 auxin response factor | (RefSeq) auxin response factor 9-like isoform X1	Plant hormone signal transduction (ko04075)	--	--	B3 DNA binding domain	Auxin response factor 17 OS=Arabidopsis thaliana OX=3702 GN=ARF17 PE=2 SV=1	K	Transcription	auxin response factor 17 [Medicago truncatula]
	MSTRG.16152.1	MTR_1g058210	MTR_1g058210	0.042455	0.067494	0.225812	0	0	0	0.00589588	-4.03075	down	--	--	Molecular Function: DNA binding (GO:0003677);; Cellular Component: nucleus (GO:0005634);; Biological Process: regulation of transcription, DNA-templated (GO:0006355);; Biological Process: auxin-activated signaling pathway (GO:0009734);;	K14486|2.4e-49|oeu:111388879|K14486 auxin response factor | (RefSeq) auxin response factor 9-like isoform X1	Plant hormone signal transduction (ko04075)	--	--	B3 DNA binding domain	Auxin response factor 17 OS=Arabidopsis thaliana OX=3702 GN=ARF17 PE=2 SV=1	K	Transcription	auxin response factor 17 [Medicago truncatula]
	MSTRG.38169.16	MTR_1g058210	MTR_1g058210	0.208274	0.150569	0.176279	0.001472	0	0	0.000493089	-3.92777	down	--	--	Molecular Function: DNA binding (GO:0003677);; Cellular Component: nucleus (GO:0005634);; Biological Process: regulation of transcription, DNA-templated (GO:0006355);; Biological Process: auxin-activated signaling pathway (GO:0009734);;	K14486|2.4e-49|oeu:111388879|K14486 auxin response factor | (RefSeq) auxin response factor 9-like isoform X1	Plant hormone signal transduction (ko04075)	--	--	B3 DNA binding domain	Auxin response factor 17 OS=Arabidopsis thaliana OX=3702 GN=ARF17 PE=2 SV=1	K	Transcription	auxin response factor 17 [Medicago truncatula]
	MSTRG.38169.11	MTR_1g058210	MTR_1g058210	3.2814	2.9313	3.39872	0.171174	0.081975	0.054685	1.3113e-23	-4.7216	down	--	--	Molecular Function: DNA binding (GO:0003677);; Cellular Component: nucleus (GO:0005634);; Biological Process: regulation of transcription, DNA-templated (GO:0006355);; Biological Process: auxin-activated signaling pathway (GO:0009734);;	K14486|2.4e-49|oeu:111388879|K14486 auxin response factor | (RefSeq) auxin response factor 9-like isoform X1	Plant hormone signal transduction (ko04075)	--	--	B3 DNA binding domain	Auxin response factor 17 OS=Arabidopsis thaliana OX=3702 GN=ARF17 PE=2 SV=1	K	Transcription	auxin response factor 17 [Medicago truncatula]
	MSTRG.38169.10	MTR_1g058210	MTR_1g058210	1.24917	0.628369	2.43457	0	0.013265	0.226419	0.00964502	-3.20691	down	--	--	Molecular Function: DNA binding (GO:0003677);; Cellular Component: nucleus (GO:0005634);; Biological Process: regulation of transcription, DNA-templated (GO:0006355);; Biological Process: auxin-activated signaling pathway (GO:0009734);;	K14486|2.4e-49|oeu:111388879|K14486 auxin response factor | (RefSeq) auxin response factor 9-like isoform X1	Plant hormone signal transduction (ko04075)	--	--	B3 DNA binding domain	Auxin response factor 17 OS=Arabidopsis thaliana OX=3702 GN=ARF17 PE=2 SV=1	K	Transcription	auxin response factor 17 [Medicago truncatula]
	MSTRG.38169.12	MTR_1g058210	MTR_1g058210	0.546374	0.585019	0.644743	0	0	0	2.55781e-11	-7.81483	down	--	--	Molecular Function: DNA binding (GO:0003677);; Cellular Component: nucleus (GO:0005634);; Biological Process: regulation of transcription, DNA-templated (GO:0006355);; Biological Process: auxin-activated signaling pathway (GO:0009734);;	K14486|2.4e-49|oeu:111388879|K14486 auxin response factor | (RefSeq) auxin response factor 9-like isoform X1	Plant hormone signal transduction (ko04075)	--	--	B3 DNA binding domain	Auxin response factor 17 OS=Arabidopsis thaliana OX=3702 GN=ARF17 PE=2 SV=1	K	Transcription	auxin response factor 17 [Medicago truncatula]
	MSTRG.38215.1	MTR_1g058210	MTR_1g058210	0.058531	0.050135	0.251271	0	0	0	0.00328336	-4.25117	down	--	--	Molecular Function: DNA binding (GO:0003677);; Cellular Component: nucleus (GO:0005634);; Biological Process: regulation of transcription, DNA-templated (GO:0006355);; Biological Process: auxin-activated signaling pathway (GO:0009734);;	K14486|2.4e-49|oeu:111388879|K14486 auxin response factor | (RefSeq) auxin response factor 9-like isoform X1	Plant hormone signal transduction (ko04075)	--	--	B3 DNA binding domain	Auxin response factor 17 OS=Arabidopsis thaliana OX=3702 GN=ARF17 PE=2 SV=1	K	Transcription	auxin response factor 17 [Medicago truncatula]
	MSTRG.18854.1	MTR_5g040880	MTR_5g040880	0.316838	0.084535	0.090988	0	0	0.006603	0.000667078	-4.09684	down	--	--	Molecular Function: DNA binding (GO:0003677);; Cellular Component: nucleus (GO:0005634);; Biological Process: regulation of transcription, DNA-templated (GO:0006355);; Biological Process: auxin-activated signaling pathway (GO:0009734);;	K14486|6.8e-56|gab:108473764|K14486 auxin response factor | (RefSeq) auxin response factor 18-like isoform X1	Plant hormone signal transduction (ko04075)	--	--	B3 DNA binding domain	Auxin response factor 17 OS=Arabidopsis thaliana OX=3702 GN=ARF17 PE=2 SV=1	K	Transcription	auxin response factor 17 [Medicago truncatula]
	MSTRG.38171.6	MTR_1g058210	MTR_1g058210	0.254521	0.132372	0.467006	0	0	0	1.6013e-08	-7.07615	down	--	--	Molecular Function: DNA binding (GO:0003677);; Cellular Component: nucleus (GO:0005634);; Biological Process: regulation of transcription, DNA-templated (GO:0006355);; Biological Process: auxin-activated signaling pathway (GO:0009734);;	K14486|2.4e-49|oeu:111388879|K14486 auxin response factor | (RefSeq) auxin response factor 9-like isoform X1	Plant hormone signal transduction (ko04075)	--	--	B3 DNA binding domain	Auxin response factor 17 OS=Arabidopsis thaliana OX=3702 GN=ARF17 PE=2 SV=1	K	Transcription	auxin response factor 17 [Medicago truncatula]
	MSTRG.38171.7	MTR_1g058210	MTR_1g058210	0.124034	0.009155	0.128021	0	0	0	0.000434901	-4.97688	down	--	--	Molecular Function: DNA binding (GO:0003677);; Cellular Component: nucleus (GO:0005634);; Biological Process: regulation of transcription, DNA-templated (GO:0006355);; Biological Process: auxin-activated signaling pathway (GO:0009734);;	K14486|2.4e-49|oeu:111388879|K14486 auxin response factor | (RefSeq) auxin response factor 9-like isoform X1	Plant hormone signal transduction (ko04075)	--	--	B3 DNA binding domain	Auxin response factor 17 OS=Arabidopsis thaliana OX=3702 GN=ARF17 PE=2 SV=1	K	Transcription	auxin response factor 17 [Medicago truncatula]
	MSTRG.38171.5	MTR_1g058210	MTR_1g058210	0.141269	0.090579	0.108588	0	0	0	1.22935e-05	-5.72099	down	--	--	Molecular Function: DNA binding (GO:0003677);; Cellular Component: nucleus (GO:0005634);; Biological Process: regulation of transcription, DNA-templated (GO:0006355);; Biological Process: auxin-activated signaling pathway (GO:0009734);;	K14486|2.4e-49|oeu:111388879|K14486 auxin response factor | (RefSeq) auxin response factor 9-like isoform X1	Plant hormone signal transduction (ko04075)	--	--	B3 DNA binding domain	Auxin response factor 17 OS=Arabidopsis thaliana OX=3702 GN=ARF17 PE=2 SV=1	K	Transcription	auxin response factor 17 [Medicago truncatula]
	MSTRG.34338.48	MTR_1g058210	MTR_1g058210	5.16134	5.62348	8.56815	0.252496	0.438101	0	0.000380393	-4.02895	down	--	--	Molecular Function: DNA binding (GO:0003677);; Cellular Component: nucleus (GO:0005634);; Biological Process: regulation of transcription, DNA-templated (GO:0006355);; Biological Process: auxin-activated signaling pathway (GO:0009734);;	K14486|2.4e-49|oeu:111388879|K14486 auxin response factor | (RefSeq) auxin response factor 9-like isoform X1	Plant hormone signal transduction (ko04075)	--	--	B3 DNA binding domain	Auxin response factor 17 OS=Arabidopsis thaliana OX=3702 GN=ARF17 PE=2 SV=1	K	Transcription	auxin response factor 17 [Medicago truncatula]
	MSTRG.34338.47	MTR_1g058210	MTR_1g058210	3.83077	5.79057	7.48587	0.500847	0.732001	0.957817	6.42852e-09	-2.78752	down	--	--	Molecular Function: DNA binding (GO:0003677);; Cellular Component: nucleus (GO:0005634);; Biological Process: regulation of transcription, DNA-templated (GO:0006355);; Biological Process: auxin-activated signaling pathway (GO:0009734);;	K14486|2.4e-49|oeu:111388879|K14486 auxin response factor | (RefSeq) auxin response factor 9-like isoform X1	Plant hormone signal transduction (ko04075)	--	--	B3 DNA binding domain	Auxin response factor 17 OS=Arabidopsis thaliana OX=3702 GN=ARF17 PE=2 SV=1	K	Transcription	auxin response factor 17 [Medicago truncatula]
	MSTRG.26124.1	MTR_1g058210	MTR_1g058210	0.208785	0.213805	0.293812	0.060719	0.082026	0.080439	0.00764422	-1.51637	down	--	--	Molecular Function: DNA binding (GO:0003677);; Cellular Component: nucleus (GO:0005634);; Biological Process: regulation of transcription, DNA-templated (GO:0006355);; Biological Process: auxin-activated signaling pathway (GO:0009734);;	K14486|2.4e-49|oeu:111388879|K14486 auxin response factor | (RefSeq) auxin response factor 9-like isoform X1	Plant hormone signal transduction (ko04075)	--	--	B3 DNA binding domain	Auxin response factor 17 OS=Arabidopsis thaliana OX=3702 GN=ARF17 PE=2 SV=1	K	Transcription	auxin response factor 17 [Medicago truncatula]
	MSTRG.34338.7	MTR_1g058210	MTR_1g058210	0.976128	0.684009	0.882313	0.11363	0	0	0.00652142	-3.52811	down	--	--	Molecular Function: DNA binding (GO:0003677);; Cellular Component: nucleus (GO:0005634);; Biological Process: regulation of transcription, DNA-templated (GO:0006355);; Biological Process: auxin-activated signaling pathway (GO:0009734);;	K14486|2.4e-49|oeu:111388879|K14486 auxin response factor | (RefSeq) auxin response factor 9-like isoform X1	Plant hormone signal transduction (ko04075)	--	--	B3 DNA binding domain	Auxin response factor 17 OS=Arabidopsis thaliana OX=3702 GN=ARF17 PE=2 SV=1	K	Transcription	auxin response factor 17 [Medicago truncatula]
	MSTRG.38647.1	MTR_1g058210	MTR_1g058210	2.0089	1.4879	3.29252	0.274644	0.138593	0.662743	0.00149129	-2.34089	down	--	--	Molecular Function: DNA binding (GO:0003677);; Cellular Component: nucleus (GO:0005634);; Biological Process: regulation of transcription, DNA-templated (GO:0006355);; Biological Process: auxin-activated signaling pathway (GO:0009734);;	K14486|2.4e-49|oeu:111388879|K14486 auxin response factor | (RefSeq) auxin response factor 9-like isoform X1	Plant hormone signal transduction (ko04075)	--	--	B3 DNA binding domain	Auxin response factor 17 OS=Arabidopsis thaliana OX=3702 GN=ARF17 PE=2 SV=1	K	Transcription	auxin response factor 17 [Medicago truncatula]
	MSTRG.38171.10	MTR_1g058210	MTR_1g058210	0.129735	0.25752	0.553832	0	0.036015	0.004558	0.000660164	-3.67054	down	--	--	Molecular Function: DNA binding (GO:0003677);; Cellular Component: nucleus (GO:0005634);; Biological Process: regulation of transcription, DNA-templated (GO:0006355);; Biological Process: auxin-activated signaling pathway (GO:0009734);;	K14486|2.4e-49|oeu:111388879|K14486 auxin response factor | (RefSeq) auxin response factor 9-like isoform X1	Plant hormone signal transduction (ko04075)	--	--	B3 DNA binding domain	Auxin response factor 17 OS=Arabidopsis thaliana OX=3702 GN=ARF17 PE=2 SV=1	K	Transcription	auxin response factor 17 [Medicago truncatula]
	MSTRG.6568.1	MTR_1g058210	MTR_1g058210	0.096005	0.054925	0.215406	0	0	0	0.00332071	-4.22107	down	--	--	Molecular Function: DNA binding (GO:0003677);; Cellular Component: nucleus (GO:0005634);; Biological Process: regulation of transcription, DNA-templated (GO:0006355);; Biological Process: auxin-activated signaling pathway (GO:0009734);;	K14486|2.4e-49|oeu:111388879|K14486 auxin response factor | (RefSeq) auxin response factor 9-like isoform X1	Plant hormone signal transduction (ko04075)	--	--	B3 DNA binding domain	Auxin response factor 17 OS=Arabidopsis thaliana OX=3702 GN=ARF17 PE=2 SV=1	K	Transcription	auxin response factor 17 [Medicago truncatula]
	MSTRG.3882.1	MTR_5g040880	MTR_5g040880	0.246528	0.155295	0.121853	0	0	0	0.00218192	-4.35498	down	--	--	Molecular Function: DNA binding (GO:0003677);; Cellular Component: nucleus (GO:0005634);; Biological Process: regulation of transcription, DNA-templated (GO:0006355);; Biological Process: auxin-activated signaling pathway (GO:0009734);;	K14486|6.8e-56|gab:108473764|K14486 auxin response factor | (RefSeq) auxin response factor 18-like isoform X1	Plant hormone signal transduction (ko04075)	--	--	B3 DNA binding domain	Auxin response factor 17 OS=Arabidopsis thaliana OX=3702 GN=ARF17 PE=2 SV=1	K	Transcription	auxin response factor 17 [Medicago truncatula]
	MSTRG.34338.26	MTR_1g058210	MTR_1g058210	44.3257	23.5496	55.5503	1.25586	3.07443	2.1423	8.90642e-13	-4.03132	down	--	--	Molecular Function: DNA binding (GO:0003677);; Cellular Component: nucleus (GO:0005634);; Biological Process: regulation of transcription, DNA-templated (GO:0006355);; Biological Process: auxin-activated signaling pathway (GO:0009734);;	K14486|2.4e-49|oeu:111388879|K14486 auxin response factor | (RefSeq) auxin response factor 9-like isoform X1	Plant hormone signal transduction (ko04075)	--	--	B3 DNA binding domain	Auxin response factor 17 OS=Arabidopsis thaliana OX=3702 GN=ARF17 PE=2 SV=1	K	Transcription	auxin response factor 17 [Medicago truncatula]
	MSTRG.34338.27	MTR_5g040740	MTR_5g040740	3.44387	14.1296	4.02121	0	0	0.198124	0.00405885	-4.24596	down	--	--	Molecular Function: DNA binding (GO:0003677);; Cellular Component: nucleus (GO:0005634);; Biological Process: regulation of transcription, DNA-templated (GO:0006355);; Biological Process: auxin-activated signaling pathway (GO:0009734);;	K14486|1.4e-43|jre:108983957|K14486 auxin response factor | (RefSeq) auxin response factor 3-like	Plant hormone signal transduction (ko04075)	--	--	B3 DNA binding domain	Auxin response factor 17 OS=Arabidopsis thaliana OX=3702 GN=ARF17 PE=2 SV=1	K	Transcription	auxin response factor 17 [Medicago truncatula]
	MSTRG.34338.27	MTR_5g061220	MTR_5g061220	3.44387	14.1296	4.02121	0	0	0.198124	0.00405885	-4.24596	down	--	--	Molecular Function: DNA binding (GO:0003677);; Cellular Component: nucleus (GO:0005634);; Biological Process: regulation of transcription, DNA-templated (GO:0006355);; Biological Process: auxin-activated signaling pathway (GO:0009734);;	K14486|1.5e-55|mcha:111021897|K14486 auxin response factor | (RefSeq) auxin response factor 19-like isoform X1	Plant hormone signal transduction (ko04075)	--	--	B3 DNA binding domain	Auxin response factor 17 OS=Arabidopsis thaliana OX=3702 GN=ARF17 PE=2 SV=1	K	Transcription	auxin response factor 17 [Medicago truncatula]
	MSTRG.34338.23	MTR_1g058210	MTR_1g058210	13.883	14.2976	29.4082	1.31396	1.46368	1.00159	6.32286e-18	-3.77538	down	--	--	Molecular Function: DNA binding (GO:0003677);; Cellular Component: nucleus (GO:0005634);; Biological Process: regulation of transcription, DNA-templated (GO:0006355);; Biological Process: auxin-activated signaling pathway (GO:0009734);;	K14486|2.4e-49|oeu:111388879|K14486 auxin response factor | (RefSeq) auxin response factor 9-like isoform X1	Plant hormone signal transduction (ko04075)	--	--	B3 DNA binding domain	Auxin response factor 17 OS=Arabidopsis thaliana OX=3702 GN=ARF17 PE=2 SV=1	K	Transcription	auxin response factor 17 [Medicago truncatula]
	MSTRG.38170.9	MTR_1g058210	MTR_1g058210	1.87312	1.32922	1.40131	0.156314	0.070662	0	8.557e-07	-3.93344	down	--	--	Molecular Function: DNA binding (GO:0003677);; Cellular Component: nucleus (GO:0005634);; Biological Process: regulation of transcription, DNA-templated (GO:0006355);; Biological Process: auxin-activated signaling pathway (GO:0009734);;	K14486|2.4e-49|oeu:111388879|K14486 auxin response factor | (RefSeq) auxin response factor 9-like isoform X1	Plant hormone signal transduction (ko04075)	--	--	B3 DNA binding domain	Auxin response factor 17 OS=Arabidopsis thaliana OX=3702 GN=ARF17 PE=2 SV=1	K	Transcription	auxin response factor 17 [Medicago truncatula]
	MSTRG.38170.2	MTR_5g040740	MTR_5g040740	0.142232	0.380994	0.000293	0	0	0	0.000495392	-5.04295	down	--	--	Molecular Function: DNA binding (GO:0003677);; Cellular Component: nucleus (GO:0005634);; Biological Process: regulation of transcription, DNA-templated (GO:0006355);; Biological Process: auxin-activated signaling pathway (GO:0009734);;	K14486|1.4e-43|jre:108983957|K14486 auxin response factor | (RefSeq) auxin response factor 3-like	Plant hormone signal transduction (ko04075)	--	--	B3 DNA binding domain	Auxin response factor 17 OS=Arabidopsis thaliana OX=3702 GN=ARF17 PE=2 SV=1	K	Transcription	auxin response factor 17 [Medicago truncatula]
	MSTRG.38170.2	MTR_5g061220	MTR_5g061220	0.142232	0.380994	0.000293	0	0	0	0.000495392	-5.04295	down	--	--	Molecular Function: DNA binding (GO:0003677);; Cellular Component: nucleus (GO:0005634);; Biological Process: regulation of transcription, DNA-templated (GO:0006355);; Biological Process: auxin-activated signaling pathway (GO:0009734);;	K14486|1.5e-55|mcha:111021897|K14486 auxin response factor | (RefSeq) auxin response factor 19-like isoform X1	Plant hormone signal transduction (ko04075)	--	--	B3 DNA binding domain	Auxin response factor 17 OS=Arabidopsis thaliana OX=3702 GN=ARF17 PE=2 SV=1	K	Transcription	auxin response factor 17 [Medicago truncatula]
	MSTRG.38168.9	MTR_1g058210	MTR_1g058210	0.762284	1.15066	1.55841	0.103319	0.01063	0.04132	1.8496e-08	-4.02833	down	--	--	Molecular Function: DNA binding (GO:0003677);; Cellular Component: nucleus (GO:0005634);; Biological Process: regulation of transcription, DNA-templated (GO:0006355);; Biological Process: auxin-activated signaling pathway (GO:0009734);;	K14486|2.4e-49|oeu:111388879|K14486 auxin response factor | (RefSeq) auxin response factor 9-like isoform X1	Plant hormone signal transduction (ko04075)	--	--	B3 DNA binding domain	Auxin response factor 17 OS=Arabidopsis thaliana OX=3702 GN=ARF17 PE=2 SV=1	K	Transcription	auxin response factor 17 [Medicago truncatula]
	MSTRG.34338.10	MTR_1g058210	MTR_1g058210	7.58788	5.12282	6.30965	0.197899	0.151406	0.331381	8.69065e-22	-4.5998	down	--	--	Molecular Function: DNA binding (GO:0003677);; Cellular Component: nucleus (GO:0005634);; Biological Process: regulation of transcription, DNA-templated (GO:0006355);; Biological Process: auxin-activated signaling pathway (GO:0009734);;	K14486|2.4e-49|oeu:111388879|K14486 auxin response factor | (RefSeq) auxin response factor 9-like isoform X1	Plant hormone signal transduction (ko04075)	--	--	B3 DNA binding domain	Auxin response factor 17 OS=Arabidopsis thaliana OX=3702 GN=ARF17 PE=2 SV=1	K	Transcription	auxin response factor 17 [Medicago truncatula]
	MSTRG.34338.12	MTR_5g040880	MTR_5g040880	0.903502	0.609303	0.67152	0.115303	0.188973	0.077262	2.94935e-06	-2.32857	down	--	--	Molecular Function: DNA binding (GO:0003677);; Cellular Component: nucleus (GO:0005634);; Biological Process: regulation of transcription, DNA-templated (GO:0006355);; Biological Process: auxin-activated signaling pathway (GO:0009734);;	K14486|6.8e-56|gab:108473764|K14486 auxin response factor | (RefSeq) auxin response factor 18-like isoform X1	Plant hormone signal transduction (ko04075)	--	--	B3 DNA binding domain	Auxin response factor 17 OS=Arabidopsis thaliana OX=3702 GN=ARF17 PE=2 SV=1	K	Transcription	auxin response factor 17 [Medicago truncatula]
	MSTRG.34338.17	MTR_1g058210	MTR_1g058210	2.65964	2.12321	3.5984	0.131002	0.017333	0.028142	1.22672e-13	-5.1781	down	--	--	Molecular Function: DNA binding (GO:0003677);; Cellular Component: nucleus (GO:0005634);; Biological Process: regulation of transcription, DNA-templated (GO:0006355);; Biological Process: auxin-activated signaling pathway (GO:0009734);;	K14486|2.4e-49|oeu:111388879|K14486 auxin response factor | (RefSeq) auxin response factor 9-like isoform X1	Plant hormone signal transduction (ko04075)	--	--	B3 DNA binding domain	Auxin response factor 17 OS=Arabidopsis thaliana OX=3702 GN=ARF17 PE=2 SV=1	K	Transcription	auxin response factor 17 [Medicago truncatula]
	MSTRG.34338.19	MTR_1g058210	MTR_1g058210	1.24032	1.38527	1.55849	0.121572	0.083239	0.074759	2.14488e-22	-3.67954	down	--	--	Molecular Function: DNA binding (GO:0003677);; Cellular Component: nucleus (GO:0005634);; Biological Process: regulation of transcription, DNA-templated (GO:0006355);; Biological Process: auxin-activated signaling pathway (GO:0009734);;	K14486|2.4e-49|oeu:111388879|K14486 auxin response factor | (RefSeq) auxin response factor 9-like isoform X1	Plant hormone signal transduction (ko04075)	--	--	B3 DNA binding domain	Auxin response factor 17 OS=Arabidopsis thaliana OX=3702 GN=ARF17 PE=2 SV=1	K	Transcription	auxin response factor 17 [Medicago truncatula]
	MSTRG.976.10	MTR_5g040880	MTR_5g040880	0.557678	0.322726	0.288898	0.057459	0.151036	0.11189	0.0030882	-1.7126	down	--	--	Molecular Function: DNA binding (GO:0003677);; Cellular Component: nucleus (GO:0005634);; Biological Process: regulation of transcription, DNA-templated (GO:0006355);; Biological Process: auxin-activated signaling pathway (GO:0009734);;	K14486|6.8e-56|gab:108473764|K14486 auxin response factor | (RefSeq) auxin response factor 18-like isoform X1	Plant hormone signal transduction (ko04075)	--	--	B3 DNA binding domain	Auxin response factor 17 OS=Arabidopsis thaliana OX=3702 GN=ARF17 PE=2 SV=1	K	Transcription	auxin response factor 17 [Medicago truncatula]
	MSTRG.14896.4	MTR_3g073420	MTR_3g073420	0.095083	0.01988	0.042789	0.263575	0.254852	0.290333	0.000462426	2.22048	up	--	--	Molecular Function: DNA binding (GO:0003677);; Cellular Component: nucleus (GO:0005634);; Biological Process: regulation of transcription, DNA-templated (GO:0006355);; Biological Process: auxin-activated signaling pathway (GO:0009734);;	K14486|2.6e-64|cmo:103498967|K14486 auxin response factor | (RefSeq) auxin response factor 19	Plant hormone signal transduction (ko04075)	--	--	Auxin response factor	Auxin response factor 17 OS=Arabidopsis thaliana OX=3702 GN=ARF17 PE=2 SV=1	K	Transcription	auxin response factor 17 [Medicago truncatula]
	MSTRG.23435.1	MTR_1g058210	MTR_1g058210	0.063053	0.099867	0.237513	0	0	0.017592	0.00469924	-3.4474	down	--	--	Molecular Function: DNA binding (GO:0003677);; Cellular Component: nucleus (GO:0005634);; Biological Process: regulation of transcription, DNA-templated (GO:0006355);; Biological Process: auxin-activated signaling pathway (GO:0009734);;	K14486|2.4e-49|oeu:111388879|K14486 auxin response factor | (RefSeq) auxin response factor 9-like isoform X1	Plant hormone signal transduction (ko04075)	--	--	B3 DNA binding domain	Auxin response factor 17 OS=Arabidopsis thaliana OX=3702 GN=ARF17 PE=2 SV=1	K	Transcription	auxin response factor 17 [Medicago truncatula]
	MSTRG.26656.1	MTR_1g058210	MTR_1g058210	0.157433	0.107114	0.236306	0	0	0	0.000351115	-4.91117	down	--	--	Molecular Function: DNA binding (GO:0003677);; Cellular Component: nucleus (GO:0005634);; Biological Process: regulation of transcription, DNA-templated (GO:0006355);; Biological Process: auxin-activated signaling pathway (GO:0009734);;	K14486|2.4e-49|oeu:111388879|K14486 auxin response factor | (RefSeq) auxin response factor 9-like isoform X1	Plant hormone signal transduction (ko04075)	--	--	B3 DNA binding domain	Auxin response factor 17 OS=Arabidopsis thaliana OX=3702 GN=ARF17 PE=2 SV=1	K	Transcription	auxin response factor 17 [Medicago truncatula]
	MSTRG.18081.1	MTR_1g058210	MTR_1g058210	0.130112	0.074381	0.113279	0	0	0	0.00258743	-4.29248	down	--	--	Molecular Function: DNA binding (GO:0003677);; Cellular Component: nucleus (GO:0005634);; Biological Process: regulation of transcription, DNA-templated (GO:0006355);; Biological Process: auxin-activated signaling pathway (GO:0009734);;	K14486|2.4e-49|oeu:111388879|K14486 auxin response factor | (RefSeq) auxin response factor 9-like isoform X1	Plant hormone signal transduction (ko04075)	--	--	B3 DNA binding domain	Auxin response factor 17 OS=Arabidopsis thaliana OX=3702 GN=ARF17 PE=2 SV=1	K	Transcription	auxin response factor 17 [Medicago truncatula]
	MSTRG.34338.61	MTR_1g058210	MTR_1g058210	4.88353	4.26413	6.24637	0	0.047277	0.18686	3.25659e-07	-5.15249	down	--	--	Molecular Function: DNA binding (GO:0003677);; Cellular Component: nucleus (GO:0005634);; Biological Process: regulation of transcription, DNA-templated (GO:0006355);; Biological Process: auxin-activated signaling pathway (GO:0009734);;	K14486|2.4e-49|oeu:111388879|K14486 auxin response factor | (RefSeq) auxin response factor 9-like isoform X1	Plant hormone signal transduction (ko04075)	--	--	B3 DNA binding domain	Auxin response factor 17 OS=Arabidopsis thaliana OX=3702 GN=ARF17 PE=2 SV=1	K	Transcription	auxin response factor 17 [Medicago truncatula]
	MSTRG.34338.62	MTR_1g058210	MTR_1g058210	6.10336	6.78687	9.56469	0	0	0.338698	0.00078519	-4.4633	down	--	--	Molecular Function: DNA binding (GO:0003677);; Cellular Component: nucleus (GO:0005634);; Biological Process: regulation of transcription, DNA-templated (GO:0006355);; Biological Process: auxin-activated signaling pathway (GO:0009734);;	K14486|2.4e-49|oeu:111388879|K14486 auxin response factor | (RefSeq) auxin response factor 9-like isoform X1	Plant hormone signal transduction (ko04075)	--	--	B3 DNA binding domain	Auxin response factor 17 OS=Arabidopsis thaliana OX=3702 GN=ARF17 PE=2 SV=1	K	Transcription	auxin response factor 17 [Medicago truncatula]
	MSTRG.34338.64	MTR_1g058210	MTR_1g058210	42.3382	43.0401	44.4083	1.91822	1.76259	3.55391	8.93344e-19	-3.99028	down	--	--	Molecular Function: DNA binding (GO:0003677);; Cellular Component: nucleus (GO:0005634);; Biological Process: regulation of transcription, DNA-templated (GO:0006355);; Biological Process: auxin-activated signaling pathway (GO:0009734);;	K14486|2.4e-49|oeu:111388879|K14486 auxin response factor | (RefSeq) auxin response factor 9-like isoform X1	Plant hormone signal transduction (ko04075)	--	--	B3 DNA binding domain	Auxin response factor 17 OS=Arabidopsis thaliana OX=3702 GN=ARF17 PE=2 SV=1	K	Transcription	auxin response factor 17 [Medicago truncatula]
	MSTRG.22969.1	MTR_1g058210	MTR_1g058210	0.465816	0.444853	0.746395	0	0	0	1.03819e-05	-5.75545	down	--	--	Molecular Function: DNA binding (GO:0003677);; Cellular Component: nucleus (GO:0005634);; Biological Process: regulation of transcription, DNA-templated (GO:0006355);; Biological Process: auxin-activated signaling pathway (GO:0009734);;	K14486|2.4e-49|oeu:111388879|K14486 auxin response factor | (RefSeq) auxin response factor 9-like isoform X1	Plant hormone signal transduction (ko04075)	--	--	B3 DNA binding domain	Auxin response factor 17 OS=Arabidopsis thaliana OX=3702 GN=ARF17 PE=2 SV=1	K	Transcription	auxin response factor 17 [Medicago truncatula]
	MSTRG.16496.1	MTR_5g040880	MTR_5g040880	0.419095	0.195662	0.140075	0	0	0	0.00150361	-4.4978	down	--	--	Molecular Function: DNA binding (GO:0003677);; Cellular Component: nucleus (GO:0005634);; Biological Process: regulation of transcription, DNA-templated (GO:0006355);; Biological Process: auxin-activated signaling pathway (GO:0009734);;	K14486|6.8e-56|gab:108473764|K14486 auxin response factor | (RefSeq) auxin response factor 18-like isoform X1	Plant hormone signal transduction (ko04075)	--	--	B3 DNA binding domain	Auxin response factor 17 OS=Arabidopsis thaliana OX=3702 GN=ARF17 PE=2 SV=1	K	Transcription	auxin response factor 17 [Medicago truncatula]
	MSTRG.7396.1	MTR_1g058210	MTR_1g058210	0.082139	0.093041	0.248549	0	0	0.01406	0.0017615	-3.7092	down	--	--	Molecular Function: DNA binding (GO:0003677);; Cellular Component: nucleus (GO:0005634);; Biological Process: regulation of transcription, DNA-templated (GO:0006355);; Biological Process: auxin-activated signaling pathway (GO:0009734);;	K14486|2.4e-49|oeu:111388879|K14486 auxin response factor | (RefSeq) auxin response factor 9-like isoform X1	Plant hormone signal transduction (ko04075)	--	--	B3 DNA binding domain	Auxin response factor 17 OS=Arabidopsis thaliana OX=3702 GN=ARF17 PE=2 SV=1	K	Transcription	auxin response factor 17 [Medicago truncatula]
	MSTRG.2362.1	MTR_1g058210	MTR_1g058210	0.307178	0.205501	0.382734	0	0	0	2.14359e-08	-6.90879	down	--	--	Molecular Function: DNA binding (GO:0003677);; Cellular Component: nucleus (GO:0005634);; Biological Process: regulation of transcription, DNA-templated (GO:0006355);; Biological Process: auxin-activated signaling pathway (GO:0009734);;	K14486|2.4e-49|oeu:111388879|K14486 auxin response factor | (RefSeq) auxin response factor 9-like isoform X1	Plant hormone signal transduction (ko04075)	--	--	B3 DNA binding domain	Auxin response factor 17 OS=Arabidopsis thaliana OX=3702 GN=ARF17 PE=2 SV=1	K	Transcription	auxin response factor 17 [Medicago truncatula]
	MSTRG.29134.1	MTR_1g058210	MTR_1g058210	0.316497	0.12719	0.380103	0.07654	0.031417	0.056664	0.00828341	-1.98268	down	--	--	Molecular Function: DNA binding (GO:0003677);; Cellular Component: nucleus (GO:0005634);; Biological Process: regulation of transcription, DNA-templated (GO:0006355);; Biological Process: auxin-activated signaling pathway (GO:0009734);;	K14486|2.4e-49|oeu:111388879|K14486 auxin response factor | (RefSeq) auxin response factor 9-like isoform X1	Plant hormone signal transduction (ko04075)	--	--	B3 DNA binding domain	Auxin response factor 17 OS=Arabidopsis thaliana OX=3702 GN=ARF17 PE=2 SV=1	K	Transcription	auxin response factor 17 [Medicago truncatula]
	MSTRG.22852.1	MTR_1g058210	MTR_1g058210	0.106577	0.024197	0.157974	0	0	0	0.0039652	-4.17145	down	--	--	Molecular Function: DNA binding (GO:0003677);; Cellular Component: nucleus (GO:0005634);; Biological Process: regulation of transcription, DNA-templated (GO:0006355);; Biological Process: auxin-activated signaling pathway (GO:0009734);;	K14486|2.4e-49|oeu:111388879|K14486 auxin response factor | (RefSeq) auxin response factor 9-like isoform X1	Plant hormone signal transduction (ko04075)	--	--	B3 DNA binding domain	Auxin response factor 17 OS=Arabidopsis thaliana OX=3702 GN=ARF17 PE=2 SV=1	K	Transcription	auxin response factor 17 [Medicago truncatula]
	MSTRG.38169.13	MTR_1g058210	MTR_1g058210	1.16521	0.915607	1.94389	0.130851	0	0.052038	1.56985e-05	-3.88567	down	--	--	Molecular Function: DNA binding (GO:0003677);; Cellular Component: nucleus (GO:0005634);; Biological Process: regulation of transcription, DNA-templated (GO:0006355);; Biological Process: auxin-activated signaling pathway (GO:0009734);;	K14486|2.4e-49|oeu:111388879|K14486 auxin response factor | (RefSeq) auxin response factor 9-like isoform X1	Plant hormone signal transduction (ko04075)	--	--	B3 DNA binding domain	Auxin response factor 17 OS=Arabidopsis thaliana OX=3702 GN=ARF17 PE=2 SV=1	K	Transcription	auxin response factor 17 [Medicago truncatula]
	MSTRG.38169.4	MTR_1g058210	MTR_1g058210	0.31345	0.181215	0.607017	0	0	0	1.8528e-05	-5.68867	down	--	--	Molecular Function: DNA binding (GO:0003677);; Cellular Component: nucleus (GO:0005634);; Biological Process: regulation of transcription, DNA-templated (GO:0006355);; Biological Process: auxin-activated signaling pathway (GO:0009734);;	K14486|2.4e-49|oeu:111388879|K14486 auxin response factor | (RefSeq) auxin response factor 9-like isoform X1	Plant hormone signal transduction (ko04075)	--	--	B3 DNA binding domain	Auxin response factor 17 OS=Arabidopsis thaliana OX=3702 GN=ARF17 PE=2 SV=1	K	Transcription	auxin response factor 17 [Medicago truncatula]
	MSTRG.34338.38	MTR_1g058210	MTR_1g058210	41.2111	47.1149	49.0266	2.13234	1.66445	3.55314	1.42142e-19	-4.04839	down	--	--	Molecular Function: DNA binding (GO:0003677);; Cellular Component: nucleus (GO:0005634);; Biological Process: regulation of transcription, DNA-templated (GO:0006355);; Biological Process: auxin-activated signaling pathway (GO:0009734);;	K14486|2.4e-49|oeu:111388879|K14486 auxin response factor | (RefSeq) auxin response factor 9-like isoform X1	Plant hormone signal transduction (ko04075)	--	--	B3 DNA binding domain	Auxin response factor 17 OS=Arabidopsis thaliana OX=3702 GN=ARF17 PE=2 SV=1	K	Transcription	auxin response factor 17 [Medicago truncatula]
	MSTRG.34338.30	MTR_1g058210	MTR_1g058210	9.03114	4.55901	10.3064	0.236896	0.448566	0.364161	6.61974e-17	-4.29538	down	--	--	Molecular Function: DNA binding (GO:0003677);; Cellular Component: nucleus (GO:0005634);; Biological Process: regulation of transcription, DNA-templated (GO:0006355);; Biological Process: auxin-activated signaling pathway (GO:0009734);;	K14486|2.4e-49|oeu:111388879|K14486 auxin response factor | (RefSeq) auxin response factor 9-like isoform X1	Plant hormone signal transduction (ko04075)	--	--	B3 DNA binding domain	Auxin response factor 17 OS=Arabidopsis thaliana OX=3702 GN=ARF17 PE=2 SV=1	K	Transcription	auxin response factor 17 [Medicago truncatula]
	MSTRG.37558.2	MTR_1g058210	MTR_1g058210	1.95037	2.91337	3.24405	0	0	0.197521	0.000793753	-4.10305	down	--	--	Molecular Function: DNA binding (GO:0003677);; Cellular Component: nucleus (GO:0005634);; Biological Process: regulation of transcription, DNA-templated (GO:0006355);; Biological Process: auxin-activated signaling pathway (GO:0009734);;	K14486|2.4e-49|oeu:111388879|K14486 auxin response factor | (RefSeq) auxin response factor 9-like isoform X1	Plant hormone signal transduction (ko04075)	--	--	B3 DNA binding domain	Auxin response factor 17 OS=Arabidopsis thaliana OX=3702 GN=ARF17 PE=2 SV=1	K	Transcription	auxin response factor 17 [Medicago truncatula]
	MSTRG.15043.1	MTR_1g058210	MTR_1g058210	0.097416	0.129799	0.149378	0	0	0	0.000101196	-5.22405	down	--	--	Molecular Function: DNA binding (GO:0003677);; Cellular Component: nucleus (GO:0005634);; Biological Process: regulation of transcription, DNA-templated (GO:0006355);; Biological Process: auxin-activated signaling pathway (GO:0009734);;	K14486|2.4e-49|oeu:111388879|K14486 auxin response factor | (RefSeq) auxin response factor 9-like isoform X1	Plant hormone signal transduction (ko04075)	--	--	B3 DNA binding domain	Auxin response factor 17 OS=Arabidopsis thaliana OX=3702 GN=ARF17 PE=2 SV=1	K	Transcription	auxin response factor 17 [Medicago truncatula]
	MSTRG.22907.1	MTR_1g058210	MTR_1g058210	0.068678	0.126357	0.222328	0	0	0	0.00161623	-4.46982	down	--	--	Molecular Function: DNA binding (GO:0003677);; Cellular Component: nucleus (GO:0005634);; Biological Process: regulation of transcription, DNA-templated (GO:0006355);; Biological Process: auxin-activated signaling pathway (GO:0009734);;	K14486|2.4e-49|oeu:111388879|K14486 auxin response factor | (RefSeq) auxin response factor 9-like isoform X1	Plant hormone signal transduction (ko04075)	--	--	B3 DNA binding domain	Auxin response factor 17 OS=Arabidopsis thaliana OX=3702 GN=ARF17 PE=2 SV=1	K	Transcription	auxin response factor 17 [Medicago truncatula]
	MSTRG.38168.8	MTR_1g058210	MTR_1g058210	0.404658	0.773326	1.23535	0	0.09563	0	0.0081058	-3.47457	down	--	--	Molecular Function: DNA binding (GO:0003677);; Cellular Component: nucleus (GO:0005634);; Biological Process: regulation of transcription, DNA-templated (GO:0006355);; Biological Process: auxin-activated signaling pathway (GO:0009734);;	K14486|2.4e-49|oeu:111388879|K14486 auxin response factor | (RefSeq) auxin response factor 9-like isoform X1	Plant hormone signal transduction (ko04075)	--	--	B3 DNA binding domain	Auxin response factor 17 OS=Arabidopsis thaliana OX=3702 GN=ARF17 PE=2 SV=1	K	Transcription	auxin response factor 17 [Medicago truncatula]
	MSTRG.38168.4	MTR_5g040880	MTR_5g040880	0.73278	0.325078	0.274684	0	0	0	3.20173e-06	-6.08075	down	--	--	Molecular Function: DNA binding (GO:0003677);; Cellular Component: nucleus (GO:0005634);; Biological Process: regulation of transcription, DNA-templated (GO:0006355);; Biological Process: auxin-activated signaling pathway (GO:0009734);;	K14486|6.8e-56|gab:108473764|K14486 auxin response factor | (RefSeq) auxin response factor 18-like isoform X1	Plant hormone signal transduction (ko04075)	--	--	B3 DNA binding domain	Auxin response factor 17 OS=Arabidopsis thaliana OX=3702 GN=ARF17 PE=2 SV=1	K	Transcription	auxin response factor 17 [Medicago truncatula]
	MSTRG.33078.1	MTR_1g064430	MTR_1g064430	0.258357	0.217321	0.264057	0.578309	0.621525	0.492945	8.31622e-05	1.21664	up	--	--	Molecular Function: DNA binding (GO:0003677);; Cellular Component: nucleus (GO:0005634);; Biological Process: regulation of transcription, DNA-templated (GO:0006355);; Biological Process: auxin-activated signaling pathway (GO:0009734);;	K14486|2.8e-73|gra:105769031|K14486 auxin response factor | (RefSeq) auxin response factor 5	Plant hormone signal transduction (ko04075)	--	--	Auxin response factor	Auxin response factor 18 OS=Oryza sativa subsp. japonica OX=39947 GN=ARF18 PE=2 SV=1	K	Transcription	auxin response factor 18 isoform X1 [Medicago truncatula]
	MSTRG.7235.1	MTR_8g446900	MTR_8g446900	0.063486	0.071502	0.224319	0	0	0	0.00239398	-4.35306	down	--	--	Molecular Function: DNA binding (GO:0003677);; Cellular Component: nucleus (GO:0005634);; Biological Process: regulation of transcription, DNA-templated (GO:0006355);; Biological Process: auxin-activated signaling pathway (GO:0009734);; Cellular Component: integral component of membrane (GO:0016021);;	K14486|1.3e-67|gmx:100819023|K14486 auxin response factor | (RefSeq) auxin response factor 1 isoform X1	Plant hormone signal transduction (ko04075)	--	--	Auxin response factor	Auxin response factor 2 OS=Arabidopsis thaliana OX=3702 GN=ARF2 PE=1 SV=2	--	--	auxin response factor 2 [Medicago truncatula]
	MSTRG.30341.4	MTR_8g446900	MTR_8g446900	0.06324	0.134836	0.320813	0	0	0	3.02548e-05	-5.62022	down	--	--	Molecular Function: DNA binding (GO:0003677);; Cellular Component: nucleus (GO:0005634);; Biological Process: regulation of transcription, DNA-templated (GO:0006355);; Biological Process: auxin-activated signaling pathway (GO:0009734);; Cellular Component: integral component of membrane (GO:0016021);;	K14486|1.3e-67|gmx:100819023|K14486 auxin response factor | (RefSeq) auxin response factor 1 isoform X1	Plant hormone signal transduction (ko04075)	--	--	Auxin response factor	Auxin response factor 2 OS=Arabidopsis thaliana OX=3702 GN=ARF2 PE=1 SV=2	--	--	auxin response factor 2 [Medicago truncatula]
	MSTRG.16152.1	MTR_8g446900	MTR_8g446900	0.042455	0.067494	0.225812	0	0	0	0.00589588	-4.03075	down	--	--	Molecular Function: DNA binding (GO:0003677);; Cellular Component: nucleus (GO:0005634);; Biological Process: regulation of transcription, DNA-templated (GO:0006355);; Biological Process: auxin-activated signaling pathway (GO:0009734);; Cellular Component: integral component of membrane (GO:0016021);;	K14486|1.3e-67|gmx:100819023|K14486 auxin response factor | (RefSeq) auxin response factor 1 isoform X1	Plant hormone signal transduction (ko04075)	--	--	Auxin response factor	Auxin response factor 2 OS=Arabidopsis thaliana OX=3702 GN=ARF2 PE=1 SV=2	--	--	auxin response factor 2 [Medicago truncatula]
	MSTRG.38215.1	MTR_8g446900	MTR_8g446900	0.058531	0.050135	0.251271	0	0	0	0.00328336	-4.25117	down	--	--	Molecular Function: DNA binding (GO:0003677);; Cellular Component: nucleus (GO:0005634);; Biological Process: regulation of transcription, DNA-templated (GO:0006355);; Biological Process: auxin-activated signaling pathway (GO:0009734);; Cellular Component: integral component of membrane (GO:0016021);;	K14486|1.3e-67|gmx:100819023|K14486 auxin response factor | (RefSeq) auxin response factor 1 isoform X1	Plant hormone signal transduction (ko04075)	--	--	Auxin response factor	Auxin response factor 2 OS=Arabidopsis thaliana OX=3702 GN=ARF2 PE=1 SV=2	--	--	auxin response factor 2 [Medicago truncatula]
	MSTRG.34452.1	MTR_8g446900	MTR_8g446900	0.015443	0.07319	0.19895	0	0	0	0.0052503	-4.10477	down	--	--	Molecular Function: DNA binding (GO:0003677);; Cellular Component: nucleus (GO:0005634);; Biological Process: regulation of transcription, DNA-templated (GO:0006355);; Biological Process: auxin-activated signaling pathway (GO:0009734);; Cellular Component: integral component of membrane (GO:0016021);;	K14486|1.3e-67|gmx:100819023|K14486 auxin response factor | (RefSeq) auxin response factor 1 isoform X1	Plant hormone signal transduction (ko04075)	--	--	Auxin response factor	Auxin response factor 2 OS=Arabidopsis thaliana OX=3702 GN=ARF2 PE=1 SV=2	--	--	auxin response factor 2 [Medicago truncatula]
	MSTRG.34338.35	MTR_8g446900	MTR_8g446900	1.43458	2.20194	6.02224	0.423661	0.275222	0.259715	4.02449e-06	-3.06897	down	--	--	Molecular Function: DNA binding (GO:0003677);; Cellular Component: nucleus (GO:0005634);; Biological Process: regulation of transcription, DNA-templated (GO:0006355);; Biological Process: auxin-activated signaling pathway (GO:0009734);; Cellular Component: integral component of membrane (GO:0016021);;	K14486|1.3e-67|gmx:100819023|K14486 auxin response factor | (RefSeq) auxin response factor 1 isoform X1	Plant hormone signal transduction (ko04075)	--	--	Auxin response factor	Auxin response factor 2 OS=Arabidopsis thaliana OX=3702 GN=ARF2 PE=1 SV=2	--	--	auxin response factor 2 [Medicago truncatula]
	MSTRG.7235.1	MTR_0041s0120	MTR_0041s0120	0.063486	0.071502	0.224319	0	0	0	0.00239398	-4.35306	down	--	--	Molecular Function: DNA binding (GO:0003677);; Cellular Component: nucleus (GO:0005634);; Biological Process: regulation of transcription, DNA-templated (GO:0006355);; Biological Process: auxin-activated signaling pathway (GO:0009734);;	K14486|1.5e-53|vra:106765250|K14486 auxin response factor | (RefSeq) auxin response factor 5	Plant hormone signal transduction (ko04075)	--	--	Auxin response factor	Auxin response factor 22 OS=Oryza sativa subsp. japonica OX=39947 GN=ARF22 PE=2 SV=1	K	Transcription	auxin response factor, putative [Medicago truncatula]
	MSTRG.30341.4	MTR_0041s0120	MTR_0041s0120	0.06324	0.134836	0.320813	0	0	0	3.02548e-05	-5.62022	down	--	--	Molecular Function: DNA binding (GO:0003677);; Cellular Component: nucleus (GO:0005634);; Biological Process: regulation of transcription, DNA-templated (GO:0006355);; Biological Process: auxin-activated signaling pathway (GO:0009734);;	K14486|1.5e-53|vra:106765250|K14486 auxin response factor | (RefSeq) auxin response factor 5	Plant hormone signal transduction (ko04075)	--	--	Auxin response factor	Auxin response factor 22 OS=Oryza sativa subsp. japonica OX=39947 GN=ARF22 PE=2 SV=1	K	Transcription	auxin response factor, putative [Medicago truncatula]
	MSTRG.16152.1	MTR_0041s0120	MTR_0041s0120	0.042455	0.067494	0.225812	0	0	0	0.00589588	-4.03075	down	--	--	Molecular Function: DNA binding (GO:0003677);; Cellular Component: nucleus (GO:0005634);; Biological Process: regulation of transcription, DNA-templated (GO:0006355);; Biological Process: auxin-activated signaling pathway (GO:0009734);;	K14486|1.5e-53|vra:106765250|K14486 auxin response factor | (RefSeq) auxin response factor 5	Plant hormone signal transduction (ko04075)	--	--	Auxin response factor	Auxin response factor 22 OS=Oryza sativa subsp. japonica OX=39947 GN=ARF22 PE=2 SV=1	K	Transcription	auxin response factor, putative [Medicago truncatula]
	MSTRG.38215.1	MTR_0041s0120	MTR_0041s0120	0.058531	0.050135	0.251271	0	0	0	0.00328336	-4.25117	down	--	--	Molecular Function: DNA binding (GO:0003677);; Cellular Component: nucleus (GO:0005634);; Biological Process: regulation of transcription, DNA-templated (GO:0006355);; Biological Process: auxin-activated signaling pathway (GO:0009734);;	K14486|1.5e-53|vra:106765250|K14486 auxin response factor | (RefSeq) auxin response factor 5	Plant hormone signal transduction (ko04075)	--	--	Auxin response factor	Auxin response factor 22 OS=Oryza sativa subsp. japonica OX=39947 GN=ARF22 PE=2 SV=1	K	Transcription	auxin response factor, putative [Medicago truncatula]
	MSTRG.34452.1	MTR_0041s0120	MTR_0041s0120	0.015443	0.07319	0.19895	0	0	0	0.0052503	-4.10477	down	--	--	Molecular Function: DNA binding (GO:0003677);; Cellular Component: nucleus (GO:0005634);; Biological Process: regulation of transcription, DNA-templated (GO:0006355);; Biological Process: auxin-activated signaling pathway (GO:0009734);;	K14486|1.5e-53|vra:106765250|K14486 auxin response factor | (RefSeq) auxin response factor 5	Plant hormone signal transduction (ko04075)	--	--	Auxin response factor	Auxin response factor 22 OS=Oryza sativa subsp. japonica OX=39947 GN=ARF22 PE=2 SV=1	K	Transcription	auxin response factor, putative [Medicago truncatula]
	MSTRG.34338.35	MTR_0041s0120	MTR_0041s0120	1.43458	2.20194	6.02224	0.423661	0.275222	0.259715	4.02449e-06	-3.06897	down	--	--	Molecular Function: DNA binding (GO:0003677);; Cellular Component: nucleus (GO:0005634);; Biological Process: regulation of transcription, DNA-templated (GO:0006355);; Biological Process: auxin-activated signaling pathway (GO:0009734);;	K14486|1.5e-53|vra:106765250|K14486 auxin response factor | (RefSeq) auxin response factor 5	Plant hormone signal transduction (ko04075)	--	--	Auxin response factor	Auxin response factor 22 OS=Oryza sativa subsp. japonica OX=39947 GN=ARF22 PE=2 SV=1	K	Transcription	auxin response factor, putative [Medicago truncatula]
	MSTRG.7235.1	MTR_5g460920	MTR_5g460920	0.063486	0.071502	0.224319	0	0	0	0.00239398	-4.35306	down	--	--	Molecular Function: DNA binding (GO:0003677);; Cellular Component: nucleus (GO:0005634);; Biological Process: regulation of transcription, DNA-templated (GO:0006355);; Biological Process: auxin-activated signaling pathway (GO:0009734);;	K14486|2.4e-37|oeu:111388879|K14486 auxin response factor | (RefSeq) auxin response factor 9-like isoform X1	Plant hormone signal transduction (ko04075)	--	--	Auxin response factor	Auxin response factor 17 OS=Arabidopsis thaliana OX=3702 GN=ARF17 PE=2 SV=1	K	Transcription	auxin response factor-like protein [Medicago truncatula]
	MSTRG.26460.3	MTR_5g060780	MTR_5g060780	2.60754	9.43689	2.47421	0.090017	0	0.113264	2.49452e-07	-5.23367	down	--	--	Molecular Function: DNA binding (GO:0003677);; Cellular Component: nucleus (GO:0005634);; Biological Process: regulation of transcription, DNA-templated (GO:0006355);; Biological Process: auxin-activated signaling pathway (GO:0009734);;	K14486|6.4e-38|oeu:111388879|K14486 auxin response factor | (RefSeq) auxin response factor 9-like isoform X1	Plant hormone signal transduction (ko04075)	--	--	Auxin response factor	Auxin response factor 17 OS=Arabidopsis thaliana OX=3702 GN=ARF17 PE=2 SV=1	K	Transcription	auxin response factor-like protein [Medicago truncatula]
	MSTRG.34338.59	MTR_5g060780	MTR_5g060780	8.15255	23.2828	16.2412	0	0.536991	0.047193	2.28342e-05	-5.11041	down	--	--	Molecular Function: DNA binding (GO:0003677);; Cellular Component: nucleus (GO:0005634);; Biological Process: regulation of transcription, DNA-templated (GO:0006355);; Biological Process: auxin-activated signaling pathway (GO:0009734);;	K14486|6.4e-38|oeu:111388879|K14486 auxin response factor | (RefSeq) auxin response factor 9-like isoform X1	Plant hormone signal transduction (ko04075)	--	--	Auxin response factor	Auxin response factor 17 OS=Arabidopsis thaliana OX=3702 GN=ARF17 PE=2 SV=1	K	Transcription	auxin response factor-like protein [Medicago truncatula]
	MSTRG.34338.50	MTR_5g060780	MTR_5g060780	1.5938	3.94007	2.61611	0	0	0	6.37546e-12	-8.14555	down	--	--	Molecular Function: DNA binding (GO:0003677);; Cellular Component: nucleus (GO:0005634);; Biological Process: regulation of transcription, DNA-templated (GO:0006355);; Biological Process: auxin-activated signaling pathway (GO:0009734);;	K14486|6.4e-38|oeu:111388879|K14486 auxin response factor | (RefSeq) auxin response factor 9-like isoform X1	Plant hormone signal transduction (ko04075)	--	--	Auxin response factor	Auxin response factor 17 OS=Arabidopsis thaliana OX=3702 GN=ARF17 PE=2 SV=1	K	Transcription	auxin response factor-like protein [Medicago truncatula]
	MSTRG.38169.6	MTR_5g060780	MTR_5g060780	0.070271	0.945939	0.739913	0.023978	0.003566	0	2.86814e-05	-4.88574	down	--	--	Molecular Function: DNA binding (GO:0003677);; Cellular Component: nucleus (GO:0005634);; Biological Process: regulation of transcription, DNA-templated (GO:0006355);; Biological Process: auxin-activated signaling pathway (GO:0009734);;	K14486|6.4e-38|oeu:111388879|K14486 auxin response factor | (RefSeq) auxin response factor 9-like isoform X1	Plant hormone signal transduction (ko04075)	--	--	Auxin response factor	Auxin response factor 17 OS=Arabidopsis thaliana OX=3702 GN=ARF17 PE=2 SV=1	K	Transcription	auxin response factor-like protein [Medicago truncatula]
	MSTRG.38216.1	MTR_5g060780	MTR_5g060780	0.030666	0.250763	0.205473	0	0	0	0.00146314	-4.53066	down	--	--	Molecular Function: DNA binding (GO:0003677);; Cellular Component: nucleus (GO:0005634);; Biological Process: regulation of transcription, DNA-templated (GO:0006355);; Biological Process: auxin-activated signaling pathway (GO:0009734);;	K14486|6.4e-38|oeu:111388879|K14486 auxin response factor | (RefSeq) auxin response factor 9-like isoform X1	Plant hormone signal transduction (ko04075)	--	--	Auxin response factor	Auxin response factor 17 OS=Arabidopsis thaliana OX=3702 GN=ARF17 PE=2 SV=1	K	Transcription	auxin response factor-like protein [Medicago truncatula]
	MSTRG.22125.1	MTR_5g060780	MTR_5g060780	0.080955	0.216272	0.145097	0	0	0	0.00663504	-3.96166	down	--	--	Molecular Function: DNA binding (GO:0003677);; Cellular Component: nucleus (GO:0005634);; Biological Process: regulation of transcription, DNA-templated (GO:0006355);; Biological Process: auxin-activated signaling pathway (GO:0009734);;	K14486|6.4e-38|oeu:111388879|K14486 auxin response factor | (RefSeq) auxin response factor 9-like isoform X1	Plant hormone signal transduction (ko04075)	--	--	Auxin response factor	Auxin response factor 17 OS=Arabidopsis thaliana OX=3702 GN=ARF17 PE=2 SV=1	K	Transcription	auxin response factor-like protein [Medicago truncatula]
	MSTRG.30341.4	MTR_5g460920	MTR_5g460920	0.06324	0.134836	0.320813	0	0	0	3.02548e-05	-5.62022	down	--	--	Molecular Function: DNA binding (GO:0003677);; Cellular Component: nucleus (GO:0005634);; Biological Process: regulation of transcription, DNA-templated (GO:0006355);; Biological Process: auxin-activated signaling pathway (GO:0009734);;	K14486|2.4e-37|oeu:111388879|K14486 auxin response factor | (RefSeq) auxin response factor 9-like isoform X1	Plant hormone signal transduction (ko04075)	--	--	Auxin response factor	Auxin response factor 17 OS=Arabidopsis thaliana OX=3702 GN=ARF17 PE=2 SV=1	K	Transcription	auxin response factor-like protein [Medicago truncatula]
	MSTRG.16152.1	MTR_5g460920	MTR_5g460920	0.042455	0.067494	0.225812	0	0	0	0.00589588	-4.03075	down	--	--	Molecular Function: DNA binding (GO:0003677);; Cellular Component: nucleus (GO:0005634);; Biological Process: regulation of transcription, DNA-templated (GO:0006355);; Biological Process: auxin-activated signaling pathway (GO:0009734);;	K14486|2.4e-37|oeu:111388879|K14486 auxin response factor | (RefSeq) auxin response factor 9-like isoform X1	Plant hormone signal transduction (ko04075)	--	--	Auxin response factor	Auxin response factor 17 OS=Arabidopsis thaliana OX=3702 GN=ARF17 PE=2 SV=1	K	Transcription	auxin response factor-like protein [Medicago truncatula]
	MSTRG.38215.1	MTR_5g460920	MTR_5g460920	0.058531	0.050135	0.251271	0	0	0	0.00328336	-4.25117	down	--	--	Molecular Function: DNA binding (GO:0003677);; Cellular Component: nucleus (GO:0005634);; Biological Process: regulation of transcription, DNA-templated (GO:0006355);; Biological Process: auxin-activated signaling pathway (GO:0009734);;	K14486|2.4e-37|oeu:111388879|K14486 auxin response factor | (RefSeq) auxin response factor 9-like isoform X1	Plant hormone signal transduction (ko04075)	--	--	Auxin response factor	Auxin response factor 17 OS=Arabidopsis thaliana OX=3702 GN=ARF17 PE=2 SV=1	K	Transcription	auxin response factor-like protein [Medicago truncatula]
	MSTRG.34338.2	MTR_5g060780	MTR_5g060780	0.627394	2.50764	1.26955	0.051532	0.229135	0.062166	5.24977e-05	-3.3284	down	--	--	Molecular Function: DNA binding (GO:0003677);; Cellular Component: nucleus (GO:0005634);; Biological Process: regulation of transcription, DNA-templated (GO:0006355);; Biological Process: auxin-activated signaling pathway (GO:0009734);;	K14486|6.4e-38|oeu:111388879|K14486 auxin response factor | (RefSeq) auxin response factor 9-like isoform X1	Plant hormone signal transduction (ko04075)	--	--	Auxin response factor	Auxin response factor 17 OS=Arabidopsis thaliana OX=3702 GN=ARF17 PE=2 SV=1	K	Transcription	auxin response factor-like protein [Medicago truncatula]
	MSTRG.34338.27	MTR_5g060780	MTR_5g060780	3.44387	14.1296	4.02121	0	0	0.198124	0.00405885	-4.24596	down	--	--	Molecular Function: DNA binding (GO:0003677);; Cellular Component: nucleus (GO:0005634);; Biological Process: regulation of transcription, DNA-templated (GO:0006355);; Biological Process: auxin-activated signaling pathway (GO:0009734);;	K14486|6.4e-38|oeu:111388879|K14486 auxin response factor | (RefSeq) auxin response factor 9-like isoform X1	Plant hormone signal transduction (ko04075)	--	--	Auxin response factor	Auxin response factor 17 OS=Arabidopsis thaliana OX=3702 GN=ARF17 PE=2 SV=1	K	Transcription	auxin response factor-like protein [Medicago truncatula]
	MSTRG.38170.1	MTR_5g060780	MTR_5g060780	0.092859	0.737216	0.454998	0	0	0	1.38381e-07	-6.8569	down	--	--	Molecular Function: DNA binding (GO:0003677);; Cellular Component: nucleus (GO:0005634);; Biological Process: regulation of transcription, DNA-templated (GO:0006355);; Biological Process: auxin-activated signaling pathway (GO:0009734);;	K14486|6.4e-38|oeu:111388879|K14486 auxin response factor | (RefSeq) auxin response factor 9-like isoform X1	Plant hormone signal transduction (ko04075)	--	--	Auxin response factor	Auxin response factor 17 OS=Arabidopsis thaliana OX=3702 GN=ARF17 PE=2 SV=1	K	Transcription	auxin response factor-like protein [Medicago truncatula]
	MSTRG.7772.1	MTR_5g060780	MTR_5g060780	0.198976	0.470831	0.275183	0.017357	0.022181	0.02205	2.87667e-07	-3.53168	down	--	--	Molecular Function: DNA binding (GO:0003677);; Cellular Component: nucleus (GO:0005634);; Biological Process: regulation of transcription, DNA-templated (GO:0006355);; Biological Process: auxin-activated signaling pathway (GO:0009734);;	K14486|6.4e-38|oeu:111388879|K14486 auxin response factor | (RefSeq) auxin response factor 9-like isoform X1	Plant hormone signal transduction (ko04075)	--	--	Auxin response factor	Auxin response factor 17 OS=Arabidopsis thaliana OX=3702 GN=ARF17 PE=2 SV=1	K	Transcription	auxin response factor-like protein [Medicago truncatula]
	MSTRG.34452.1	MTR_5g460920	MTR_5g460920	0.015443	0.07319	0.19895	0	0	0	0.0052503	-4.10477	down	--	--	Molecular Function: DNA binding (GO:0003677);; Cellular Component: nucleus (GO:0005634);; Biological Process: regulation of transcription, DNA-templated (GO:0006355);; Biological Process: auxin-activated signaling pathway (GO:0009734);;	K14486|2.4e-37|oeu:111388879|K14486 auxin response factor | (RefSeq) auxin response factor 9-like isoform X1	Plant hormone signal transduction (ko04075)	--	--	Auxin response factor	Auxin response factor 17 OS=Arabidopsis thaliana OX=3702 GN=ARF17 PE=2 SV=1	K	Transcription	auxin response factor-like protein [Medicago truncatula]
	MSTRG.38169.14	MTR_5g060780	MTR_5g060780	1.1157	2.57192	1.54156	0.012122	0.006232	0.20672	4.17133e-05	-3.78937	down	--	--	Molecular Function: DNA binding (GO:0003677);; Cellular Component: nucleus (GO:0005634);; Biological Process: regulation of transcription, DNA-templated (GO:0006355);; Biological Process: auxin-activated signaling pathway (GO:0009734);;	K14486|6.4e-38|oeu:111388879|K14486 auxin response factor | (RefSeq) auxin response factor 9-like isoform X1	Plant hormone signal transduction (ko04075)	--	--	Auxin response factor	Auxin response factor 17 OS=Arabidopsis thaliana OX=3702 GN=ARF17 PE=2 SV=1	K	Transcription	auxin response factor-like protein [Medicago truncatula]
	MSTRG.34338.35	MTR_5g460920	MTR_5g460920	1.43458	2.20194	6.02224	0.423661	0.275222	0.259715	4.02449e-06	-3.06897	down	--	--	Molecular Function: DNA binding (GO:0003677);; Cellular Component: nucleus (GO:0005634);; Biological Process: regulation of transcription, DNA-templated (GO:0006355);; Biological Process: auxin-activated signaling pathway (GO:0009734);;	K14486|2.4e-37|oeu:111388879|K14486 auxin response factor | (RefSeq) auxin response factor 9-like isoform X1	Plant hormone signal transduction (ko04075)	--	--	Auxin response factor	Auxin response factor 17 OS=Arabidopsis thaliana OX=3702 GN=ARF17 PE=2 SV=1	K	Transcription	auxin response factor-like protein [Medicago truncatula]
	MSTRG.1922.1	MTR_5g060780	MTR_5g060780	0.130692	0.333099	0.232508	0	0	0	0.000347945	-4.9209	down	--	--	Molecular Function: DNA binding (GO:0003677);; Cellular Component: nucleus (GO:0005634);; Biological Process: regulation of transcription, DNA-templated (GO:0006355);; Biological Process: auxin-activated signaling pathway (GO:0009734);;	K14486|6.4e-38|oeu:111388879|K14486 auxin response factor | (RefSeq) auxin response factor 9-like isoform X1	Plant hormone signal transduction (ko04075)	--	--	Auxin response factor	Auxin response factor 17 OS=Arabidopsis thaliana OX=3702 GN=ARF17 PE=2 SV=1	K	Transcription	auxin response factor-like protein [Medicago truncatula]
Small auxin up-regulated	MSTRG.34338.1	MTR_4g021810	MTR_4g021810	10.454	17.8589	19.6563	0	0	0	2.19646e-25	-11.0238	down	--	--	Biological Process: response to auxin (GO:0009733);;	K14488|1.5e-34|cam:101505346|K14488 SAUR family protein | (RefSeq) uncharacterized LOC101505346	Plant hormone signal transduction (ko04075)	--	--	Auxin responsive protein	Auxin-induced protein 15A OS=Glycine max OX=3847 PE=2 SV=1	S	Function unknown	SAUR-like auxin-responsive family protein [Medicago truncatula]
	MSTRG.4214.4	MTR_8g022340	MTR_8g022340	0	0	0	1.7437	1.49998	0.688488	3.4034e-11	7.90854	up	--	--	Biological Process: response to auxin (GO:0009733);;	K14488|5.3e-59|mtr:MTR_8g022340|K14488 SAUR family protein | (RefSeq) SAUR-like auxin-responsive family protein	Plant hormone signal transduction (ko04075)	--	--	Auxin responsive protein	--	S	Function unknown	SAUR-like auxin-responsive family protein [Medicago truncatula]
	MSTRG.7235.1	MTR_3g084190	MTR_3g084190	0.063486	0.071502	0.224319	0	0	0	0.00239398	-4.35306	down	--	--	Biological Process: response to auxin (GO:0009733);;	K14488|2.3e-47|mtr:MTR_3g084190|K14488 SAUR family protein | (RefSeq) SAUR-like auxin-responsive family protein	Plant hormone signal transduction (ko04075)	--	--	Auxin responsive protein	Auxin-induced protein X10A OS=Glycine max OX=3847 PE=2 SV=1	S	Function unknown	SAUR-like auxin-responsive family protein [Medicago truncatula]
	MSTRG.7235.1	MTR_4g072470	MTR_4g072470	0.063486	0.071502	0.224319	0	0	0	0.00239398	-4.35306	down	--	--	Biological Process: response to auxin (GO:0009733);;	K14488|4.0e-38|mtr:MTR_4g072690|K14488 SAUR family protein | (RefSeq) SAUR-like auxin-responsive family protein	Plant hormone signal transduction (ko04075)	--	--	Auxin responsive protein	Auxin-induced protein X10A OS=Glycine max OX=3847 PE=2 SV=1	S	Function unknown	SAUR-like auxin-responsive family protein [Medicago truncatula]
	MSTRG.7235.1	MTR_4g072490	MTR_4g072490	0.063486	0.071502	0.224319	0	0	0	0.00239398	-4.35306	down	--	--	Biological Process: response to auxin (GO:0009733);;	K14488|5.3e-43|mtr:MTR_4g072490|K14488 SAUR family protein | (RefSeq) SAUR-like auxin-responsive family protein	Plant hormone signal transduction (ko04075)	--	--	Auxin responsive protein	Auxin-induced protein 10A5 OS=Glycine max OX=3847 PE=2 SV=1	--	--	SAUR-like auxin-responsive family protein [Medicago truncatula]
	MSTRG.26460.3	MTR_3g110035	MTR_3g110035	2.60754	9.43689	2.47421	0.090017	0	0.113264	2.49452e-07	-5.23367	down	--	--	Biological Process: response to auxin (GO:0009733);;	K14488|2.6e-23|cam:101502027|K14488 SAUR family protein | (RefSeq) auxin-induced protein X10A-like	Plant hormone signal transduction (ko04075)	--	--	Auxin responsive protein	Auxin-induced protein X10A OS=Glycine max OX=3847 PE=2 SV=1	--	--	SAUR-like auxin-responsive family protein [Medicago truncatula]
	MSTRG.26460.3	MTR_4g072510	MTR_4g072510	2.60754	9.43689	2.47421	0.090017	0	0.113264	2.49452e-07	-5.23367	down	--	--	Biological Process: response to auxin (GO:0009733);;	K14488|1.4e-43|mtr:MTR_4g072510|K14488 SAUR family protein | (RefSeq) SAUR-like auxin-responsive family protein	Plant hormone signal transduction (ko04075)	--	--	Auxin responsive protein	Auxin-induced protein X10A OS=Glycine max OX=3847 PE=2 SV=1	--	--	SAUR-like auxin-responsive family protein [Medicago truncatula]
	MSTRG.26460.3	MTR_4g072530	MTR_4g072530	2.60754	9.43689	2.47421	0.090017	0	0.113264	2.49452e-07	-5.23367	down	--	--	Biological Process: response to auxin (GO:0009733);;	K14488|3.2e-46|mtr:MTR_4g072530|K14488 SAUR family protein | (RefSeq) SAUR-like auxin-responsive family protein	Plant hormone signal transduction (ko04075)	--	--	Auxin responsive protein	Auxin-induced protein 6B OS=Glycine max OX=3847 PE=2 SV=1	S	Function unknown	SAUR-like auxin-responsive family protein [Medicago truncatula]
	MSTRG.25094.1	MTR_4g072630	MTR_4g072630	0.124327	0.068233	0.108219	0.158356	0.940768	0.35171	0.0054313	2.16077	up	--	--	Biological Process: response to auxin (GO:0009733);;	K14488|2.4e-43|mtr:MTR_4g072630|K14488 SAUR family protein | (RefSeq) SAUR-like auxin-responsive family protein	Plant hormone signal transduction (ko04075)	--	--	Auxin responsive protein	Auxin-induced protein X10A OS=Glycine max OX=3847 PE=2 SV=1	--	--	SAUR-like auxin-responsive family protein [Medicago truncatula]
	MSTRG.34338.59	MTR_4g021810	MTR_4g021810	8.15255	23.2828	16.2412	0	0.536991	0.047193	2.28342e-05	-5.11041	down	--	--	Biological Process: response to auxin (GO:0009733);;	K14488|1.5e-34|cam:101505346|K14488 SAUR family protein | (RefSeq) uncharacterized LOC101505346	Plant hormone signal transduction (ko04075)	--	--	Auxin responsive protein	Auxin-induced protein 15A OS=Glycine max OX=3847 PE=2 SV=1	S	Function unknown	SAUR-like auxin-responsive family protein [Medicago truncatula]
	MSTRG.34338.50	MTR_4g021810	MTR_4g021810	1.5938	3.94007	2.61611	0	0	0	6.37546e-12	-8.14555	down	--	--	Biological Process: response to auxin (GO:0009733);;	K14488|1.5e-34|cam:101505346|K14488 SAUR family protein | (RefSeq) uncharacterized LOC101505346	Plant hormone signal transduction (ko04075)	--	--	Auxin responsive protein	Auxin-induced protein 15A OS=Glycine max OX=3847 PE=2 SV=1	S	Function unknown	SAUR-like auxin-responsive family protein [Medicago truncatula]
	MSTRG.38169.6	MTR_4g021810	MTR_4g021810	0.070271	0.945939	0.739913	0.023978	0.003566	0	2.86814e-05	-4.88574	down	--	--	Biological Process: response to auxin (GO:0009733);;	K14488|1.5e-34|cam:101505346|K14488 SAUR family protein | (RefSeq) uncharacterized LOC101505346	Plant hormone signal transduction (ko04075)	--	--	Auxin responsive protein	Auxin-induced protein 15A OS=Glycine max OX=3847 PE=2 SV=1	S	Function unknown	SAUR-like auxin-responsive family protein [Medicago truncatula]
	MSTRG.38216.1	MTR_4g021810	MTR_4g021810	0.030666	0.250763	0.205473	0	0	0	0.00146314	-4.53066	down	--	--	Biological Process: response to auxin (GO:0009733);;	K14488|1.5e-34|cam:101505346|K14488 SAUR family protein | (RefSeq) uncharacterized LOC101505346	Plant hormone signal transduction (ko04075)	--	--	Auxin responsive protein	Auxin-induced protein 15A OS=Glycine max OX=3847 PE=2 SV=1	S	Function unknown	SAUR-like auxin-responsive family protein [Medicago truncatula]
	MSTRG.18819.1	MTR_4g021810	MTR_4g021810	0.091452	0.210134	0.326144	0.019071	0.03871	0.032831	0.00322493	-2.25868	down	--	--	Biological Process: response to auxin (GO:0009733);;	K14488|1.5e-34|cam:101505346|K14488 SAUR family protein | (RefSeq) uncharacterized LOC101505346	Plant hormone signal transduction (ko04075)	--	--	Auxin responsive protein	Auxin-induced protein 15A OS=Glycine max OX=3847 PE=2 SV=1	S	Function unknown	SAUR-like auxin-responsive family protein [Medicago truncatula]
	MSTRG.22125.1	MTR_4g021810	MTR_4g021810	0.080955	0.216272	0.145097	0	0	0	0.00663504	-3.96166	down	--	--	Biological Process: response to auxin (GO:0009733);;	K14488|1.5e-34|cam:101505346|K14488 SAUR family protein | (RefSeq) uncharacterized LOC101505346	Plant hormone signal transduction (ko04075)	--	--	Auxin responsive protein	Auxin-induced protein 15A OS=Glycine max OX=3847 PE=2 SV=1	S	Function unknown	SAUR-like auxin-responsive family protein [Medicago truncatula]
	MSTRG.25641.1	MTR_4g072630	MTR_4g072630	0	0.009894	0	0.019297	0.500787	0.022258	0.00844032	3.67094	up	--	--	Biological Process: response to auxin (GO:0009733);;	K14488|2.4e-43|mtr:MTR_4g072630|K14488 SAUR family protein | (RefSeq) SAUR-like auxin-responsive family protein	Plant hormone signal transduction (ko04075)	--	--	Auxin responsive protein	Auxin-induced protein X10A OS=Glycine max OX=3847 PE=2 SV=1	--	--	SAUR-like auxin-responsive family protein [Medicago truncatula]
	MSTRG.30341.4	MTR_3g084190	MTR_3g084190	0.06324	0.134836	0.320813	0	0	0	3.02548e-05	-5.62022	down	--	--	Biological Process: response to auxin (GO:0009733);;	K14488|2.3e-47|mtr:MTR_3g084190|K14488 SAUR family protein | (RefSeq) SAUR-like auxin-responsive family protein	Plant hormone signal transduction (ko04075)	--	--	Auxin responsive protein	Auxin-induced protein X10A OS=Glycine max OX=3847 PE=2 SV=1	S	Function unknown	SAUR-like auxin-responsive family protein [Medicago truncatula]
	MSTRG.30341.4	MTR_4g072470	MTR_4g072470	0.06324	0.134836	0.320813	0	0	0	3.02548e-05	-5.62022	down	--	--	Biological Process: response to auxin (GO:0009733);;	K14488|4.0e-38|mtr:MTR_4g072690|K14488 SAUR family protein | (RefSeq) SAUR-like auxin-responsive family protein	Plant hormone signal transduction (ko04075)	--	--	Auxin responsive protein	Auxin-induced protein X10A OS=Glycine max OX=3847 PE=2 SV=1	S	Function unknown	SAUR-like auxin-responsive family protein [Medicago truncatula]
	MSTRG.30341.4	MTR_4g072490	MTR_4g072490	0.06324	0.134836	0.320813	0	0	0	3.02548e-05	-5.62022	down	--	--	Biological Process: response to auxin (GO:0009733);;	K14488|5.3e-43|mtr:MTR_4g072490|K14488 SAUR family protein | (RefSeq) SAUR-like auxin-responsive family protein	Plant hormone signal transduction (ko04075)	--	--	Auxin responsive protein	Auxin-induced protein 10A5 OS=Glycine max OX=3847 PE=2 SV=1	--	--	SAUR-like auxin-responsive family protein [Medicago truncatula]
	MSTRG.16152.1	MTR_3g084190	MTR_3g084190	0.042455	0.067494	0.225812	0	0	0	0.00589588	-4.03075	down	--	--	Biological Process: response to auxin (GO:0009733);;	K14488|2.3e-47|mtr:MTR_3g084190|K14488 SAUR family protein | (RefSeq) SAUR-like auxin-responsive family protein	Plant hormone signal transduction (ko04075)	--	--	Auxin responsive protein	Auxin-induced protein X10A OS=Glycine max OX=3847 PE=2 SV=1	S	Function unknown	SAUR-like auxin-responsive family protein [Medicago truncatula]
	MSTRG.16152.1	MTR_4g072470	MTR_4g072470	0.042455	0.067494	0.225812	0	0	0	0.00589588	-4.03075	down	--	--	Biological Process: response to auxin (GO:0009733);;	K14488|4.0e-38|mtr:MTR_4g072690|K14488 SAUR family protein | (RefSeq) SAUR-like auxin-responsive family protein	Plant hormone signal transduction (ko04075)	--	--	Auxin responsive protein	Auxin-induced protein X10A OS=Glycine max OX=3847 PE=2 SV=1	S	Function unknown	SAUR-like auxin-responsive family protein [Medicago truncatula]
	MSTRG.16152.1	MTR_4g072490	MTR_4g072490	0.042455	0.067494	0.225812	0	0	0	0.00589588	-4.03075	down	--	--	Biological Process: response to auxin (GO:0009733);;	K14488|5.3e-43|mtr:MTR_4g072490|K14488 SAUR family protein | (RefSeq) SAUR-like auxin-responsive family protein	Plant hormone signal transduction (ko04075)	--	--	Auxin responsive protein	Auxin-induced protein 10A5 OS=Glycine max OX=3847 PE=2 SV=1	--	--	SAUR-like auxin-responsive family protein [Medicago truncatula]
	MSTRG.16152.1	MTR_8g101530	MTR_8g101530	0.042455	0.067494	0.225812	0	0	0	0.00589588	-4.03075	down	--	--	Biological Process: response to auxin (GO:0009733);;	K14488|2.4e-83|mtr:MTR_8g101530|K14488 SAUR family protein | (RefSeq) SAUR-like auxin-responsive family protein	Plant hormone signal transduction (ko04075)	--	--	Auxin responsive protein	--	--	--	SAUR-like auxin-responsive family protein [Medicago truncatula]
	MSTRG.19087.2	MTR_4g021810	MTR_4g021810	0.099109	0.207286	0.176905	0	0	0	8.71628e-05	-5.2785	down	--	--	Biological Process: response to auxin (GO:0009733);;	K14488|1.5e-34|cam:101505346|K14488 SAUR family protein | (RefSeq) uncharacterized LOC101505346	Plant hormone signal transduction (ko04075)	--	--	Auxin responsive protein	Auxin-induced protein 15A OS=Glycine max OX=3847 PE=2 SV=1	S	Function unknown	SAUR-like auxin-responsive family protein [Medicago truncatula]
	MSTRG.38215.1	MTR_3g084190	MTR_3g084190	0.058531	0.050135	0.251271	0	0	0	0.00328336	-4.25117	down	--	--	Biological Process: response to auxin (GO:0009733);;	K14488|2.3e-47|mtr:MTR_3g084190|K14488 SAUR family protein | (RefSeq) SAUR-like auxin-responsive family protein	Plant hormone signal transduction (ko04075)	--	--	Auxin responsive protein	Auxin-induced protein X10A OS=Glycine max OX=3847 PE=2 SV=1	S	Function unknown	SAUR-like auxin-responsive family protein [Medicago truncatula]
	MSTRG.38215.1	MTR_4g072470	MTR_4g072470	0.058531	0.050135	0.251271	0	0	0	0.00328336	-4.25117	down	--	--	Biological Process: response to auxin (GO:0009733);;	K14488|4.0e-38|mtr:MTR_4g072690|K14488 SAUR family protein | (RefSeq) SAUR-like auxin-responsive family protein	Plant hormone signal transduction (ko04075)	--	--	Auxin responsive protein	Auxin-induced protein X10A OS=Glycine max OX=3847 PE=2 SV=1	S	Function unknown	SAUR-like auxin-responsive family protein [Medicago truncatula]
	MSTRG.38215.1	MTR_4g072490	MTR_4g072490	0.058531	0.050135	0.251271	0	0	0	0.00328336	-4.25117	down	--	--	Biological Process: response to auxin (GO:0009733);;	K14488|5.3e-43|mtr:MTR_4g072490|K14488 SAUR family protein | (RefSeq) SAUR-like auxin-responsive family protein	Plant hormone signal transduction (ko04075)	--	--	Auxin responsive protein	Auxin-induced protein 10A5 OS=Glycine max OX=3847 PE=2 SV=1	--	--	SAUR-like auxin-responsive family protein [Medicago truncatula]
	MSTRG.38215.1	MTR_8g101530	MTR_8g101530	0.058531	0.050135	0.251271	0	0	0	0.00328336	-4.25117	down	--	--	Biological Process: response to auxin (GO:0009733);;	K14488|2.4e-83|mtr:MTR_8g101530|K14488 SAUR family protein | (RefSeq) SAUR-like auxin-responsive family protein	Plant hormone signal transduction (ko04075)	--	--	Auxin responsive protein	--	--	--	SAUR-like auxin-responsive family protein [Medicago truncatula]
	MSTRG.18854.1	MTR_4g072660	MTR_4g072660	0.316838	0.084535	0.090988	0	0	0.006603	0.000667078	-4.09684	down	--	--	Biological Process: response to auxin (GO:0009733);;	K14488|1.3e-44|mtr:MTR_4g072660|K14488 SAUR family protein | (RefSeq) SAUR-like auxin-responsive family protein	Plant hormone signal transduction (ko04075)	--	--	Auxin responsive protein	Auxin-induced protein 15A OS=Glycine max OX=3847 PE=2 SV=1	--	--	SAUR-like auxin-responsive family protein [Medicago truncatula]
	MSTRG.18854.1	MTR_4g072850	MTR_4g072850	0.316838	0.084535	0.090988	0	0	0.006603	0.000667078	-4.09684	down	--	--	Biological Process: response to auxin (GO:0009733);;	K14488|3.0e-47|mtr:MTR_4g072850|K14488 SAUR family protein | (RefSeq) SAUR-like auxin-responsive family protein	Plant hormone signal transduction (ko04075)	--	--	Auxin responsive protein	Auxin-induced protein 6B OS=Glycine max OX=3847 PE=2 SV=1	--	--	SAUR-like auxin-responsive family protein [Medicago truncatula]
	MSTRG.34338.22	MTR_4g021810	MTR_4g021810	3.05073	7.51697	6.22679	0.06138	0	0	1.2857e-07	-6.40067	down	--	--	Biological Process: response to auxin (GO:0009733);;	K14488|1.5e-34|cam:101505346|K14488 SAUR family protein | (RefSeq) uncharacterized LOC101505346	Plant hormone signal transduction (ko04075)	--	--	Auxin responsive protein	Auxin-induced protein 15A OS=Glycine max OX=3847 PE=2 SV=1	S	Function unknown	SAUR-like auxin-responsive family protein [Medicago truncatula]
	MSTRG.35219.9	MTR_4g072630	MTR_4g072630	0	0	0	0.047046	0.167902	0.054352	0.00346956	4.22527	up	--	--	Biological Process: response to auxin (GO:0009733);;	K14488|2.4e-43|mtr:MTR_4g072630|K14488 SAUR family protein | (RefSeq) SAUR-like auxin-responsive family protein	Plant hormone signal transduction (ko04075)	--	--	Auxin responsive protein	Auxin-induced protein X10A OS=Glycine max OX=3847 PE=2 SV=1	--	--	SAUR-like auxin-responsive family protein [Medicago truncatula]
	MSTRG.34338.46	MTR_4g021810	MTR_4g021810	2.3102	4.39615	3.69263	0.072787	0.392285	0.182914	4.90599e-08	-3.68843	down	--	--	Biological Process: response to auxin (GO:0009733);;	K14488|1.5e-34|cam:101505346|K14488 SAUR family protein | (RefSeq) uncharacterized LOC101505346	Plant hormone signal transduction (ko04075)	--	--	Auxin responsive protein	Auxin-induced protein 15A OS=Glycine max OX=3847 PE=2 SV=1	S	Function unknown	SAUR-like auxin-responsive family protein [Medicago truncatula]
	MSTRG.34338.47	MTR_4g021810	MTR_4g021810	3.83077	5.79057	7.48587	0.500847	0.732001	0.957817	6.42852e-09	-2.78752	down	--	--	Biological Process: response to auxin (GO:0009733);;	K14488|1.5e-34|cam:101505346|K14488 SAUR family protein | (RefSeq) uncharacterized LOC101505346	Plant hormone signal transduction (ko04075)	--	--	Auxin responsive protein	Auxin-induced protein 15A OS=Glycine max OX=3847 PE=2 SV=1	S	Function unknown	SAUR-like auxin-responsive family protein [Medicago truncatula]
	MSTRG.34338.8	MTR_4g021810	MTR_4g021810	0.490364	1.95637	3.12695	0.03086	0	0.156369	0.000983156	-3.89143	down	--	--	Biological Process: response to auxin (GO:0009733);;	K14488|1.5e-34|cam:101505346|K14488 SAUR family protein | (RefSeq) uncharacterized LOC101505346	Plant hormone signal transduction (ko04075)	--	--	Auxin responsive protein	Auxin-induced protein 15A OS=Glycine max OX=3847 PE=2 SV=1	S	Function unknown	SAUR-like auxin-responsive family protein [Medicago truncatula]
	MSTRG.34338.2	MTR_4g021810	MTR_4g021810	0.627394	2.50764	1.26955	0.051532	0.229135	0.062166	5.24977e-05	-3.3284	down	--	--	Biological Process: response to auxin (GO:0009733);;	K14488|1.5e-34|cam:101505346|K14488 SAUR family protein | (RefSeq) uncharacterized LOC101505346	Plant hormone signal transduction (ko04075)	--	--	Auxin responsive protein	Auxin-induced protein 15A OS=Glycine max OX=3847 PE=2 SV=1	S	Function unknown	SAUR-like auxin-responsive family protein [Medicago truncatula]
	MSTRG.34338.5	MTR_4g021810	MTR_4g021810	0.712834	1.38552	1.20157	0.104952	0.073448	0.173112	3.14465e-08	-2.99434	down	--	--	Biological Process: response to auxin (GO:0009733);;	K14488|1.5e-34|cam:101505346|K14488 SAUR family protein | (RefSeq) uncharacterized LOC101505346	Plant hormone signal transduction (ko04075)	--	--	Auxin responsive protein	Auxin-induced protein 15A OS=Glycine max OX=3847 PE=2 SV=1	S	Function unknown	SAUR-like auxin-responsive family protein [Medicago truncatula]
	MSTRG.34338.6	MTR_4g072660	MTR_4g072660	1.70109	0.124144	0.061623	0	0	0	1.93106e-05	-6.05088	down	--	--	Biological Process: response to auxin (GO:0009733);;	K14488|1.3e-44|mtr:MTR_4g072660|K14488 SAUR family protein | (RefSeq) SAUR-like auxin-responsive family protein	Plant hormone signal transduction (ko04075)	--	--	Auxin responsive protein	Auxin-induced protein 15A OS=Glycine max OX=3847 PE=2 SV=1	--	--	SAUR-like auxin-responsive family protein [Medicago truncatula]
	MSTRG.34338.6	MTR_4g072850	MTR_4g072850	1.70109	0.124144	0.061623	0	0	0	1.93106e-05	-6.05088	down	--	--	Biological Process: response to auxin (GO:0009733);;	K14488|3.0e-47|mtr:MTR_4g072850|K14488 SAUR family protein | (RefSeq) SAUR-like auxin-responsive family protein	Plant hormone signal transduction (ko04075)	--	--	Auxin responsive protein	Auxin-induced protein 6B OS=Glycine max OX=3847 PE=2 SV=1	--	--	SAUR-like auxin-responsive family protein [Medicago truncatula]
	MSTRG.38171.16	MTR_4g072660	MTR_4g072660	0.431835	0.060363	0.003781	0	0	0	0.000427124	-5.16962	down	--	--	Biological Process: response to auxin (GO:0009733);;	K14488|1.3e-44|mtr:MTR_4g072660|K14488 SAUR family protein | (RefSeq) SAUR-like auxin-responsive family protein	Plant hormone signal transduction (ko04075)	--	--	Auxin responsive protein	Auxin-induced protein 15A OS=Glycine max OX=3847 PE=2 SV=1	--	--	SAUR-like auxin-responsive family protein [Medicago truncatula]
	MSTRG.38171.16	MTR_4g072850	MTR_4g072850	0.431835	0.060363	0.003781	0	0	0	0.000427124	-5.16962	down	--	--	Biological Process: response to auxin (GO:0009733);;	K14488|3.0e-47|mtr:MTR_4g072850|K14488 SAUR family protein | (RefSeq) SAUR-like auxin-responsive family protein	Plant hormone signal transduction (ko04075)	--	--	Auxin responsive protein	Auxin-induced protein 6B OS=Glycine max OX=3847 PE=2 SV=1	--	--	SAUR-like auxin-responsive family protein [Medicago truncatula]
	MSTRG.34338.27	MTR_3g110035	MTR_3g110035	3.44387	14.1296	4.02121	0	0	0.198124	0.00405885	-4.24596	down	--	--	Biological Process: response to auxin (GO:0009733);;	K14488|2.6e-23|cam:101502027|K14488 SAUR family protein | (RefSeq) auxin-induced protein X10A-like	Plant hormone signal transduction (ko04075)	--	--	Auxin responsive protein	Auxin-induced protein X10A OS=Glycine max OX=3847 PE=2 SV=1	--	--	SAUR-like auxin-responsive family protein [Medicago truncatula]
	MSTRG.34338.27	MTR_4g072510	MTR_4g072510	3.44387	14.1296	4.02121	0	0	0.198124	0.00405885	-4.24596	down	--	--	Biological Process: response to auxin (GO:0009733);;	K14488|1.4e-43|mtr:MTR_4g072510|K14488 SAUR family protein | (RefSeq) SAUR-like auxin-responsive family protein	Plant hormone signal transduction (ko04075)	--	--	Auxin responsive protein	Auxin-induced protein X10A OS=Glycine max OX=3847 PE=2 SV=1	--	--	SAUR-like auxin-responsive family protein [Medicago truncatula]
	MSTRG.34338.27	MTR_4g072530	MTR_4g072530	3.44387	14.1296	4.02121	0	0	0.198124	0.00405885	-4.24596	down	--	--	Biological Process: response to auxin (GO:0009733);;	K14488|3.2e-46|mtr:MTR_4g072530|K14488 SAUR family protein | (RefSeq) SAUR-like auxin-responsive family protein	Plant hormone signal transduction (ko04075)	--	--	Auxin responsive protein	Auxin-induced protein 6B OS=Glycine max OX=3847 PE=2 SV=1	S	Function unknown	SAUR-like auxin-responsive family protein [Medicago truncatula]
	MSTRG.38170.2	MTR_3g110035	MTR_3g110035	0.142232	0.380994	0.000293	0	0	0	0.000495392	-5.04295	down	--	--	Biological Process: response to auxin (GO:0009733);;	K14488|2.6e-23|cam:101502027|K14488 SAUR family protein | (RefSeq) auxin-induced protein X10A-like	Plant hormone signal transduction (ko04075)	--	--	Auxin responsive protein	Auxin-induced protein X10A OS=Glycine max OX=3847 PE=2 SV=1	--	--	SAUR-like auxin-responsive family protein [Medicago truncatula]
	MSTRG.38170.2	MTR_4g072510	MTR_4g072510	0.142232	0.380994	0.000293	0	0	0	0.000495392	-5.04295	down	--	--	Biological Process: response to auxin (GO:0009733);;	K14488|1.4e-43|mtr:MTR_4g072510|K14488 SAUR family protein | (RefSeq) SAUR-like auxin-responsive family protein	Plant hormone signal transduction (ko04075)	--	--	Auxin responsive protein	Auxin-induced protein X10A OS=Glycine max OX=3847 PE=2 SV=1	--	--	SAUR-like auxin-responsive family protein [Medicago truncatula]
	MSTRG.38170.2	MTR_4g072530	MTR_4g072530	0.142232	0.380994	0.000293	0	0	0	0.000495392	-5.04295	down	--	--	Biological Process: response to auxin (GO:0009733);;	K14488|3.2e-46|mtr:MTR_4g072530|K14488 SAUR family protein | (RefSeq) SAUR-like auxin-responsive family protein	Plant hormone signal transduction (ko04075)	--	--	Auxin responsive protein	Auxin-induced protein 6B OS=Glycine max OX=3847 PE=2 SV=1	S	Function unknown	SAUR-like auxin-responsive family protein [Medicago truncatula]
	MSTRG.38170.1	MTR_4g021810	MTR_4g021810	0.092859	0.737216	0.454998	0	0	0	1.38381e-07	-6.8569	down	--	--	Biological Process: response to auxin (GO:0009733);;	K14488|1.5e-34|cam:101505346|K14488 SAUR family protein | (RefSeq) uncharacterized LOC101505346	Plant hormone signal transduction (ko04075)	--	--	Auxin responsive protein	Auxin-induced protein 15A OS=Glycine max OX=3847 PE=2 SV=1	S	Function unknown	SAUR-like auxin-responsive family protein [Medicago truncatula]
	MSTRG.38168.9	MTR_4g021810	MTR_4g021810	0.762284	1.15066	1.55841	0.103319	0.01063	0.04132	1.8496e-08	-4.02833	down	--	--	Biological Process: response to auxin (GO:0009733);;	K14488|1.5e-34|cam:101505346|K14488 SAUR family protein | (RefSeq) uncharacterized LOC101505346	Plant hormone signal transduction (ko04075)	--	--	Auxin responsive protein	Auxin-induced protein 15A OS=Glycine max OX=3847 PE=2 SV=1	S	Function unknown	SAUR-like auxin-responsive family protein [Medicago truncatula]
	MSTRG.14896.4	MTR_3g117630	MTR_3g117630	0.095083	0.01988	0.042789	0.263575	0.254852	0.290333	0.000462426	2.22048	up	--	--	Biological Process: response to auxin (GO:0009733);;	K14488|3.0e-47|mtr:MTR_3g117630|K14488 SAUR family protein | (RefSeq) SAUR-like auxin-responsive family protein	Plant hormone signal transduction (ko04075)	--	--	Auxin responsive protein	Auxin-induced protein X10A OS=Glycine max OX=3847 PE=2 SV=1	S	Function unknown	SAUR-like auxin-responsive family protein [Medicago truncatula]
	MSTRG.14896.8	MTR_3g117630	MTR_3g117630	0.159656	0.127056	0.069504	0.439936	0.369649	0.406565	0.000599859	1.73016	up	--	--	Biological Process: response to auxin (GO:0009733);;	K14488|3.0e-47|mtr:MTR_3g117630|K14488 SAUR family protein | (RefSeq) SAUR-like auxin-responsive family protein	Plant hormone signal transduction (ko04075)	--	--	Auxin responsive protein	Auxin-induced protein X10A OS=Glycine max OX=3847 PE=2 SV=1	S	Function unknown	SAUR-like auxin-responsive family protein [Medicago truncatula]
	MSTRG.14896.8	MTR_8g096470	MTR_8g096470	0.159656	0.127056	0.069504	0.439936	0.369649	0.406565	0.000599859	1.73016	up	--	--	Biological Process: response to auxin (GO:0009733);;	K14488|4.5e-50|mtr:MTR_8g096440|K14488 SAUR family protein | (RefSeq) SAUR-like auxin-responsive family protein	Plant hormone signal transduction (ko04075)	--	--	Auxin responsive protein	--	--	--	SAUR-like auxin-responsive family protein [Medicago truncatula]
	MSTRG.16262.1	MTR_4g021810	MTR_4g021810	0.078536	0.150714	0.122837	0	0	0	0.00800208	-3.88333	down	--	--	Biological Process: response to auxin (GO:0009733);;	K14488|1.5e-34|cam:101505346|K14488 SAUR family protein | (RefSeq) uncharacterized LOC101505346	Plant hormone signal transduction (ko04075)	--	--	Auxin responsive protein	Auxin-induced protein 15A OS=Glycine max OX=3847 PE=2 SV=1	S	Function unknown	SAUR-like auxin-responsive family protein [Medicago truncatula]
	MSTRG.34452.1	MTR_3g084190	MTR_3g084190	0.015443	0.07319	0.19895	0	0	0	0.0052503	-4.10477	down	--	--	Biological Process: response to auxin (GO:0009733);;	K14488|2.3e-47|mtr:MTR_3g084190|K14488 SAUR family protein | (RefSeq) SAUR-like auxin-responsive family protein	Plant hormone signal transduction (ko04075)	--	--	Auxin responsive protein	Auxin-induced protein X10A OS=Glycine max OX=3847 PE=2 SV=1	S	Function unknown	SAUR-like auxin-responsive family protein [Medicago truncatula]
	MSTRG.34452.1	MTR_4g072470	MTR_4g072470	0.015443	0.07319	0.19895	0	0	0	0.0052503	-4.10477	down	--	--	Biological Process: response to auxin (GO:0009733);;	K14488|4.0e-38|mtr:MTR_4g072690|K14488 SAUR family protein | (RefSeq) SAUR-like auxin-responsive family protein	Plant hormone signal transduction (ko04075)	--	--	Auxin responsive protein	Auxin-induced protein X10A OS=Glycine max OX=3847 PE=2 SV=1	S	Function unknown	SAUR-like auxin-responsive family protein [Medicago truncatula]
	MSTRG.34452.1	MTR_4g072490	MTR_4g072490	0.015443	0.07319	0.19895	0	0	0	0.0052503	-4.10477	down	--	--	Biological Process: response to auxin (GO:0009733);;	K14488|5.3e-43|mtr:MTR_4g072490|K14488 SAUR family protein | (RefSeq) SAUR-like auxin-responsive family protein	Plant hormone signal transduction (ko04075)	--	--	Auxin responsive protein	Auxin-induced protein 10A5 OS=Glycine max OX=3847 PE=2 SV=1	--	--	SAUR-like auxin-responsive family protein [Medicago truncatula]
	MSTRG.34452.1	MTR_8g101530	MTR_8g101530	0.015443	0.07319	0.19895	0	0	0	0.0052503	-4.10477	down	--	--	Biological Process: response to auxin (GO:0009733);;	K14488|2.4e-83|mtr:MTR_8g101530|K14488 SAUR family protein | (RefSeq) SAUR-like auxin-responsive family protein	Plant hormone signal transduction (ko04075)	--	--	Auxin responsive protein	--	--	--	SAUR-like auxin-responsive family protein [Medicago truncatula]
	MSTRG.29835.1	MTR_4g072465	MTR_4g072465	0.080174	0.124927	0.079541	0	0	0	0.00019788	-5.05846	down	--	--	Biological Process: response to auxin (GO:0009733);;	K14488|6.8e-38|mtr:MTR_4g072540|K14488 SAUR family protein | (RefSeq) SAUR-like auxin-responsive family protein	Plant hormone signal transduction (ko04075)	--	--	Auxin responsive protein	Auxin-induced protein X10A OS=Glycine max OX=3847 PE=2 SV=1	--	--	SAUR-like auxin-responsive family protein [Medicago truncatula]
	MSTRG.25369.5	MTR_1g063310	MTR_1g063310	0.028435	0.037242	0.103233	0	0	0	0.000205575	-5.098	down	--	--	Biological Process: response to auxin (GO:0009733);;	K14488|1.6e-22|rcu:8284489|K14488 SAUR family protein | (RefSeq) auxin-responsive protein SAUR19	Plant hormone signal transduction (ko04075)	--	--	Auxin responsive protein	--	S	Function unknown	SAUR-like auxin-responsive family protein [Medicago truncatula]
	MSTRG.34338.35	MTR_3g084190	MTR_3g084190	1.43458	2.20194	6.02224	0.423661	0.275222	0.259715	4.02449e-06	-3.06897	down	--	--	Biological Process: response to auxin (GO:0009733);;	K14488|2.3e-47|mtr:MTR_3g084190|K14488 SAUR family protein | (RefSeq) SAUR-like auxin-responsive family protein	Plant hormone signal transduction (ko04075)	--	--	Auxin responsive protein	Auxin-induced protein X10A OS=Glycine max OX=3847 PE=2 SV=1	S	Function unknown	SAUR-like auxin-responsive family protein [Medicago truncatula]
	MSTRG.34338.35	MTR_4g072470	MTR_4g072470	1.43458	2.20194	6.02224	0.423661	0.275222	0.259715	4.02449e-06	-3.06897	down	--	--	Biological Process: response to auxin (GO:0009733);;	K14488|4.0e-38|mtr:MTR_4g072690|K14488 SAUR family protein | (RefSeq) SAUR-like auxin-responsive family protein	Plant hormone signal transduction (ko04075)	--	--	Auxin responsive protein	Auxin-induced protein X10A OS=Glycine max OX=3847 PE=2 SV=1	S	Function unknown	SAUR-like auxin-responsive family protein [Medicago truncatula]
	MSTRG.34338.35	MTR_4g072490	MTR_4g072490	1.43458	2.20194	6.02224	0.423661	0.275222	0.259715	4.02449e-06	-3.06897	down	--	--	Biological Process: response to auxin (GO:0009733);;	K14488|5.3e-43|mtr:MTR_4g072490|K14488 SAUR family protein | (RefSeq) SAUR-like auxin-responsive family protein	Plant hormone signal transduction (ko04075)	--	--	Auxin responsive protein	Auxin-induced protein 10A5 OS=Glycine max OX=3847 PE=2 SV=1	--	--	SAUR-like auxin-responsive family protein [Medicago truncatula]
	MSTRG.34338.35	MTR_8g101530	MTR_8g101530	1.43458	2.20194	6.02224	0.423661	0.275222	0.259715	4.02449e-06	-3.06897	down	--	--	Biological Process: response to auxin (GO:0009733);;	K14488|2.4e-83|mtr:MTR_8g101530|K14488 SAUR family protein | (RefSeq) SAUR-like auxin-responsive family protein	Plant hormone signal transduction (ko04075)	--	--	Auxin responsive protein	--	--	--	SAUR-like auxin-responsive family protein [Medicago truncatula]
	MSTRG.22907.1	MTR_4g021810	MTR_4g021810	0.068678	0.126357	0.222328	0	0	0	0.00161623	-4.46982	down	--	--	Biological Process: response to auxin (GO:0009733);;	K14488|1.5e-34|cam:101505346|K14488 SAUR family protein | (RefSeq) uncharacterized LOC101505346	Plant hormone signal transduction (ko04075)	--	--	Auxin responsive protein	Auxin-induced protein 15A OS=Glycine max OX=3847 PE=2 SV=1	S	Function unknown	SAUR-like auxin-responsive family protein [Medicago truncatula]
	MSTRG.1922.1	MTR_4g021810	MTR_4g021810	0.130692	0.333099	0.232508	0	0	0	0.000347945	-4.9209	down	--	--	Biological Process: response to auxin (GO:0009733);;	K14488|1.5e-34|cam:101505346|K14488 SAUR family protein | (RefSeq) uncharacterized LOC101505346	Plant hormone signal transduction (ko04075)	--	--	Auxin responsive protein	Auxin-induced protein 15A OS=Glycine max OX=3847 PE=2 SV=1	S	Function unknown	SAUR-like auxin-responsive family protein [Medicago truncatula]
	MSTRG.38168.8	MTR_4g021810	MTR_4g021810	0.404658	0.773326	1.23535	0	0.09563	0	0.0081058	-3.47457	down	--	--	Biological Process: response to auxin (GO:0009733);;	K14488|1.5e-34|cam:101505346|K14488 SAUR family protein | (RefSeq) uncharacterized LOC101505346	Plant hormone signal transduction (ko04075)	--	--	Auxin responsive protein	Auxin-induced protein 15A OS=Glycine max OX=3847 PE=2 SV=1	S	Function unknown	SAUR-like auxin-responsive family protein [Medicago truncatula]
Others	MSTRG.15070.2	MTR_4g014460	MTR_4g014460	0.141906	0.087066	0.183481	0.621202	0.553923	0.726533	0.000155674	2.09815	up	--	--	Molecular Function: protein phosphatase inhibitor activity (GO:0004864);; Cellular Component: nucleus (GO:0005634);; Cellular Component: cytoplasm (GO:0005737);; Biological Process: abscisic acid-activated signaling pathway (GO:0009738);; Molecular Function: abscisic acid binding (GO:0010427);; Molecular Function: signaling receptor activity (GO:0038023);; Biological Process: regulation of protei…	K14496|4.0e-119|mtr:MTR_4g014460|K14496 abscisic acid receptor PYR/PYL family | (RefSeq) abscisic acid receptor	MAPK signaling pathway - plant (ko04016);; Plant hormone signal transduction (ko04075)	--	--	Polyketide cyclase / dehydrase and lipid transport	Abscisic acid receptor PYL4 OS=Arabidopsis thaliana OX=3702 GN=PYL4 PE=1 SV=1	S	Function unknown	abscisic acid receptor PYL4 [Medicago truncatula]
	MSTRG.18058.8	MTR_4g085910	MTR_4g085910	1.18121	1.10482	1.17022	0.661068	0.544301	0.594553	0.00247508	-0.85698	down	--	--	Molecular Function: transcription factor activity, sequence-specific DNA binding (GO:0003700);; Cellular Component: nucleus (GO:0005634);; Biological Process: positive regulation of transcription, DNA-templated (GO:0045893);;	K14432|3.2e-209|mtr:MTR_4g085910|K14432 ABA responsive element binding factor | (RefSeq) ABA response element-binding factor	Plant hormone signal transduction (ko04075)	--	--	bZIP transcription factor	ABSCISIC ACID-INSENSITIVE 5-like protein 7 OS=Arabidopsis thaliana OX=3702 GN=ABF4 PE=1 SV=1	K	Transcription	ABSCISIC ACID-INSENSITIVE 5-like protein 7 [Medicago truncatula]
	MSTRG.34338.5	MTR_4g085910	MTR_4g085910	0.712834	1.38552	1.20157	0.104952	0.073448	0.173112	3.14465e-08	-2.99434	down	--	--	Molecular Function: transcription factor activity, sequence-specific DNA binding (GO:0003700);; Cellular Component: nucleus (GO:0005634);; Biological Process: positive regulation of transcription, DNA-templated (GO:0045893);;	K14432|3.2e-209|mtr:MTR_4g085910|K14432 ABA responsive element binding factor | (RefSeq) ABA response element-binding factor	Plant hormone signal transduction (ko04075)	--	--	bZIP transcription factor	ABSCISIC ACID-INSENSITIVE 5-like protein 7 OS=Arabidopsis thaliana OX=3702 GN=ABF4 PE=1 SV=1	K	Transcription	ABSCISIC ACID-INSENSITIVE 5-like protein 7 [Medicago truncatula]
	MSTRG.26460.3	MTR_3g114900	MTR_3g114900	2.60754	9.43689	2.47421	0.090017	0	0.113264	2.49452e-07	-5.23367	down	--		Molecular Function: protein kinase activity (GO:0004672);; Molecular Function: protein serine/threonine kinase activity (GO:0004674);; Molecular Function: ATP binding (GO:0005524);;	K14510|3.1e-56|cmos:111441829|K14510 serine/threonine-protein kinase CTR1 [EC:2.7.11.1] | (RefSeq) serine/threonine-protein kinase CTR1-like	MAPK signaling pathway - plant (ko04016);; Plant hormone signal transduction (ko04075)	[T]	Signal transduction mechanisms	Protein tyrosine and serine/threonine kinase	Serine/threonine-protein kinase STY46 OS=Arabidopsis thaliana OX=3702 GN=STY46 PE=1 SV=1	T	Signal transduction mechanisms	ACT-like tyrosine kinase family protein [Medicago truncatula]
	MSTRG.34338.2	MTR_3g114900	MTR_3g114900	0.627394	2.50764	1.26955	0.051532	0.229135	0.062166	5.24977e-05	-3.3284	down	--		Molecular Function: protein kinase activity (GO:0004672);; Molecular Function: protein serine/threonine kinase activity (GO:0004674);; Molecular Function: ATP binding (GO:0005524);;	K14510|3.1e-56|cmos:111441829|K14510 serine/threonine-protein kinase CTR1 [EC:2.7.11.1] | (RefSeq) serine/threonine-protein kinase CTR1-like	MAPK signaling pathway - plant (ko04016);; Plant hormone signal transduction (ko04075)	[T]	Signal transduction mechanisms	Protein tyrosine and serine/threonine kinase	Serine/threonine-protein kinase STY46 OS=Arabidopsis thaliana OX=3702 GN=STY46 PE=1 SV=1	T	Signal transduction mechanisms	ACT-like tyrosine kinase family protein [Medicago truncatula]
	MSTRG.34338.27	MTR_3g114900	MTR_3g114900	3.44387	14.1296	4.02121	0	0	0.198124	0.00405885	-4.24596	down	--		Molecular Function: protein kinase activity (GO:0004672);; Molecular Function: protein serine/threonine kinase activity (GO:0004674);; Molecular Function: ATP binding (GO:0005524);;	K14510|3.1e-56|cmos:111441829|K14510 serine/threonine-protein kinase CTR1 [EC:2.7.11.1] | (RefSeq) serine/threonine-protein kinase CTR1-like	MAPK signaling pathway - plant (ko04016);; Plant hormone signal transduction (ko04075)	[T]	Signal transduction mechanisms	Protein tyrosine and serine/threonine kinase	Serine/threonine-protein kinase STY46 OS=Arabidopsis thaliana OX=3702 GN=STY46 PE=1 SV=1	T	Signal transduction mechanisms	ACT-like tyrosine kinase family protein [Medicago truncatula]
	MSTRG.38170.2	MTR_3g114900	MTR_3g114900	0.142232	0.380994	0.000293	0	0	0	0.000495392	-5.04295	down	--		Molecular Function: protein kinase activity (GO:0004672);; Molecular Function: protein serine/threonine kinase activity (GO:0004674);; Molecular Function: ATP binding (GO:0005524);;	K14510|3.1e-56|cmos:111441829|K14510 serine/threonine-protein kinase CTR1 [EC:2.7.11.1] | (RefSeq) serine/threonine-protein kinase CTR1-like	MAPK signaling pathway - plant (ko04016);; Plant hormone signal transduction (ko04075)	[T]	Signal transduction mechanisms	Protein tyrosine and serine/threonine kinase	Serine/threonine-protein kinase STY46 OS=Arabidopsis thaliana OX=3702 GN=STY46 PE=1 SV=1	T	Signal transduction mechanisms	ACT-like tyrosine kinase family protein [Medicago truncatula]
	MSTRG.6882.1	MTR_2g438580	MTR_2g438580	0.987917	1.228	1.1523	2.14344	1.91684	1.51553	0.00433296	0.773444	up	--	--	Cellular Component: integral component of membrane (GO:0016021);;	K14500|1.9e-08|qsu:112005450|K14500 BR-signaling kinase [EC:2.7.11.1] | (RefSeq) probable serine/threonine-protein kinase BSK3	Plant hormone signal transduction (ko04075)	[R]	General function prediction only	Domain of unknown function	--	S	Function unknown	ankyrin repeat protein [Medicago truncatula]
	MSTRG.29835.1	MTR_2g438580	MTR_2g438580	0.080174	0.124927	0.079541	0	0	0	0.00019788	-5.05846	down	--	--	Cellular Component: integral component of membrane (GO:0016021);;	K14500|1.9e-08|qsu:112005450|K14500 BR-signaling kinase [EC:2.7.11.1] | (RefSeq) probable serine/threonine-protein kinase BSK3	Plant hormone signal transduction (ko04075)	[R]	General function prediction only	Domain of unknown function	--	S	Function unknown	ankyrin repeat protein [Medicago truncatula]
	MSTRG.20632.15	MTR_4g092540	MTR_4g092540	0.530184	0.015151	0.404766	0.011172	0.03443	0.028194	0.00377265	-3.07112	down	[S]	Function unknown	Cellular Component: extracellular space (GO:0005615);;	K13449|2.3e-95|mtr:MTR_4g092540|K13449 pathogenesis-related protein 1 | (RefSeq) CAP, cysteine-rich secretory protein, antigen 5	MAPK signaling pathway - plant (ko04016);; Plant hormone signal transduction (ko04075);; Plant-pathogen interaction (ko04626)	[S]	Function unknown	Cysteine-rich secretory protein family	Basic form of pathogenesis-related protein 1 OS=Nicotiana tabacum OX=4097 PE=3 SV=1	--	--	basic form of pathogenesis-related protein 1 [Medicago truncatula]
	MSTRG.34158.16	MTR_4g092540	MTR_4g092540	2.15443	0.455018	2.22011	0	0	0	1.74204e-17	-9.93606	down	[S]	Function unknown	Cellular Component: extracellular space (GO:0005615);;	K13449|2.3e-95|mtr:MTR_4g092540|K13449 pathogenesis-related protein 1 | (RefSeq) CAP, cysteine-rich secretory protein, antigen 5	MAPK signaling pathway - plant (ko04016);; Plant hormone signal transduction (ko04075);; Plant-pathogen interaction (ko04626)	[S]	Function unknown	Cysteine-rich secretory protein family	Basic form of pathogenesis-related protein 1 OS=Nicotiana tabacum OX=4097 PE=3 SV=1	--	--	basic form of pathogenesis-related protein 1 [Medicago truncatula]
	MSTRG.38168.13	MTR_4g092540	MTR_4g092540	3.38723	0.962715	5.10312	0.239288	0.335319	0	0.000883798	-3.44536	down	[S]	Function unknown	Cellular Component: extracellular space (GO:0005615);;	K13449|2.3e-95|mtr:MTR_4g092540|K13449 pathogenesis-related protein 1 | (RefSeq) CAP, cysteine-rich secretory protein, antigen 5	MAPK signaling pathway - plant (ko04016);; Plant hormone signal transduction (ko04075);; Plant-pathogen interaction (ko04626)	[S]	Function unknown	Cysteine-rich secretory protein family	Basic form of pathogenesis-related protein 1 OS=Nicotiana tabacum OX=4097 PE=3 SV=1	--	--	basic form of pathogenesis-related protein 1 [Medicago truncatula]
	MSTRG.22510.1	MTR_4g092540	MTR_4g092540	0.361407	0.07252	0.318078	0	0.020449	0	0.00155669	-3.88532	down	[S]	Function unknown	Cellular Component: extracellular space (GO:0005615);;	K13449|2.3e-95|mtr:MTR_4g092540|K13449 pathogenesis-related protein 1 | (RefSeq) CAP, cysteine-rich secretory protein, antigen 5	MAPK signaling pathway - plant (ko04016);; Plant hormone signal transduction (ko04075);; Plant-pathogen interaction (ko04626)	[S]	Function unknown	Cysteine-rich secretory protein family	Basic form of pathogenesis-related protein 1 OS=Nicotiana tabacum OX=4097 PE=3 SV=1	--	--	basic form of pathogenesis-related protein 1 [Medicago truncatula]
	MSTRG.38171.7	MTR_4g092540	MTR_4g092540	0.124034	0.009155	0.128021	0	0	0	0.000434901	-4.97688	down	[S]	Function unknown	Cellular Component: extracellular space (GO:0005615);;	K13449|2.3e-95|mtr:MTR_4g092540|K13449 pathogenesis-related protein 1 | (RefSeq) CAP, cysteine-rich secretory protein, antigen 5	MAPK signaling pathway - plant (ko04016);; Plant hormone signal transduction (ko04075);; Plant-pathogen interaction (ko04626)	[S]	Function unknown	Cysteine-rich secretory protein family	Basic form of pathogenesis-related protein 1 OS=Nicotiana tabacum OX=4097 PE=3 SV=1	--	--	basic form of pathogenesis-related protein 1 [Medicago truncatula]
	MSTRG.34338.26	MTR_4g092540	MTR_4g092540	44.3257	23.5496	55.5503	1.25586	3.07443	2.1423	8.90642e-13	-4.03132	down	[S]	Function unknown	Cellular Component: extracellular space (GO:0005615);;	K13449|2.3e-95|mtr:MTR_4g092540|K13449 pathogenesis-related protein 1 | (RefSeq) CAP, cysteine-rich secretory protein, antigen 5	MAPK signaling pathway - plant (ko04016);; Plant hormone signal transduction (ko04075);; Plant-pathogen interaction (ko04626)	[S]	Function unknown	Cysteine-rich secretory protein family	Basic form of pathogenesis-related protein 1 OS=Nicotiana tabacum OX=4097 PE=3 SV=1	--	--	basic form of pathogenesis-related protein 1 [Medicago truncatula]
	MSTRG.18081.1	MTR_4g092540	MTR_4g092540	0.130112	0.074381	0.113279	0	0	0	0.00258743	-4.29248	down	[S]	Function unknown	Cellular Component: extracellular space (GO:0005615);;	K13449|2.3e-95|mtr:MTR_4g092540|K13449 pathogenesis-related protein 1 | (RefSeq) CAP, cysteine-rich secretory protein, antigen 5	MAPK signaling pathway - plant (ko04016);; Plant hormone signal transduction (ko04075);; Plant-pathogen interaction (ko04626)	[S]	Function unknown	Cysteine-rich secretory protein family	Basic form of pathogenesis-related protein 1 OS=Nicotiana tabacum OX=4097 PE=3 SV=1	--	--	basic form of pathogenesis-related protein 1 [Medicago truncatula]
	MSTRG.29134.1	MTR_4g092540	MTR_4g092540	0.316497	0.12719	0.380103	0.07654	0.031417	0.056664	0.00828341	-1.98268	down	[S]	Function unknown	Cellular Component: extracellular space (GO:0005615);;	K13449|2.3e-95|mtr:MTR_4g092540|K13449 pathogenesis-related protein 1 | (RefSeq) CAP, cysteine-rich secretory protein, antigen 5	MAPK signaling pathway - plant (ko04016);; Plant hormone signal transduction (ko04075);; Plant-pathogen interaction (ko04626)	[S]	Function unknown	Cysteine-rich secretory protein family	Basic form of pathogenesis-related protein 1 OS=Nicotiana tabacum OX=4097 PE=3 SV=1	--	--	basic form of pathogenesis-related protein 1 [Medicago truncatula]
	MSTRG.22852.1	MTR_4g092540	MTR_4g092540	0.106577	0.024197	0.157974	0	0	0	0.0039652	-4.17145	down	[S]	Function unknown	Cellular Component: extracellular space (GO:0005615);;	K13449|2.3e-95|mtr:MTR_4g092540|K13449 pathogenesis-related protein 1 | (RefSeq) CAP, cysteine-rich secretory protein, antigen 5	MAPK signaling pathway - plant (ko04016);; Plant hormone signal transduction (ko04075);; Plant-pathogen interaction (ko04626)	[S]	Function unknown	Cysteine-rich secretory protein family	Basic form of pathogenesis-related protein 1 OS=Nicotiana tabacum OX=4097 PE=3 SV=1	--	--	basic form of pathogenesis-related protein 1 [Medicago truncatula]
	MSTRG.34338.30	MTR_4g092540	MTR_4g092540	9.03114	4.55901	10.3064	0.236896	0.448566	0.364161	6.61974e-17	-4.29538	down	[S]	Function unknown	Cellular Component: extracellular space (GO:0005615);;	K13449|2.3e-95|mtr:MTR_4g092540|K13449 pathogenesis-related protein 1 | (RefSeq) CAP, cysteine-rich secretory protein, antigen 5	MAPK signaling pathway - plant (ko04016);; Plant hormone signal transduction (ko04075);; Plant-pathogen interaction (ko04626)	[S]	Function unknown	Cysteine-rich secretory protein family	Basic form of pathogenesis-related protein 1 OS=Nicotiana tabacum OX=4097 PE=3 SV=1	--	--	basic form of pathogenesis-related protein 1 [Medicago truncatula]
	MSTRG.9189.1	MTR_2g039620	MTR_2g039620	0.085997	0.156533	0.090413	0	0	0	0.00734421	-3.91278	down	--	--	Molecular Function: DNA binding (GO:0003677);; Molecular Function: protein dimerization activity (GO:0046983);;	K13422|1.5e-07|mesc:110622296|K13422 transcription factor MYC2 | (RefSeq) transcription factor MYC2-like	MAPK signaling pathway - plant (ko04016);; Plant hormone signal transduction (ko04075)	--	--	Helix-loop-helix DNA-binding domain	Putative transcription factor bHLH041 OS=Arabidopsis thaliana OX=3702 GN=BHLH41 PE=3 SV=1	K	Transcription	basic helix loop helix (BHLH) DNA-binding family protein [Medicago truncatula]
	MSTRG.1024.1	MTR_5g030420	MTR_5g030420	0.889444	1.35264	1.10903	0.195478	0.483909	0.470091	0.00597155	-1.3996	down	--	--	Biological Process: response to acid chemical (GO:0001101);; Molecular Function: molecular_function (GO:0003674);; Molecular Function: nucleic acid binding (GO:0003676);; Molecular Function: DNA binding (GO:0003677);; Molecular Function: transcription factor activity, sequence-specific DNA binding (GO:0003700);; Molecular Function: binding (GO:0005488);; Molecular Function: calcium ion binding (G…	K13422|2.4e-131|mtr:MTR_5g030420|K13422 transcription factor MYC2 | (RefSeq) basic helix loop helix (BHLH) family transcription factor	MAPK signaling pathway - plant (ko04016);; Plant hormone signal transduction (ko04075)	--	--	bHLH-MYC and R2R3-MYB transcription factors N-terminal	Transcription factor MYC2 OS=Solanum lycopersicum OX=4081 GN=MYC2 PE=1 SV=1	K	Transcription	basic helix loop helix (BHLH) family transcription factor [Medicago truncatula]
	MSTRG.34338.59	MTR_5g030420	MTR_5g030420	8.15255	23.2828	16.2412	0	0.536991	0.047193	2.28342e-05	-5.11041	down	--	--	Biological Process: response to acid chemical (GO:0001101);; Molecular Function: molecular_function (GO:0003674);; Molecular Function: nucleic acid binding (GO:0003676);; Molecular Function: DNA binding (GO:0003677);; Molecular Function: transcription factor activity, sequence-specific DNA binding (GO:0003700);; Molecular Function: binding (GO:0005488);; Molecular Function: calcium ion binding (G…	K13422|2.4e-131|mtr:MTR_5g030420|K13422 transcription factor MYC2 | (RefSeq) basic helix loop helix (BHLH) family transcription factor	MAPK signaling pathway - plant (ko04016);; Plant hormone signal transduction (ko04075)	--	--	bHLH-MYC and R2R3-MYB transcription factors N-terminal	Transcription factor MYC2 OS=Solanum lycopersicum OX=4081 GN=MYC2 PE=1 SV=1	K	Transcription	basic helix loop helix (BHLH) family transcription factor [Medicago truncatula]
	MSTRG.34338.50	MTR_5g030420	MTR_5g030420	1.5938	3.94007	2.61611	0	0	0	6.37546e-12	-8.14555	down	--	--	Biological Process: response to acid chemical (GO:0001101);; Molecular Function: molecular_function (GO:0003674);; Molecular Function: nucleic acid binding (GO:0003676);; Molecular Function: DNA binding (GO:0003677);; Molecular Function: transcription factor activity, sequence-specific DNA binding (GO:0003700);; Molecular Function: binding (GO:0005488);; Molecular Function: calcium ion binding (G…	K13422|2.4e-131|mtr:MTR_5g030420|K13422 transcription factor MYC2 | (RefSeq) basic helix loop helix (BHLH) family transcription factor	MAPK signaling pathway - plant (ko04016);; Plant hormone signal transduction (ko04075)	--	--	bHLH-MYC and R2R3-MYB transcription factors N-terminal	Transcription factor MYC2 OS=Solanum lycopersicum OX=4081 GN=MYC2 PE=1 SV=1	K	Transcription	basic helix loop helix (BHLH) family transcription factor [Medicago truncatula]
	MSTRG.19087.2	MTR_5g030420	MTR_5g030420	0.099109	0.207286	0.176905	0	0	0	8.71628e-05	-5.2785	down	--	--	Biological Process: response to acid chemical (GO:0001101);; Molecular Function: molecular_function (GO:0003674);; Molecular Function: nucleic acid binding (GO:0003676);; Molecular Function: DNA binding (GO:0003677);; Molecular Function: transcription factor activity, sequence-specific DNA binding (GO:0003700);; Molecular Function: binding (GO:0005488);; Molecular Function: calcium ion binding (G…	K13422|2.4e-131|mtr:MTR_5g030420|K13422 transcription factor MYC2 | (RefSeq) basic helix loop helix (BHLH) family transcription factor	MAPK signaling pathway - plant (ko04016);; Plant hormone signal transduction (ko04075)	--	--	bHLH-MYC and R2R3-MYB transcription factors N-terminal	Transcription factor MYC2 OS=Solanum lycopersicum OX=4081 GN=MYC2 PE=1 SV=1	K	Transcription	basic helix loop helix (BHLH) family transcription factor [Medicago truncatula]
	MSTRG.34337.64	MTR_5g030420	MTR_5g030420	45.7161	51.3702	41.0795	3.48487	2.0043	3.0854	5.2367e-29	-3.90155	down	--	--	Biological Process: response to acid chemical (GO:0001101);; Molecular Function: molecular_function (GO:0003674);; Molecular Function: nucleic acid binding (GO:0003676);; Molecular Function: DNA binding (GO:0003677);; Molecular Function: transcription factor activity, sequence-specific DNA binding (GO:0003700);; Molecular Function: binding (GO:0005488);; Molecular Function: calcium ion binding (G…	K13422|2.4e-131|mtr:MTR_5g030420|K13422 transcription factor MYC2 | (RefSeq) basic helix loop helix (BHLH) family transcription factor	MAPK signaling pathway - plant (ko04016);; Plant hormone signal transduction (ko04075)	--	--	bHLH-MYC and R2R3-MYB transcription factors N-terminal	Transcription factor MYC2 OS=Solanum lycopersicum OX=4081 GN=MYC2 PE=1 SV=1	K	Transcription	basic helix loop helix (BHLH) family transcription factor [Medicago truncatula]
	MSTRG.34338.22	MTR_5g030420	MTR_5g030420	3.05073	7.51697	6.22679	0.06138	0	0	1.2857e-07	-6.40067	down	--	--	Biological Process: response to acid chemical (GO:0001101);; Molecular Function: molecular_function (GO:0003674);; Molecular Function: nucleic acid binding (GO:0003676);; Molecular Function: DNA binding (GO:0003677);; Molecular Function: transcription factor activity, sequence-specific DNA binding (GO:0003700);; Molecular Function: binding (GO:0005488);; Molecular Function: calcium ion binding (G…	K13422|2.4e-131|mtr:MTR_5g030420|K13422 transcription factor MYC2 | (RefSeq) basic helix loop helix (BHLH) family transcription factor	MAPK signaling pathway - plant (ko04016);; Plant hormone signal transduction (ko04075)	--	--	bHLH-MYC and R2R3-MYB transcription factors N-terminal	Transcription factor MYC2 OS=Solanum lycopersicum OX=4081 GN=MYC2 PE=1 SV=1	K	Transcription	basic helix loop helix (BHLH) family transcription factor [Medicago truncatula]
	MSTRG.34338.46	MTR_5g030420	MTR_5g030420	2.3102	4.39615	3.69263	0.072787	0.392285	0.182914	4.90599e-08	-3.68843	down	--	--	Biological Process: response to acid chemical (GO:0001101);; Molecular Function: molecular_function (GO:0003674);; Molecular Function: nucleic acid binding (GO:0003676);; Molecular Function: DNA binding (GO:0003677);; Molecular Function: transcription factor activity, sequence-specific DNA binding (GO:0003700);; Molecular Function: binding (GO:0005488);; Molecular Function: calcium ion binding (G…	K13422|2.4e-131|mtr:MTR_5g030420|K13422 transcription factor MYC2 | (RefSeq) basic helix loop helix (BHLH) family transcription factor	MAPK signaling pathway - plant (ko04016);; Plant hormone signal transduction (ko04075)	--	--	bHLH-MYC and R2R3-MYB transcription factors N-terminal	Transcription factor MYC2 OS=Solanum lycopersicum OX=4081 GN=MYC2 PE=1 SV=1	K	Transcription	basic helix loop helix (BHLH) family transcription factor [Medicago truncatula]
	MSTRG.34338.41	MTR_5g030420	MTR_5g030420	1.03591	1.33786	1.26252	0.141471	0.064063	0.075478	2.85987e-13	-3.49887	down	--	--	Biological Process: response to acid chemical (GO:0001101);; Molecular Function: molecular_function (GO:0003674);; Molecular Function: nucleic acid binding (GO:0003676);; Molecular Function: DNA binding (GO:0003677);; Molecular Function: transcription factor activity, sequence-specific DNA binding (GO:0003700);; Molecular Function: binding (GO:0005488);; Molecular Function: calcium ion binding (G…	K13422|2.4e-131|mtr:MTR_5g030420|K13422 transcription factor MYC2 | (RefSeq) basic helix loop helix (BHLH) family transcription factor	MAPK signaling pathway - plant (ko04016);; Plant hormone signal transduction (ko04075)	--	--	bHLH-MYC and R2R3-MYB transcription factors N-terminal	Transcription factor MYC2 OS=Solanum lycopersicum OX=4081 GN=MYC2 PE=1 SV=1	K	Transcription	basic helix loop helix (BHLH) family transcription factor [Medicago truncatula]
	MSTRG.34338.4	MTR_5g030420	MTR_5g030420	2.32248	2.77272	2.38003	0.209779	0.194947	0.363719	9.2484e-13	-3.11091	down	--	--	Biological Process: response to acid chemical (GO:0001101);; Molecular Function: molecular_function (GO:0003674);; Molecular Function: nucleic acid binding (GO:0003676);; Molecular Function: DNA binding (GO:0003677);; Molecular Function: transcription factor activity, sequence-specific DNA binding (GO:0003700);; Molecular Function: binding (GO:0005488);; Molecular Function: calcium ion binding (G…	K13422|2.4e-131|mtr:MTR_5g030420|K13422 transcription factor MYC2 | (RefSeq) basic helix loop helix (BHLH) family transcription factor	MAPK signaling pathway - plant (ko04016);; Plant hormone signal transduction (ko04075)	--	--	bHLH-MYC and R2R3-MYB transcription factors N-terminal	Transcription factor MYC2 OS=Solanum lycopersicum OX=4081 GN=MYC2 PE=1 SV=1	K	Transcription	basic helix loop helix (BHLH) family transcription factor [Medicago truncatula]
	MSTRG.38171.15	MTR_5g030420	MTR_5g030420	0.213884	0.308022	0.178974	0	0	0.024564	0.00119245	-3.73415	down	--	--	Biological Process: response to acid chemical (GO:0001101);; Molecular Function: molecular_function (GO:0003674);; Molecular Function: nucleic acid binding (GO:0003676);; Molecular Function: DNA binding (GO:0003677);; Molecular Function: transcription factor activity, sequence-specific DNA binding (GO:0003700);; Molecular Function: binding (GO:0005488);; Molecular Function: calcium ion binding (G…	K13422|2.4e-131|mtr:MTR_5g030420|K13422 transcription factor MYC2 | (RefSeq) basic helix loop helix (BHLH) family transcription factor	MAPK signaling pathway - plant (ko04016);; Plant hormone signal transduction (ko04075)	--	--	bHLH-MYC and R2R3-MYB transcription factors N-terminal	Transcription factor MYC2 OS=Solanum lycopersicum OX=4081 GN=MYC2 PE=1 SV=1	K	Transcription	basic helix loop helix (BHLH) family transcription factor [Medicago truncatula]
	MSTRG.29057.1	MTR_5g030420	MTR_5g030420	0.075755	0.118261	0.046606	0	0	0	0.00382463	-4.16498	down	--	--	Biological Process: response to acid chemical (GO:0001101);; Molecular Function: molecular_function (GO:0003674);; Molecular Function: nucleic acid binding (GO:0003676);; Molecular Function: DNA binding (GO:0003677);; Molecular Function: transcription factor activity, sequence-specific DNA binding (GO:0003700);; Molecular Function: binding (GO:0005488);; Molecular Function: calcium ion binding (G…	K13422|2.4e-131|mtr:MTR_5g030420|K13422 transcription factor MYC2 | (RefSeq) basic helix loop helix (BHLH) family transcription factor	MAPK signaling pathway - plant (ko04016);; Plant hormone signal transduction (ko04075)	--	--	bHLH-MYC and R2R3-MYB transcription factors N-terminal	Transcription factor MYC2 OS=Solanum lycopersicum OX=4081 GN=MYC2 PE=1 SV=1	K	Transcription	basic helix loop helix (BHLH) family transcription factor [Medicago truncatula]
	MSTRG.34338.21	MTR_5g030420	MTR_5g030420	4.87361	8.13608	6.54798	1.04215	0.829622	0.235992	6.13013e-07	-3.04987	down	--	--	Biological Process: response to acid chemical (GO:0001101);; Molecular Function: molecular_function (GO:0003674);; Molecular Function: nucleic acid binding (GO:0003676);; Molecular Function: DNA binding (GO:0003677);; Molecular Function: transcription factor activity, sequence-specific DNA binding (GO:0003700);; Molecular Function: binding (GO:0005488);; Molecular Function: calcium ion binding (G…	K13422|2.4e-131|mtr:MTR_5g030420|K13422 transcription factor MYC2 | (RefSeq) basic helix loop helix (BHLH) family transcription factor	MAPK signaling pathway - plant (ko04016);; Plant hormone signal transduction (ko04075)	--	--	bHLH-MYC and R2R3-MYB transcription factors N-terminal	Transcription factor MYC2 OS=Solanum lycopersicum OX=4081 GN=MYC2 PE=1 SV=1	K	Transcription	basic helix loop helix (BHLH) family transcription factor [Medicago truncatula]
	MSTRG.34338.13	MTR_5g030420	MTR_5g030420	33.1236	46.5812	29.9281	1.8956	0	2.1342	0.00743891	-3.57789	down	--	--	Biological Process: response to acid chemical (GO:0001101);; Molecular Function: molecular_function (GO:0003674);; Molecular Function: nucleic acid binding (GO:0003676);; Molecular Function: DNA binding (GO:0003677);; Molecular Function: transcription factor activity, sequence-specific DNA binding (GO:0003700);; Molecular Function: binding (GO:0005488);; Molecular Function: calcium ion binding (G…	K13422|2.4e-131|mtr:MTR_5g030420|K13422 transcription factor MYC2 | (RefSeq) basic helix loop helix (BHLH) family transcription factor	MAPK signaling pathway - plant (ko04016);; Plant hormone signal transduction (ko04075)	--	--	bHLH-MYC and R2R3-MYB transcription factors N-terminal	Transcription factor MYC2 OS=Solanum lycopersicum OX=4081 GN=MYC2 PE=1 SV=1	K	Transcription	basic helix loop helix (BHLH) family transcription factor [Medicago truncatula]
	MSTRG.34338.16	MTR_5g030420	MTR_5g030420	6.51785	7.98641	6.31517	0.433739	0.099741	0.324881	6.27699e-13	-4.3549	down	--	--	Biological Process: response to acid chemical (GO:0001101);; Molecular Function: molecular_function (GO:0003674);; Molecular Function: nucleic acid binding (GO:0003676);; Molecular Function: DNA binding (GO:0003677);; Molecular Function: transcription factor activity, sequence-specific DNA binding (GO:0003700);; Molecular Function: binding (GO:0005488);; Molecular Function: calcium ion binding (G…	K13422|2.4e-131|mtr:MTR_5g030420|K13422 transcription factor MYC2 | (RefSeq) basic helix loop helix (BHLH) family transcription factor	MAPK signaling pathway - plant (ko04016);; Plant hormone signal transduction (ko04075)	--	--	bHLH-MYC and R2R3-MYB transcription factors N-terminal	Transcription factor MYC2 OS=Solanum lycopersicum OX=4081 GN=MYC2 PE=1 SV=1	K	Transcription	basic helix loop helix (BHLH) family transcription factor [Medicago truncatula]
	MSTRG.34338.19	MTR_5g030420	MTR_5g030420	1.24032	1.38527	1.55849	0.121572	0.083239	0.074759	2.14488e-22	-3.67954	down	--	--	Biological Process: response to acid chemical (GO:0001101);; Molecular Function: molecular_function (GO:0003674);; Molecular Function: nucleic acid binding (GO:0003676);; Molecular Function: DNA binding (GO:0003677);; Molecular Function: transcription factor activity, sequence-specific DNA binding (GO:0003700);; Molecular Function: binding (GO:0005488);; Molecular Function: calcium ion binding (G…	K13422|2.4e-131|mtr:MTR_5g030420|K13422 transcription factor MYC2 | (RefSeq) basic helix loop helix (BHLH) family transcription factor	MAPK signaling pathway - plant (ko04016);; Plant hormone signal transduction (ko04075)	--	--	bHLH-MYC and R2R3-MYB transcription factors N-terminal	Transcription factor MYC2 OS=Solanum lycopersicum OX=4081 GN=MYC2 PE=1 SV=1	K	Transcription	basic helix loop helix (BHLH) family transcription factor [Medicago truncatula]
	MSTRG.37560.1	MTR_5g030420	MTR_5g030420	4.62857	5.72535	5.14419	0.242271	0.157619	0.529628	5.03217e-11	-3.8091	down	--	--	Biological Process: response to acid chemical (GO:0001101);; Molecular Function: molecular_function (GO:0003674);; Molecular Function: nucleic acid binding (GO:0003676);; Molecular Function: DNA binding (GO:0003677);; Molecular Function: transcription factor activity, sequence-specific DNA binding (GO:0003700);; Molecular Function: binding (GO:0005488);; Molecular Function: calcium ion binding (G…	K13422|2.4e-131|mtr:MTR_5g030420|K13422 transcription factor MYC2 | (RefSeq) basic helix loop helix (BHLH) family transcription factor	MAPK signaling pathway - plant (ko04016);; Plant hormone signal transduction (ko04075)	--	--	bHLH-MYC and R2R3-MYB transcription factors N-terminal	Transcription factor MYC2 OS=Solanum lycopersicum OX=4081 GN=MYC2 PE=1 SV=1	K	Transcription	basic helix loop helix (BHLH) family transcription factor [Medicago truncatula]
	MSTRG.34337.73	MTR_5g030420	MTR_5g030420	9.44628	10.5418	8.59893	0.234581	0.418855	0.550607	1.96166e-22	-4.357	down	--	--	Biological Process: response to acid chemical (GO:0001101);; Molecular Function: molecular_function (GO:0003674);; Molecular Function: nucleic acid binding (GO:0003676);; Molecular Function: DNA binding (GO:0003677);; Molecular Function: transcription factor activity, sequence-specific DNA binding (GO:0003700);; Molecular Function: binding (GO:0005488);; Molecular Function: calcium ion binding (G…	K13422|2.4e-131|mtr:MTR_5g030420|K13422 transcription factor MYC2 | (RefSeq) basic helix loop helix (BHLH) family transcription factor	MAPK signaling pathway - plant (ko04016);; Plant hormone signal transduction (ko04075)	--	--	bHLH-MYC and R2R3-MYB transcription factors N-terminal	Transcription factor MYC2 OS=Solanum lycopersicum OX=4081 GN=MYC2 PE=1 SV=1	K	Transcription	basic helix loop helix (BHLH) family transcription factor [Medicago truncatula]
	MSTRG.16262.1	MTR_5g030420	MTR_5g030420	0.078536	0.150714	0.122837	0	0	0	0.00800208	-3.88333	down	--	--	Biological Process: response to acid chemical (GO:0001101);; Molecular Function: molecular_function (GO:0003674);; Molecular Function: nucleic acid binding (GO:0003676);; Molecular Function: DNA binding (GO:0003677);; Molecular Function: transcription factor activity, sequence-specific DNA binding (GO:0003700);; Molecular Function: binding (GO:0005488);; Molecular Function: calcium ion binding (G…	K13422|2.4e-131|mtr:MTR_5g030420|K13422 transcription factor MYC2 | (RefSeq) basic helix loop helix (BHLH) family transcription factor	MAPK signaling pathway - plant (ko04016);; Plant hormone signal transduction (ko04075)	--	--	bHLH-MYC and R2R3-MYB transcription factors N-terminal	Transcription factor MYC2 OS=Solanum lycopersicum OX=4081 GN=MYC2 PE=1 SV=1	K	Transcription	basic helix loop helix (BHLH) family transcription factor [Medicago truncatula]
	MSTRG.34338.63	MTR_5g030420	MTR_5g030420	1.54956	2.35182	2.15555	0.312752	0.010625	0.018875	0.000121433	-3.62374	down	--	--	Biological Process: response to acid chemical (GO:0001101);; Molecular Function: molecular_function (GO:0003674);; Molecular Function: nucleic acid binding (GO:0003676);; Molecular Function: DNA binding (GO:0003677);; Molecular Function: transcription factor activity, sequence-specific DNA binding (GO:0003700);; Molecular Function: binding (GO:0005488);; Molecular Function: calcium ion binding (G…	K13422|2.4e-131|mtr:MTR_5g030420|K13422 transcription factor MYC2 | (RefSeq) basic helix loop helix (BHLH) family transcription factor	MAPK signaling pathway - plant (ko04016);; Plant hormone signal transduction (ko04075)	--	--	bHLH-MYC and R2R3-MYB transcription factors N-terminal	Transcription factor MYC2 OS=Solanum lycopersicum OX=4081 GN=MYC2 PE=1 SV=1	K	Transcription	basic helix loop helix (BHLH) family transcription factor [Medicago truncatula]
	MSTRG.7772.1	MTR_5g030420	MTR_5g030420	0.198976	0.470831	0.275183	0.017357	0.022181	0.02205	2.87667e-07	-3.53168	down	--	--	Biological Process: response to acid chemical (GO:0001101);; Molecular Function: molecular_function (GO:0003674);; Molecular Function: nucleic acid binding (GO:0003676);; Molecular Function: DNA binding (GO:0003677);; Molecular Function: transcription factor activity, sequence-specific DNA binding (GO:0003700);; Molecular Function: binding (GO:0005488);; Molecular Function: calcium ion binding (G…	K13422|2.4e-131|mtr:MTR_5g030420|K13422 transcription factor MYC2 | (RefSeq) basic helix loop helix (BHLH) family transcription factor	MAPK signaling pathway - plant (ko04016);; Plant hormone signal transduction (ko04075)	--	--	bHLH-MYC and R2R3-MYB transcription factors N-terminal	Transcription factor MYC2 OS=Solanum lycopersicum OX=4081 GN=MYC2 PE=1 SV=1	K	Transcription	basic helix loop helix (BHLH) family transcription factor [Medicago truncatula]
	MSTRG.38169.14	MTR_5g030420	MTR_5g030420	1.1157	2.57192	1.54156	0.012122	0.006232	0.20672	4.17133e-05	-3.78937	down	--	--	Biological Process: response to acid chemical (GO:0001101);; Molecular Function: molecular_function (GO:0003674);; Molecular Function: nucleic acid binding (GO:0003676);; Molecular Function: DNA binding (GO:0003677);; Molecular Function: transcription factor activity, sequence-specific DNA binding (GO:0003700);; Molecular Function: binding (GO:0005488);; Molecular Function: calcium ion binding (G…	K13422|2.4e-131|mtr:MTR_5g030420|K13422 transcription factor MYC2 | (RefSeq) basic helix loop helix (BHLH) family transcription factor	MAPK signaling pathway - plant (ko04016);; Plant hormone signal transduction (ko04075)	--	--	bHLH-MYC and R2R3-MYB transcription factors N-terminal	Transcription factor MYC2 OS=Solanum lycopersicum OX=4081 GN=MYC2 PE=1 SV=1	K	Transcription	basic helix loop helix (BHLH) family transcription factor [Medicago truncatula]
	MSTRG.34338.37	MTR_5g030420	MTR_5g030420	1.76464	2.80746	2.37962	0	0.248005	0.281912	0.00265047	-3.11092	down	--	--	Biological Process: response to acid chemical (GO:0001101);; Molecular Function: molecular_function (GO:0003674);; Molecular Function: nucleic acid binding (GO:0003676);; Molecular Function: DNA binding (GO:0003677);; Molecular Function: transcription factor activity, sequence-specific DNA binding (GO:0003700);; Molecular Function: binding (GO:0005488);; Molecular Function: calcium ion binding (G…	K13422|2.4e-131|mtr:MTR_5g030420|K13422 transcription factor MYC2 | (RefSeq) basic helix loop helix (BHLH) family transcription factor	MAPK signaling pathway - plant (ko04016);; Plant hormone signal transduction (ko04075)	--	--	bHLH-MYC and R2R3-MYB transcription factors N-terminal	Transcription factor MYC2 OS=Solanum lycopersicum OX=4081 GN=MYC2 PE=1 SV=1	K	Transcription	basic helix loop helix (BHLH) family transcription factor [Medicago truncatula]
	MSTRG.34338.36	MTR_5g030420	MTR_5g030420	5.05722	7.55789	5.99913	0.159691	0.12552	0.081047	1.11316e-35	-5.42802	down	--	--	Biological Process: response to acid chemical (GO:0001101);; Molecular Function: molecular_function (GO:0003674);; Molecular Function: nucleic acid binding (GO:0003676);; Molecular Function: DNA binding (GO:0003677);; Molecular Function: transcription factor activity, sequence-specific DNA binding (GO:0003700);; Molecular Function: binding (GO:0005488);; Molecular Function: calcium ion binding (G…	K13422|2.4e-131|mtr:MTR_5g030420|K13422 transcription factor MYC2 | (RefSeq) basic helix loop helix (BHLH) family transcription factor	MAPK signaling pathway - plant (ko04016);; Plant hormone signal transduction (ko04075)	--	--	bHLH-MYC and R2R3-MYB transcription factors N-terminal	Transcription factor MYC2 OS=Solanum lycopersicum OX=4081 GN=MYC2 PE=1 SV=1	K	Transcription	basic helix loop helix (BHLH) family transcription factor [Medicago truncatula]
	MSTRG.34338.34	MTR_5g030420	MTR_5g030420	6.7009	10.4912	7.44125	0.334391	0.358931	0.843861	4.53149e-11	-3.75613	down	--	--	Biological Process: response to acid chemical (GO:0001101);; Molecular Function: molecular_function (GO:0003674);; Molecular Function: nucleic acid binding (GO:0003676);; Molecular Function: DNA binding (GO:0003677);; Molecular Function: transcription factor activity, sequence-specific DNA binding (GO:0003700);; Molecular Function: binding (GO:0005488);; Molecular Function: calcium ion binding (G…	K13422|2.4e-131|mtr:MTR_5g030420|K13422 transcription factor MYC2 | (RefSeq) basic helix loop helix (BHLH) family transcription factor	MAPK signaling pathway - plant (ko04016);; Plant hormone signal transduction (ko04075)	--	--	bHLH-MYC and R2R3-MYB transcription factors N-terminal	Transcription factor MYC2 OS=Solanum lycopersicum OX=4081 GN=MYC2 PE=1 SV=1	K	Transcription	basic helix loop helix (BHLH) family transcription factor [Medicago truncatula]
	MSTRG.1922.1	MTR_5g030420	MTR_5g030420	0.130692	0.333099	0.232508	0	0	0	0.000347945	-4.9209	down	--	--	Biological Process: response to acid chemical (GO:0001101);; Molecular Function: molecular_function (GO:0003674);; Molecular Function: nucleic acid binding (GO:0003676);; Molecular Function: DNA binding (GO:0003677);; Molecular Function: transcription factor activity, sequence-specific DNA binding (GO:0003700);; Molecular Function: binding (GO:0005488);; Molecular Function: calcium ion binding (G…	K13422|2.4e-131|mtr:MTR_5g030420|K13422 transcription factor MYC2 | (RefSeq) basic helix loop helix (BHLH) family transcription factor	MAPK signaling pathway - plant (ko04016);; Plant hormone signal transduction (ko04075)	--	--	bHLH-MYC and R2R3-MYB transcription factors N-terminal	Transcription factor MYC2 OS=Solanum lycopersicum OX=4081 GN=MYC2 PE=1 SV=1	K	Transcription	basic helix loop helix (BHLH) family transcription factor [Medicago truncatula]
	MSTRG.19344.5	MTR_5g030420	MTR_5g030420	0.782291	1.1492	0.807648	0	0	0	1.03769e-09	-7.35635	down	--	--	Biological Process: response to acid chemical (GO:0001101);; Molecular Function: molecular_function (GO:0003674);; Molecular Function: nucleic acid binding (GO:0003676);; Molecular Function: DNA binding (GO:0003677);; Molecular Function: transcription factor activity, sequence-specific DNA binding (GO:0003700);; Molecular Function: binding (GO:0005488);; Molecular Function: calcium ion binding (G…	K13422|2.4e-131|mtr:MTR_5g030420|K13422 transcription factor MYC2 | (RefSeq) basic helix loop helix (BHLH) family transcription factor	MAPK signaling pathway - plant (ko04016);; Plant hormone signal transduction (ko04075)	--	--	bHLH-MYC and R2R3-MYB transcription factors N-terminal	Transcription factor MYC2 OS=Solanum lycopersicum OX=4081 GN=MYC2 PE=1 SV=1	K	Transcription	basic helix loop helix (BHLH) family transcription factor [Medicago truncatula]
	MSTRG.25094.1	MTR_5g022780	MTR_5g022780	0.124327	0.068233	0.108219	0.158356	0.940768	0.35171	0.0054313	2.16077	up	--	--	Molecular Function: transcription factor activity, sequence-specific DNA binding (GO:0003700);; Cellular Component: nucleus (GO:0005634);; Biological Process: positive regulation of transcription, DNA-templated (GO:0045893);;	K14432|2.3e-09|sita:101780708|K14432 ABA responsive element binding factor | (RefSeq) ABSCISIC ACID-INSENSITIVE 5-like protein 2	Plant hormone signal transduction (ko04075)	--	--	bZIP transcription factor	Protein FD OS=Arabidopsis thaliana OX=3702 GN=FD PE=1 SV=1	K	Transcription	basic leucine zipper transcription factor [Medicago truncatula]
	MSTRG.25641.1	MTR_5g022780	MTR_5g022780	0	0.009894	0	0.019297	0.500787	0.022258	0.00844032	3.67094	up	--	--	Molecular Function: transcription factor activity, sequence-specific DNA binding (GO:0003700);; Cellular Component: nucleus (GO:0005634);; Biological Process: positive regulation of transcription, DNA-templated (GO:0045893);;	K14432|2.3e-09|sita:101780708|K14432 ABA responsive element binding factor | (RefSeq) ABSCISIC ACID-INSENSITIVE 5-like protein 2	Plant hormone signal transduction (ko04075)	--	--	bZIP transcription factor	Protein FD OS=Arabidopsis thaliana OX=3702 GN=FD PE=1 SV=1	K	Transcription	basic leucine zipper transcription factor [Medicago truncatula]
	MSTRG.35219.9	MTR_5g022780	MTR_5g022780	0	0	0	0.047046	0.167902	0.054352	0.00346956	4.22527	up	--	--	Molecular Function: transcription factor activity, sequence-specific DNA binding (GO:0003700);; Cellular Component: nucleus (GO:0005634);; Biological Process: positive regulation of transcription, DNA-templated (GO:0045893);;	K14432|2.3e-09|sita:101780708|K14432 ABA responsive element binding factor | (RefSeq) ABSCISIC ACID-INSENSITIVE 5-like protein 2	Plant hormone signal transduction (ko04075)	--	--	bZIP transcription factor	Protein FD OS=Arabidopsis thaliana OX=3702 GN=FD PE=1 SV=1	K	Transcription	basic leucine zipper transcription factor [Medicago truncatula]
	MSTRG.28371.1	MTR_7g015990	MTR_7g015990	2.77608	2.26067	2.67497	1.52092	1.25449	1.16576	7.6971e-05	-0.904014	down	--	--	Molecular Function: transcription factor activity, sequence-specific DNA binding (GO:0003700);; Cellular Component: nucleus (GO:0005634);; Biological Process: positive regulation of transcription, DNA-templated (GO:0045893);;	K14432|1.3e-09|lang:109363310|K14432 ABA responsive element binding factor | (RefSeq) ABSCISIC ACID-INSENSITIVE 5-like protein 2	Plant hormone signal transduction (ko04075)	--	--	bZIP transcription factor	bZIP transcription factor 27 OS=Arabidopsis thaliana OX=3702 GN=FDP PE=1 SV=1	K	Transcription	basic leucine zipper transcription factor [Medicago truncatula]
	MSTRG.2844.1	MTR_1g072320	MTR_1g072320	0.064118	0.251577	0.142454	0.682549	0.713322	0.442123	0.00109505	1.90579	up	--	--	Molecular Function: protein dimerization activity (GO:0046983);;	K13422|8.3e-35|ppp:112279920|K13422 transcription factor MYC2 | (RefSeq) transcription factor MYC4-like	MAPK signaling pathway - plant (ko04016);; Plant hormone signal transduction (ko04075)	--	--	bHLH-MYC and R2R3-MYB transcription factors N-terminal	Basic helix-loop-helix protein A OS=Pisum sativum OX=3888 GN=BHLH PE=3 SV=1	K	Transcription	bHLH transcription factor [Medicago truncatula]
	MSTRG.28512.1	MTR_8g098275	MTR_8g098275	3.28674	2.91075	3.5113	5.48339	5.5126	4.70681	1.26089e-05	0.753736	up	--	--	Molecular Function: protein dimerization activity (GO:0046983);;	K13422|6.2e-29|ppp:112288376|K13422 transcription factor MYC2 | (RefSeq) transcription factor MYC3-like isoform X1	MAPK signaling pathway - plant (ko04016);; Plant hormone signal transduction (ko04075)	--	--	bHLH-MYC and R2R3-MYB transcription factors N-terminal	Transcription factor GLABRA 3 OS=Arabidopsis thaliana OX=3702 GN=GL3 PE=1 SV=1	K	Transcription	bHLH transcription factor [Medicago truncatula]
	MSTRG.8033.1	MTR_3g095100	MTR_3g095100	1.31305	1.50732	1.34804	2.44693	3.10821	2.20138	0.000134578	0.950583	up	[M]	Cell wall/membrane/envelope biogenesis	Biological Process: microtubule bundle formation (GO:0001578);; Molecular Function: protein serine/threonine kinase activity (GO:0004674);; Molecular Function: ATP binding (GO:0005524);; Cellular Component: plasma membrane (GO:0005886);; Biological Process: skotomorphogenesis (GO:0009647);; Biological Process: detection of brassinosteroid stimulus (GO:0009729);; Biological Process: brassinosteroi…	K13415|0.0e+00|mtr:MTR_3g095100|K13415 protein brassinosteroid insensitive 1 [EC:2.7.10.1 2.7.11.1] | (RefSeq) LRR receptor-like kinase family protein	Plant hormone signal transduction (ko04075)	--	--	Leucine rich repeat	Protein BRASSINOSTEROID INSENSITIVE 1 OS=Arabidopsis thaliana OX=3702 GN=BRI1 PE=1 SV=1	T	Signal transduction mechanisms	brassinosteroid LRR receptor kinase [Medicago truncatula]
	MSTRG.34338.8	MTR_1g019750	MTR_1g019750	0.490364	1.95637	3.12695	0.03086	0	0.156369	0.000983156	-3.89143	down	--	--	Cellular Component: plasma membrane (GO:0005886);; Molecular Function: kinase activity (GO:0016301);; Molecular Function: kinase inhibitor activity (GO:0019210);;	K14499|2.3e-149|mtr:MTR_1g019750|K14499 BRI1 kinase inhibitor 1 | (RefSeq) BRI1 kinase inhibitor 1, putative	Plant hormone signal transduction (ko04075)	--	--	--	BRI1 kinase inhibitor 1 OS=Arabidopsis thaliana OX=3702 GN=BKI1 PE=1 SV=1	S	Function unknown	BRI1 kinase inhibitor 1, putative [Medicago truncatula]
	MSTRG.7235.1	MTR_4g094390	MTR_4g094390	0.063486	0.071502	0.224319	0	0	0	0.00239398	-4.35306	down	--	--	Molecular Function: DNA binding (GO:0003677);; Molecular Function: transcription factor activity, sequence-specific DNA binding (GO:0003700);; Cellular Component: nucleus (GO:0005634);; Biological Process: positive regulation of transcription, DNA-templated (GO:0045893);;	K14432|6.2e-71|mtr:MTR_4g094390|K14432 ABA responsive element binding factor | (RefSeq) BZIP transcription factor	Plant hormone signal transduction (ko04075)	--	--	bZIP transcription factor	bZIP transcription factor 12 OS=Oryza sativa subsp. japonica OX=39947 GN=BZIP12 PE=2 SV=1	S	Function unknown	BZIP transcription factor [Medicago truncatula]
	MSTRG.30341.4	MTR_4g094390	MTR_4g094390	0.06324	0.134836	0.320813	0	0	0	3.02548e-05	-5.62022	down	--	--	Molecular Function: DNA binding (GO:0003677);; Molecular Function: transcription factor activity, sequence-specific DNA binding (GO:0003700);; Cellular Component: nucleus (GO:0005634);; Biological Process: positive regulation of transcription, DNA-templated (GO:0045893);;	K14432|6.2e-71|mtr:MTR_4g094390|K14432 ABA responsive element binding factor | (RefSeq) BZIP transcription factor	Plant hormone signal transduction (ko04075)	--	--	bZIP transcription factor	bZIP transcription factor 12 OS=Oryza sativa subsp. japonica OX=39947 GN=BZIP12 PE=2 SV=1	S	Function unknown	BZIP transcription factor [Medicago truncatula]
	MSTRG.16152.1	MTR_4g094390	MTR_4g094390	0.042455	0.067494	0.225812	0	0	0	0.00589588	-4.03075	down	--	--	Molecular Function: DNA binding (GO:0003677);; Molecular Function: transcription factor activity, sequence-specific DNA binding (GO:0003700);; Cellular Component: nucleus (GO:0005634);; Biological Process: positive regulation of transcription, DNA-templated (GO:0045893);;	K14432|6.2e-71|mtr:MTR_4g094390|K14432 ABA responsive element binding factor | (RefSeq) BZIP transcription factor	Plant hormone signal transduction (ko04075)	--	--	bZIP transcription factor	bZIP transcription factor 12 OS=Oryza sativa subsp. japonica OX=39947 GN=BZIP12 PE=2 SV=1	S	Function unknown	BZIP transcription factor [Medicago truncatula]
	MSTRG.38215.1	MTR_4g094390	MTR_4g094390	0.058531	0.050135	0.251271	0	0	0	0.00328336	-4.25117	down	--	--	Molecular Function: DNA binding (GO:0003677);; Molecular Function: transcription factor activity, sequence-specific DNA binding (GO:0003700);; Cellular Component: nucleus (GO:0005634);; Biological Process: positive regulation of transcription, DNA-templated (GO:0045893);;	K14432|6.2e-71|mtr:MTR_4g094390|K14432 ABA responsive element binding factor | (RefSeq) BZIP transcription factor	Plant hormone signal transduction (ko04075)	--	--	bZIP transcription factor	bZIP transcription factor 12 OS=Oryza sativa subsp. japonica OX=39947 GN=BZIP12 PE=2 SV=1	S	Function unknown	BZIP transcription factor [Medicago truncatula]
	MSTRG.34452.1	MTR_4g094390	MTR_4g094390	0.015443	0.07319	0.19895	0	0	0	0.0052503	-4.10477	down	--	--	Molecular Function: DNA binding (GO:0003677);; Molecular Function: transcription factor activity, sequence-specific DNA binding (GO:0003700);; Cellular Component: nucleus (GO:0005634);; Biological Process: positive regulation of transcription, DNA-templated (GO:0045893);;	K14432|6.2e-71|mtr:MTR_4g094390|K14432 ABA responsive element binding factor | (RefSeq) BZIP transcription factor	Plant hormone signal transduction (ko04075)	--	--	bZIP transcription factor	bZIP transcription factor 12 OS=Oryza sativa subsp. japonica OX=39947 GN=BZIP12 PE=2 SV=1	S	Function unknown	BZIP transcription factor [Medicago truncatula]
	MSTRG.34338.35	MTR_4g094390	MTR_4g094390	1.43458	2.20194	6.02224	0.423661	0.275222	0.259715	4.02449e-06	-3.06897	down	--	--	Molecular Function: DNA binding (GO:0003677);; Molecular Function: transcription factor activity, sequence-specific DNA binding (GO:0003700);; Cellular Component: nucleus (GO:0005634);; Biological Process: positive regulation of transcription, DNA-templated (GO:0045893);;	K14432|6.2e-71|mtr:MTR_4g094390|K14432 ABA responsive element binding factor | (RefSeq) BZIP transcription factor	Plant hormone signal transduction (ko04075)	--	--	bZIP transcription factor	bZIP transcription factor 12 OS=Oryza sativa subsp. japonica OX=39947 GN=BZIP12 PE=2 SV=1	S	Function unknown	BZIP transcription factor [Medicago truncatula]
	MSTRG.25094.1	MTR_8g086490	MTR_8g086490	0.124327	0.068233	0.108219	0.158356	0.940768	0.35171	0.0054313	2.16077	up	[T]	Signal transduction mechanisms	Molecular Function: protein kinase activity (GO:0004672);; Molecular Function: ATP binding (GO:0005524);; Cellular Component: membrane (GO:0016020);; Cellular Component: integral component of membrane (GO:0016021);;	K13415|1.0e-42|crb:17878408|K13415 protein brassinosteroid insensitive 1 [EC:2.7.10.1 2.7.11.1] | (RefSeq) protein BRASSINOSTEROID INSENSITIVE 1	Plant hormone signal transduction (ko04075)	--	--	Protein tyrosine and serine/threonine kinase	Calmodulin-binding receptor kinase CaMRLK OS=Arabidopsis thaliana OX=3702 GN=CAMRLK PE=1 SV=1	T	Signal transduction mechanisms	calmodulin-binding receptor kinase CaMRLK [Medicago truncatula]
	MSTRG.38293.2	MTR_8g086490	MTR_8g086490	0	0	0	0.099782	0.309058	0.182748	6.87506e-07	6.39378	up	[T]	Signal transduction mechanisms	Molecular Function: protein kinase activity (GO:0004672);; Molecular Function: ATP binding (GO:0005524);; Cellular Component: membrane (GO:0016020);; Cellular Component: integral component of membrane (GO:0016021);;	K13415|1.0e-42|crb:17878408|K13415 protein brassinosteroid insensitive 1 [EC:2.7.10.1 2.7.11.1] | (RefSeq) protein BRASSINOSTEROID INSENSITIVE 1	Plant hormone signal transduction (ko04075)	--	--	Protein tyrosine and serine/threonine kinase	Calmodulin-binding receptor kinase CaMRLK OS=Arabidopsis thaliana OX=3702 GN=CAMRLK PE=1 SV=1	T	Signal transduction mechanisms	calmodulin-binding receptor kinase CaMRLK [Medicago truncatula]
	MSTRG.35219.9	MTR_8g086490	MTR_8g086490	0	0	0	0.047046	0.167902	0.054352	0.00346956	4.22527	up	[T]	Signal transduction mechanisms	Molecular Function: protein kinase activity (GO:0004672);; Molecular Function: ATP binding (GO:0005524);; Cellular Component: membrane (GO:0016020);; Cellular Component: integral component of membrane (GO:0016021);;	K13415|1.0e-42|crb:17878408|K13415 protein brassinosteroid insensitive 1 [EC:2.7.10.1 2.7.11.1] | (RefSeq) protein BRASSINOSTEROID INSENSITIVE 1	Plant hormone signal transduction (ko04075)	--	--	Protein tyrosine and serine/threonine kinase	Calmodulin-binding receptor kinase CaMRLK OS=Arabidopsis thaliana OX=3702 GN=CAMRLK PE=1 SV=1	T	Signal transduction mechanisms	calmodulin-binding receptor kinase CaMRLK [Medicago truncatula]
	MSTRG.6125.1	MTR_2g010610	MTR_2g010610	0	0	0	0.133886	0.084987	0.11548	0.00303947	4.23425	up	[S]	Function unknown	Cellular Component: extracellular space (GO:0005615);;	K13449|1.3e-78|mtr:MTR_2g010610|K13449 pathogenesis-related protein 1 | (RefSeq) CAP, cysteine-rich secretory protein, antigen 5	MAPK signaling pathway - plant (ko04016);; Plant hormone signal transduction (ko04075);; Plant-pathogen interaction (ko04626)	[S]	Function unknown	Cysteine-rich secretory protein family	Pathogenesis-related protein 1 OS=Arabidopsis thaliana OX=3702 GN=PRB1 PE=2 SV=1	L	Replication, recombination and repair	CAP, cysteine-rich secretory protein, antigen 5 [Medicago truncatula]
	MSTRG.18058.8	MTR_2g010580	MTR_2g010580	1.18121	1.10482	1.17022	0.661068	0.544301	0.594553	0.00247508	-0.85698	down	[S]	Function unknown	Cellular Component: extracellular space (GO:0005615);;	K13449|2.5e-97|mtr:MTR_2g010580|K13449 pathogenesis-related protein 1 | (RefSeq) CAP, cysteine-rich secretory protein, antigen 5	MAPK signaling pathway - plant (ko04016);; Plant hormone signal transduction (ko04075);; Plant-pathogen interaction (ko04626)	[S]	Function unknown	Cysteine-rich secretory protein family	Basic form of pathogenesis-related protein 1 OS=Nicotiana tabacum OX=4097 PE=3 SV=1	S	Function unknown	CAP, cysteine-rich secretory protein, antigen 5, partial [Medicago truncatula]
	MSTRG.33115.7	MTR_2g010580	MTR_2g010580	0.137461	0.062847	0.152421	0.408542	0.402194	0.422193	3.37935e-05	1.81867	up	[S]	Function unknown	Cellular Component: extracellular space (GO:0005615);;	K13449|2.5e-97|mtr:MTR_2g010580|K13449 pathogenesis-related protein 1 | (RefSeq) CAP, cysteine-rich secretory protein, antigen 5	MAPK signaling pathway - plant (ko04016);; Plant hormone signal transduction (ko04075);; Plant-pathogen interaction (ko04626)	[S]	Function unknown	Cysteine-rich secretory protein family	Basic form of pathogenesis-related protein 1 OS=Nicotiana tabacum OX=4097 PE=3 SV=1	S	Function unknown	CAP, cysteine-rich secretory protein, antigen 5, partial [Medicago truncatula]
	MSTRG.14896.8	MTR_5g081870	MTR_5g081870	0.159656	0.127056	0.069504	0.439936	0.369649	0.406565	0.000599859	1.73016	up	--	--	Biological Process: ubiquitin-dependent protein catabolic process (GO:0006511);; Cellular Component: SCF ubiquitin ligase complex (GO:0019005);; Biological Process: SCF-dependent proteasomal ubiquitin-dependent protein catabolic process (GO:0031146);;	K13463|0.0e+00|mtr:MTR_5g081870|K13463 coronatine-insensitive protein 1 | (RefSeq) coronatine-insensitive protein	Plant hormone signal transduction (ko04075)	[R]	General function prediction only	F-box	Coronatine-insensitive protein 1 OS=Arabidopsis thaliana OX=3702 GN=COI1 PE=1 SV=1	S	Function unknown	coronatine-insensitive protein 1 [Medicago truncatula]
	MSTRG.28512.1	MTR_1g107535	MTR_1g107535	3.28674	2.91075	3.5113	5.48339	5.5126	4.70681	1.26089e-05	0.753736	up	--	--	Biological Process: regulation of cyclin-dependent protein serine/threonine kinase activity (GO:0000079);; Cellular Component: cyclin-dependent protein kinase holoenzyme complex (GO:0000307);; Cellular Component: nucleus (GO:0005634);; Cellular Component: cytoplasm (GO:0005737);; Molecular Function: cyclin-dependent protein serine/threonine kinase regulator activity (GO:0016538);; Cellular Compon…	K14505|3.7e-184|mtr:MTR_1g107535|K14505 cyclin D3, plant | (RefSeq) carboxy-terminal domain cyclin	Plant hormone signal transduction (ko04075)	[D]	Cell cycle control, cell division, chromosome partitioning	Cyclin, N-terminal domain	Cyclin-D3-1 OS=Arabidopsis thaliana OX=3702 GN=CYCD3-1 PE=1 SV=3	D	Cell cycle control, cell division, chromosome partitioning	cyclin-D3-1 [Medicago truncatula]
	MSTRG.6125.1	MTR_1g107535	MTR_1g107535	0	0	0	0.133886	0.084987	0.11548	0.00303947	4.23425	up	--	--	Biological Process: regulation of cyclin-dependent protein serine/threonine kinase activity (GO:0000079);; Cellular Component: cyclin-dependent protein kinase holoenzyme complex (GO:0000307);; Cellular Component: nucleus (GO:0005634);; Cellular Component: cytoplasm (GO:0005737);; Molecular Function: cyclin-dependent protein serine/threonine kinase regulator activity (GO:0016538);; Cellular Compon…	K14505|3.7e-184|mtr:MTR_1g107535|K14505 cyclin D3, plant | (RefSeq) carboxy-terminal domain cyclin	Plant hormone signal transduction (ko04075)	[D]	Cell cycle control, cell division, chromosome partitioning	Cyclin, N-terminal domain	Cyclin-D3-1 OS=Arabidopsis thaliana OX=3702 GN=CYCD3-1 PE=1 SV=3	D	Cell cycle control, cell division, chromosome partitioning	cyclin-D3-1 [Medicago truncatula]
	MSTRG.38617.1	MTR_1g107535	MTR_1g107535	0.150551	0.167242	0.141198	0.505413	0.478102	0.33867	3.86256e-05	1.54202	up	--	--	Biological Process: regulation of cyclin-dependent protein serine/threonine kinase activity (GO:0000079);; Cellular Component: cyclin-dependent protein kinase holoenzyme complex (GO:0000307);; Cellular Component: nucleus (GO:0005634);; Cellular Component: cytoplasm (GO:0005737);; Molecular Function: cyclin-dependent protein serine/threonine kinase regulator activity (GO:0016538);; Cellular Compon…	K14505|3.7e-184|mtr:MTR_1g107535|K14505 cyclin D3, plant | (RefSeq) carboxy-terminal domain cyclin	Plant hormone signal transduction (ko04075)	[D]	Cell cycle control, cell division, chromosome partitioning	Cyclin, N-terminal domain	Cyclin-D3-1 OS=Arabidopsis thaliana OX=3702 GN=CYCD3-1 PE=1 SV=3	D	Cell cycle control, cell division, chromosome partitioning	cyclin-D3-1 [Medicago truncatula]
	MSTRG.2546.3	MTR_1g107535	MTR_1g107535	0	0	0	0.081436	0.127102	0.059504	1.30921e-05	5.7187	up	--	--	Biological Process: regulation of cyclin-dependent protein serine/threonine kinase activity (GO:0000079);; Cellular Component: cyclin-dependent protein kinase holoenzyme complex (GO:0000307);; Cellular Component: nucleus (GO:0005634);; Cellular Component: cytoplasm (GO:0005737);; Molecular Function: cyclin-dependent protein serine/threonine kinase regulator activity (GO:0016538);; Cellular Compon…	K14505|3.7e-184|mtr:MTR_1g107535|K14505 cyclin D3, plant | (RefSeq) carboxy-terminal domain cyclin	Plant hormone signal transduction (ko04075)	[D]	Cell cycle control, cell division, chromosome partitioning	Cyclin, N-terminal domain	Cyclin-D3-1 OS=Arabidopsis thaliana OX=3702 GN=CYCD3-1 PE=1 SV=3	D	Cell cycle control, cell division, chromosome partitioning	cyclin-D3-1 [Medicago truncatula]
	MSTRG.33115.7	MTR_3g064110	MTR_3g064110	0.137461	0.062847	0.152421	0.408542	0.402194	0.422193	3.37935e-05	1.81867	up	[M]	Cell wall/membrane/envelope biogenesis	Molecular Function: protein serine/threonine kinase activity (GO:0004674);; Molecular Function: ATP binding (GO:0005524);; Cellular Component: plasma membrane (GO:0005886);; Cellular Component: integral component of membrane (GO:0016021);; Biological Process: protein autophosphorylation (GO:0046777);;	K13416|2.6e-60|cam:101506449|K13416 brassinosteroid insensitive 1-associated receptor kinase 1 [EC:2.7.10.1 2.7.11.1] | (RefSeq) BRASSINOSTEROID INSENSITIVE 1-associated receptor kinase 1	MAPK signaling pathway - plant (ko04016);; Plant hormone signal transduction (ko04075);; Plant-pathogen interaction (ko04626)	--	--	Protein tyrosine and serine/threonine kinase	Cysteine-rich receptor-like protein kinase 2 OS=Arabidopsis thaliana OX=3702 GN=CRK2 PE=1 SV=1	T	Signal transduction mechanisms	cysteine-rich receptor-like protein kinase 2 [Medicago truncatula]
	MSTRG.34338.1	MTR_1g108910	MTR_1g108910	10.454	17.8589	19.6563	0	0	0	2.19646e-25	-11.0238	down	--		Molecular Function: protein kinase activity (GO:0004672);; Molecular Function: ATP binding (GO:0005524);;	K13416|2.5e-40|ccaj:109804867|K13416 brassinosteroid insensitive 1-associated receptor kinase 1 [EC:2.7.10.1 2.7.11.1] | (RefSeq) BRASSINOSTEROID INSENSITIVE 1-associated receptor kinase 1-like	MAPK signaling pathway - plant (ko04016);; Plant hormone signal transduction (ko04075);; Plant-pathogen interaction (ko04626)	[T]	Signal transduction mechanisms	Protein kinase domain	LEAF RUST 10 DISEASE-RESISTANCE LOCUS RECEPTOR-LIKE PROTEIN KINASE-like 2.8 OS=Arabidopsis thaliana OX=3702 GN=LRK10L-2.8 PE=2 SV=2	T	Signal transduction mechanisms	cysteine-rich RLK (receptor-like kinase) protein [Medicago truncatula]
	MSTRG.34338.59	MTR_1g108910	MTR_1g108910	8.15255	23.2828	16.2412	0	0.536991	0.047193	2.28342e-05	-5.11041	down	--		Molecular Function: protein kinase activity (GO:0004672);; Molecular Function: ATP binding (GO:0005524);;	K13416|2.5e-40|ccaj:109804867|K13416 brassinosteroid insensitive 1-associated receptor kinase 1 [EC:2.7.10.1 2.7.11.1] | (RefSeq) BRASSINOSTEROID INSENSITIVE 1-associated receptor kinase 1-like	MAPK signaling pathway - plant (ko04016);; Plant hormone signal transduction (ko04075);; Plant-pathogen interaction (ko04626)	[T]	Signal transduction mechanisms	Protein kinase domain	LEAF RUST 10 DISEASE-RESISTANCE LOCUS RECEPTOR-LIKE PROTEIN KINASE-like 2.8 OS=Arabidopsis thaliana OX=3702 GN=LRK10L-2.8 PE=2 SV=2	T	Signal transduction mechanisms	cysteine-rich RLK (receptor-like kinase) protein [Medicago truncatula]
	MSTRG.38169.6	MTR_1g108910	MTR_1g108910	0.070271	0.945939	0.739913	0.023978	0.003566	0	2.86814e-05	-4.88574	down	--		Molecular Function: protein kinase activity (GO:0004672);; Molecular Function: ATP binding (GO:0005524);;	K13416|2.5e-40|ccaj:109804867|K13416 brassinosteroid insensitive 1-associated receptor kinase 1 [EC:2.7.10.1 2.7.11.1] | (RefSeq) BRASSINOSTEROID INSENSITIVE 1-associated receptor kinase 1-like	MAPK signaling pathway - plant (ko04016);; Plant hormone signal transduction (ko04075);; Plant-pathogen interaction (ko04626)	[T]	Signal transduction mechanisms	Protein kinase domain	LEAF RUST 10 DISEASE-RESISTANCE LOCUS RECEPTOR-LIKE PROTEIN KINASE-like 2.8 OS=Arabidopsis thaliana OX=3702 GN=LRK10L-2.8 PE=2 SV=2	T	Signal transduction mechanisms	cysteine-rich RLK (receptor-like kinase) protein [Medicago truncatula]
	MSTRG.38216.1	MTR_1g108910	MTR_1g108910	0.030666	0.250763	0.205473	0	0	0	0.00146314	-4.53066	down	--		Molecular Function: protein kinase activity (GO:0004672);; Molecular Function: ATP binding (GO:0005524);;	K13416|2.5e-40|ccaj:109804867|K13416 brassinosteroid insensitive 1-associated receptor kinase 1 [EC:2.7.10.1 2.7.11.1] | (RefSeq) BRASSINOSTEROID INSENSITIVE 1-associated receptor kinase 1-like	MAPK signaling pathway - plant (ko04016);; Plant hormone signal transduction (ko04075);; Plant-pathogen interaction (ko04626)	[T]	Signal transduction mechanisms	Protein kinase domain	LEAF RUST 10 DISEASE-RESISTANCE LOCUS RECEPTOR-LIKE PROTEIN KINASE-like 2.8 OS=Arabidopsis thaliana OX=3702 GN=LRK10L-2.8 PE=2 SV=2	T	Signal transduction mechanisms	cysteine-rich RLK (receptor-like kinase) protein [Medicago truncatula]
	MSTRG.18819.1	MTR_1g108910	MTR_1g108910	0.091452	0.210134	0.326144	0.019071	0.03871	0.032831	0.00322493	-2.25868	down	--		Molecular Function: protein kinase activity (GO:0004672);; Molecular Function: ATP binding (GO:0005524);;	K13416|2.5e-40|ccaj:109804867|K13416 brassinosteroid insensitive 1-associated receptor kinase 1 [EC:2.7.10.1 2.7.11.1] | (RefSeq) BRASSINOSTEROID INSENSITIVE 1-associated receptor kinase 1-like	MAPK signaling pathway - plant (ko04016);; Plant hormone signal transduction (ko04075);; Plant-pathogen interaction (ko04626)	[T]	Signal transduction mechanisms	Protein kinase domain	LEAF RUST 10 DISEASE-RESISTANCE LOCUS RECEPTOR-LIKE PROTEIN KINASE-like 2.8 OS=Arabidopsis thaliana OX=3702 GN=LRK10L-2.8 PE=2 SV=2	T	Signal transduction mechanisms	cysteine-rich RLK (receptor-like kinase) protein [Medicago truncatula]
	MSTRG.30341.4	MTR_1g108910	MTR_1g108910	0.06324	0.134836	0.320813	0	0	0	3.02548e-05	-5.62022	down	--		Molecular Function: protein kinase activity (GO:0004672);; Molecular Function: ATP binding (GO:0005524);;	K13416|2.5e-40|ccaj:109804867|K13416 brassinosteroid insensitive 1-associated receptor kinase 1 [EC:2.7.10.1 2.7.11.1] | (RefSeq) BRASSINOSTEROID INSENSITIVE 1-associated receptor kinase 1-like	MAPK signaling pathway - plant (ko04016);; Plant hormone signal transduction (ko04075);; Plant-pathogen interaction (ko04626)	[T]	Signal transduction mechanisms	Protein kinase domain	LEAF RUST 10 DISEASE-RESISTANCE LOCUS RECEPTOR-LIKE PROTEIN KINASE-like 2.8 OS=Arabidopsis thaliana OX=3702 GN=LRK10L-2.8 PE=2 SV=2	T	Signal transduction mechanisms	cysteine-rich RLK (receptor-like kinase) protein [Medicago truncatula]
	MSTRG.19087.2	MTR_1g108910	MTR_1g108910	0.099109	0.207286	0.176905	0	0	0	8.71628e-05	-5.2785	down	--		Molecular Function: protein kinase activity (GO:0004672);; Molecular Function: ATP binding (GO:0005524);;	K13416|2.5e-40|ccaj:109804867|K13416 brassinosteroid insensitive 1-associated receptor kinase 1 [EC:2.7.10.1 2.7.11.1] | (RefSeq) BRASSINOSTEROID INSENSITIVE 1-associated receptor kinase 1-like	MAPK signaling pathway - plant (ko04016);; Plant hormone signal transduction (ko04075);; Plant-pathogen interaction (ko04626)	[T]	Signal transduction mechanisms	Protein kinase domain	LEAF RUST 10 DISEASE-RESISTANCE LOCUS RECEPTOR-LIKE PROTEIN KINASE-like 2.8 OS=Arabidopsis thaliana OX=3702 GN=LRK10L-2.8 PE=2 SV=2	T	Signal transduction mechanisms	cysteine-rich RLK (receptor-like kinase) protein [Medicago truncatula]
	MSTRG.34338.22	MTR_1g108910	MTR_1g108910	3.05073	7.51697	6.22679	0.06138	0	0	1.2857e-07	-6.40067	down	--		Molecular Function: protein kinase activity (GO:0004672);; Molecular Function: ATP binding (GO:0005524);;	K13416|2.5e-40|ccaj:109804867|K13416 brassinosteroid insensitive 1-associated receptor kinase 1 [EC:2.7.10.1 2.7.11.1] | (RefSeq) BRASSINOSTEROID INSENSITIVE 1-associated receptor kinase 1-like	MAPK signaling pathway - plant (ko04016);; Plant hormone signal transduction (ko04075);; Plant-pathogen interaction (ko04626)	[T]	Signal transduction mechanisms	Protein kinase domain	LEAF RUST 10 DISEASE-RESISTANCE LOCUS RECEPTOR-LIKE PROTEIN KINASE-like 2.8 OS=Arabidopsis thaliana OX=3702 GN=LRK10L-2.8 PE=2 SV=2	T	Signal transduction mechanisms	cysteine-rich RLK (receptor-like kinase) protein [Medicago truncatula]
	MSTRG.34338.47	MTR_1g108910	MTR_1g108910	3.83077	5.79057	7.48587	0.500847	0.732001	0.957817	6.42852e-09	-2.78752	down	--		Molecular Function: protein kinase activity (GO:0004672);; Molecular Function: ATP binding (GO:0005524);;	K13416|2.5e-40|ccaj:109804867|K13416 brassinosteroid insensitive 1-associated receptor kinase 1 [EC:2.7.10.1 2.7.11.1] | (RefSeq) BRASSINOSTEROID INSENSITIVE 1-associated receptor kinase 1-like	MAPK signaling pathway - plant (ko04016);; Plant hormone signal transduction (ko04075);; Plant-pathogen interaction (ko04626)	[T]	Signal transduction mechanisms	Protein kinase domain	LEAF RUST 10 DISEASE-RESISTANCE LOCUS RECEPTOR-LIKE PROTEIN KINASE-like 2.8 OS=Arabidopsis thaliana OX=3702 GN=LRK10L-2.8 PE=2 SV=2	T	Signal transduction mechanisms	cysteine-rich RLK (receptor-like kinase) protein [Medicago truncatula]
	MSTRG.34338.8	MTR_1g108910	MTR_1g108910	0.490364	1.95637	3.12695	0.03086	0	0.156369	0.000983156	-3.89143	down	--		Molecular Function: protein kinase activity (GO:0004672);; Molecular Function: ATP binding (GO:0005524);;	K13416|2.5e-40|ccaj:109804867|K13416 brassinosteroid insensitive 1-associated receptor kinase 1 [EC:2.7.10.1 2.7.11.1] | (RefSeq) BRASSINOSTEROID INSENSITIVE 1-associated receptor kinase 1-like	MAPK signaling pathway - plant (ko04016);; Plant hormone signal transduction (ko04075);; Plant-pathogen interaction (ko04626)	[T]	Signal transduction mechanisms	Protein kinase domain	LEAF RUST 10 DISEASE-RESISTANCE LOCUS RECEPTOR-LIKE PROTEIN KINASE-like 2.8 OS=Arabidopsis thaliana OX=3702 GN=LRK10L-2.8 PE=2 SV=2	T	Signal transduction mechanisms	cysteine-rich RLK (receptor-like kinase) protein [Medicago truncatula]
	MSTRG.34338.5	MTR_1g108910	MTR_1g108910	0.712834	1.38552	1.20157	0.104952	0.073448	0.173112	3.14465e-08	-2.99434	down	--		Molecular Function: protein kinase activity (GO:0004672);; Molecular Function: ATP binding (GO:0005524);;	K13416|2.5e-40|ccaj:109804867|K13416 brassinosteroid insensitive 1-associated receptor kinase 1 [EC:2.7.10.1 2.7.11.1] | (RefSeq) BRASSINOSTEROID INSENSITIVE 1-associated receptor kinase 1-like	MAPK signaling pathway - plant (ko04016);; Plant hormone signal transduction (ko04075);; Plant-pathogen interaction (ko04626)	[T]	Signal transduction mechanisms	Protein kinase domain	LEAF RUST 10 DISEASE-RESISTANCE LOCUS RECEPTOR-LIKE PROTEIN KINASE-like 2.8 OS=Arabidopsis thaliana OX=3702 GN=LRK10L-2.8 PE=2 SV=2	T	Signal transduction mechanisms	cysteine-rich RLK (receptor-like kinase) protein [Medicago truncatula]
	MSTRG.38171.10	MTR_1g108910	MTR_1g108910	0.129735	0.25752	0.553832	0	0.036015	0.004558	0.000660164	-3.67054	down	--		Molecular Function: protein kinase activity (GO:0004672);; Molecular Function: ATP binding (GO:0005524);;	K13416|2.5e-40|ccaj:109804867|K13416 brassinosteroid insensitive 1-associated receptor kinase 1 [EC:2.7.10.1 2.7.11.1] | (RefSeq) BRASSINOSTEROID INSENSITIVE 1-associated receptor kinase 1-like	MAPK signaling pathway - plant (ko04016);; Plant hormone signal transduction (ko04075);; Plant-pathogen interaction (ko04626)	[T]	Signal transduction mechanisms	Protein kinase domain	LEAF RUST 10 DISEASE-RESISTANCE LOCUS RECEPTOR-LIKE PROTEIN KINASE-like 2.8 OS=Arabidopsis thaliana OX=3702 GN=LRK10L-2.8 PE=2 SV=2	T	Signal transduction mechanisms	cysteine-rich RLK (receptor-like kinase) protein [Medicago truncatula]
	MSTRG.38170.1	MTR_1g108910	MTR_1g108910	0.092859	0.737216	0.454998	0	0	0	1.38381e-07	-6.8569	down	--		Molecular Function: protein kinase activity (GO:0004672);; Molecular Function: ATP binding (GO:0005524);;	K13416|2.5e-40|ccaj:109804867|K13416 brassinosteroid insensitive 1-associated receptor kinase 1 [EC:2.7.10.1 2.7.11.1] | (RefSeq) BRASSINOSTEROID INSENSITIVE 1-associated receptor kinase 1-like	MAPK signaling pathway - plant (ko04016);; Plant hormone signal transduction (ko04075);; Plant-pathogen interaction (ko04626)	[T]	Signal transduction mechanisms	Protein kinase domain	LEAF RUST 10 DISEASE-RESISTANCE LOCUS RECEPTOR-LIKE PROTEIN KINASE-like 2.8 OS=Arabidopsis thaliana OX=3702 GN=LRK10L-2.8 PE=2 SV=2	T	Signal transduction mechanisms	cysteine-rich RLK (receptor-like kinase) protein [Medicago truncatula]
	MSTRG.38168.9	MTR_1g108910	MTR_1g108910	0.762284	1.15066	1.55841	0.103319	0.01063	0.04132	1.8496e-08	-4.02833	down	--		Molecular Function: protein kinase activity (GO:0004672);; Molecular Function: ATP binding (GO:0005524);;	K13416|2.5e-40|ccaj:109804867|K13416 brassinosteroid insensitive 1-associated receptor kinase 1 [EC:2.7.10.1 2.7.11.1] | (RefSeq) BRASSINOSTEROID INSENSITIVE 1-associated receptor kinase 1-like	MAPK signaling pathway - plant (ko04016);; Plant hormone signal transduction (ko04075);; Plant-pathogen interaction (ko04626)	[T]	Signal transduction mechanisms	Protein kinase domain	LEAF RUST 10 DISEASE-RESISTANCE LOCUS RECEPTOR-LIKE PROTEIN KINASE-like 2.8 OS=Arabidopsis thaliana OX=3702 GN=LRK10L-2.8 PE=2 SV=2	T	Signal transduction mechanisms	cysteine-rich RLK (receptor-like kinase) protein [Medicago truncatula]
	MSTRG.23435.1	MTR_1g108910	MTR_1g108910	0.063053	0.099867	0.237513	0	0	0.017592	0.00469924	-3.4474	down	--		Molecular Function: protein kinase activity (GO:0004672);; Molecular Function: ATP binding (GO:0005524);;	K13416|2.5e-40|ccaj:109804867|K13416 brassinosteroid insensitive 1-associated receptor kinase 1 [EC:2.7.10.1 2.7.11.1] | (RefSeq) BRASSINOSTEROID INSENSITIVE 1-associated receptor kinase 1-like	MAPK signaling pathway - plant (ko04016);; Plant hormone signal transduction (ko04075);; Plant-pathogen interaction (ko04626)	[T]	Signal transduction mechanisms	Protein kinase domain	LEAF RUST 10 DISEASE-RESISTANCE LOCUS RECEPTOR-LIKE PROTEIN KINASE-like 2.8 OS=Arabidopsis thaliana OX=3702 GN=LRK10L-2.8 PE=2 SV=2	T	Signal transduction mechanisms	cysteine-rich RLK (receptor-like kinase) protein [Medicago truncatula]
	MSTRG.34452.1	MTR_1g108910	MTR_1g108910	0.015443	0.07319	0.19895	0	0	0	0.0052503	-4.10477	down	--		Molecular Function: protein kinase activity (GO:0004672);; Molecular Function: ATP binding (GO:0005524);;	K13416|2.5e-40|ccaj:109804867|K13416 brassinosteroid insensitive 1-associated receptor kinase 1 [EC:2.7.10.1 2.7.11.1] | (RefSeq) BRASSINOSTEROID INSENSITIVE 1-associated receptor kinase 1-like	MAPK signaling pathway - plant (ko04016);; Plant hormone signal transduction (ko04075);; Plant-pathogen interaction (ko04626)	[T]	Signal transduction mechanisms	Protein kinase domain	LEAF RUST 10 DISEASE-RESISTANCE LOCUS RECEPTOR-LIKE PROTEIN KINASE-like 2.8 OS=Arabidopsis thaliana OX=3702 GN=LRK10L-2.8 PE=2 SV=2	T	Signal transduction mechanisms	cysteine-rich RLK (receptor-like kinase) protein [Medicago truncatula]
	MSTRG.22907.1	MTR_1g108910	MTR_1g108910	0.068678	0.126357	0.222328	0	0	0	0.00161623	-4.46982	down	--		Molecular Function: protein kinase activity (GO:0004672);; Molecular Function: ATP binding (GO:0005524);;	K13416|2.5e-40|ccaj:109804867|K13416 brassinosteroid insensitive 1-associated receptor kinase 1 [EC:2.7.10.1 2.7.11.1] | (RefSeq) BRASSINOSTEROID INSENSITIVE 1-associated receptor kinase 1-like	MAPK signaling pathway - plant (ko04016);; Plant hormone signal transduction (ko04075);; Plant-pathogen interaction (ko04626)	[T]	Signal transduction mechanisms	Protein kinase domain	LEAF RUST 10 DISEASE-RESISTANCE LOCUS RECEPTOR-LIKE PROTEIN KINASE-like 2.8 OS=Arabidopsis thaliana OX=3702 GN=LRK10L-2.8 PE=2 SV=2	T	Signal transduction mechanisms	cysteine-rich RLK (receptor-like kinase) protein [Medicago truncatula]
	MSTRG.38168.8	MTR_1g108910	MTR_1g108910	0.404658	0.773326	1.23535	0	0.09563	0	0.0081058	-3.47457	down	--		Molecular Function: protein kinase activity (GO:0004672);; Molecular Function: ATP binding (GO:0005524);;	K13416|2.5e-40|ccaj:109804867|K13416 brassinosteroid insensitive 1-associated receptor kinase 1 [EC:2.7.10.1 2.7.11.1] | (RefSeq) BRASSINOSTEROID INSENSITIVE 1-associated receptor kinase 1-like	MAPK signaling pathway - plant (ko04016);; Plant hormone signal transduction (ko04075);; Plant-pathogen interaction (ko04626)	[T]	Signal transduction mechanisms	Protein kinase domain	LEAF RUST 10 DISEASE-RESISTANCE LOCUS RECEPTOR-LIKE PROTEIN KINASE-like 2.8 OS=Arabidopsis thaliana OX=3702 GN=LRK10L-2.8 PE=2 SV=2	T	Signal transduction mechanisms	cysteine-rich RLK (receptor-like kinase) protein [Medicago truncatula]
	MSTRG.7235.1	MTR_6g453220	MTR_6g453220	0.063486	0.071502	0.224319	0	0	0	0.00239398	-4.35306	down	--	--	Molecular Function: DNA binding (GO:0003677);; Molecular Function: monooxygenase activity (GO:0004497);; Molecular Function: protein kinase activity (GO:0004672);; Molecular Function: iron ion binding (GO:0005506);; Molecular Function: ATP binding (GO:0005524);; Cellular Component: nucleus (GO:0005634);; Molecular Function: oxidoreductase activity, acting on paired donors, with incorporation or r…	K14491|4.0e-21|ccaj:109797183|K14491 two-component response regulator ARR-B family | (RefSeq) two-component response regulator ARR12 isoform X1	Plant hormone signal transduction (ko04075)	[K]	Transcription	Cytochrome P450	Two-component response regulator ORR22 OS=Oryza sativa subsp. indica OX=39946 GN=RR22 PE=3 SV=1	--	--	cytochrome P450 family protein [Medicago truncatula]
	MSTRG.30341.4	MTR_6g453220	MTR_6g453220	0.06324	0.134836	0.320813	0	0	0	3.02548e-05	-5.62022	down	--	--	Molecular Function: DNA binding (GO:0003677);; Molecular Function: monooxygenase activity (GO:0004497);; Molecular Function: protein kinase activity (GO:0004672);; Molecular Function: iron ion binding (GO:0005506);; Molecular Function: ATP binding (GO:0005524);; Cellular Component: nucleus (GO:0005634);; Molecular Function: oxidoreductase activity, acting on paired donors, with incorporation or r…	K14491|4.0e-21|ccaj:109797183|K14491 two-component response regulator ARR-B family | (RefSeq) two-component response regulator ARR12 isoform X1	Plant hormone signal transduction (ko04075)	[K]	Transcription	Cytochrome P450	Two-component response regulator ORR22 OS=Oryza sativa subsp. indica OX=39946 GN=RR22 PE=3 SV=1	--	--	cytochrome P450 family protein [Medicago truncatula]
	MSTRG.16152.1	MTR_6g453220	MTR_6g453220	0.042455	0.067494	0.225812	0	0	0	0.00589588	-4.03075	down	--	--	Molecular Function: DNA binding (GO:0003677);; Molecular Function: monooxygenase activity (GO:0004497);; Molecular Function: protein kinase activity (GO:0004672);; Molecular Function: iron ion binding (GO:0005506);; Molecular Function: ATP binding (GO:0005524);; Cellular Component: nucleus (GO:0005634);; Molecular Function: oxidoreductase activity, acting on paired donors, with incorporation or r…	K14491|4.0e-21|ccaj:109797183|K14491 two-component response regulator ARR-B family | (RefSeq) two-component response regulator ARR12 isoform X1	Plant hormone signal transduction (ko04075)	[K]	Transcription	Cytochrome P450	Two-component response regulator ORR22 OS=Oryza sativa subsp. indica OX=39946 GN=RR22 PE=3 SV=1	--	--	cytochrome P450 family protein [Medicago truncatula]
	MSTRG.38215.1	MTR_6g453220	MTR_6g453220	0.058531	0.050135	0.251271	0	0	0	0.00328336	-4.25117	down	--	--	Molecular Function: DNA binding (GO:0003677);; Molecular Function: monooxygenase activity (GO:0004497);; Molecular Function: protein kinase activity (GO:0004672);; Molecular Function: iron ion binding (GO:0005506);; Molecular Function: ATP binding (GO:0005524);; Cellular Component: nucleus (GO:0005634);; Molecular Function: oxidoreductase activity, acting on paired donors, with incorporation or r…	K14491|4.0e-21|ccaj:109797183|K14491 two-component response regulator ARR-B family | (RefSeq) two-component response regulator ARR12 isoform X1	Plant hormone signal transduction (ko04075)	[K]	Transcription	Cytochrome P450	Two-component response regulator ORR22 OS=Oryza sativa subsp. indica OX=39946 GN=RR22 PE=3 SV=1	--	--	cytochrome P450 family protein [Medicago truncatula]
	MSTRG.34452.1	MTR_6g453220	MTR_6g453220	0.015443	0.07319	0.19895	0	0	0	0.0052503	-4.10477	down	--	--	Molecular Function: DNA binding (GO:0003677);; Molecular Function: monooxygenase activity (GO:0004497);; Molecular Function: protein kinase activity (GO:0004672);; Molecular Function: iron ion binding (GO:0005506);; Molecular Function: ATP binding (GO:0005524);; Cellular Component: nucleus (GO:0005634);; Molecular Function: oxidoreductase activity, acting on paired donors, with incorporation or r…	K14491|4.0e-21|ccaj:109797183|K14491 two-component response regulator ARR-B family | (RefSeq) two-component response regulator ARR12 isoform X1	Plant hormone signal transduction (ko04075)	[K]	Transcription	Cytochrome P450	Two-component response regulator ORR22 OS=Oryza sativa subsp. indica OX=39946 GN=RR22 PE=3 SV=1	--	--	cytochrome P450 family protein [Medicago truncatula]
	MSTRG.34338.35	MTR_6g453220	MTR_6g453220	1.43458	2.20194	6.02224	0.423661	0.275222	0.259715	4.02449e-06	-3.06897	down	--	--	Molecular Function: DNA binding (GO:0003677);; Molecular Function: monooxygenase activity (GO:0004497);; Molecular Function: protein kinase activity (GO:0004672);; Molecular Function: iron ion binding (GO:0005506);; Molecular Function: ATP binding (GO:0005524);; Cellular Component: nucleus (GO:0005634);; Molecular Function: oxidoreductase activity, acting on paired donors, with incorporation or r…	K14491|4.0e-21|ccaj:109797183|K14491 two-component response regulator ARR-B family | (RefSeq) two-component response regulator ARR12 isoform X1	Plant hormone signal transduction (ko04075)	[K]	Transcription	Cytochrome P450	Two-component response regulator ORR22 OS=Oryza sativa subsp. indica OX=39946 GN=RR22 PE=3 SV=1	--	--	cytochrome P450 family protein [Medicago truncatula]
	MSTRG.26595.1	MTR_6g453220	MTR_6g453220	0.165902	0.183238	0.396406	0	0.033657	0.050576	0.00279389	-2.69877	down	--	--	Molecular Function: DNA binding (GO:0003677);; Molecular Function: monooxygenase activity (GO:0004497);; Molecular Function: protein kinase activity (GO:0004672);; Molecular Function: iron ion binding (GO:0005506);; Molecular Function: ATP binding (GO:0005524);; Cellular Component: nucleus (GO:0005634);; Molecular Function: oxidoreductase activity, acting on paired donors, with incorporation or r…	K14491|4.0e-21|ccaj:109797183|K14491 two-component response regulator ARR-B family | (RefSeq) two-component response regulator ARR12 isoform X1	Plant hormone signal transduction (ko04075)	[K]	Transcription	Cytochrome P450	Two-component response regulator ORR22 OS=Oryza sativa subsp. indica OX=39946 GN=RR22 PE=3 SV=1	--	--	cytochrome P450 family protein [Medicago truncatula]
	MSTRG.32024.1	MTR_7g109580	MTR_7g109580	0.176766	0.154747	0.034322	0	0	0	0.00189098	-4.44965	down	--	--	Molecular Function: transcription factor activity, sequence-specific DNA binding (GO:0003700);; Cellular Component: nucleus (GO:0005634);; Biological Process: regulation of transcription, DNA-templated (GO:0006355);; Molecular Function: sequence-specific DNA binding (GO:0043565);;	K14494|4.3e-40|soe:110803409|K14494 DELLA protein | (RefSeq) DELLA protein GAIP-like	Plant hormone signal transduction (ko04075)	--	--	GRAS domain family	DELLA protein RGL2 OS=Arabidopsis thaliana OX=3702 GN=RGL2 PE=1 SV=2	K	Transcription	DELLA protein RGL1 [Medicago truncatula]
	MSTRG.34338.1	MTR_7g027190	MTR_7g027190	10.454	17.8589	19.6563	0	0	0	2.19646e-25	-11.0238	down	--	--	--	K14494|1.7e-83|var:108340908|K14494 DELLA protein | (RefSeq) DELLA protein GAI-like	Plant hormone signal transduction (ko04075)	--	--	GRAS domain family	GRAS family protein RAM1 OS=Medicago truncatula OX=3880 GN=RAM1 PE=1 SV=1	K	Transcription	DELLA protein RGL2 [Medicago truncatula]
	MSTRG.34338.59	MTR_7g027190	MTR_7g027190	8.15255	23.2828	16.2412	0	0.536991	0.047193	2.28342e-05	-5.11041	down	--	--	--	K14494|1.7e-83|var:108340908|K14494 DELLA protein | (RefSeq) DELLA protein GAI-like	Plant hormone signal transduction (ko04075)	--	--	GRAS domain family	GRAS family protein RAM1 OS=Medicago truncatula OX=3880 GN=RAM1 PE=1 SV=1	K	Transcription	DELLA protein RGL2 [Medicago truncatula]
	MSTRG.34338.50	MTR_7g027190	MTR_7g027190	1.5938	3.94007	2.61611	0	0	0	6.37546e-12	-8.14555	down	--	--	--	K14494|1.7e-83|var:108340908|K14494 DELLA protein | (RefSeq) DELLA protein GAI-like	Plant hormone signal transduction (ko04075)	--	--	GRAS domain family	GRAS family protein RAM1 OS=Medicago truncatula OX=3880 GN=RAM1 PE=1 SV=1	K	Transcription	DELLA protein RGL2 [Medicago truncatula]
	MSTRG.38169.6	MTR_7g027190	MTR_7g027190	0.070271	0.945939	0.739913	0.023978	0.003566	0	2.86814e-05	-4.88574	down	--	--	--	K14494|1.7e-83|var:108340908|K14494 DELLA protein | (RefSeq) DELLA protein GAI-like	Plant hormone signal transduction (ko04075)	--	--	GRAS domain family	GRAS family protein RAM1 OS=Medicago truncatula OX=3880 GN=RAM1 PE=1 SV=1	K	Transcription	DELLA protein RGL2 [Medicago truncatula]
	MSTRG.38216.1	MTR_7g027190	MTR_7g027190	0.030666	0.250763	0.205473	0	0	0	0.00146314	-4.53066	down	--	--	--	K14494|1.7e-83|var:108340908|K14494 DELLA protein | (RefSeq) DELLA protein GAI-like	Plant hormone signal transduction (ko04075)	--	--	GRAS domain family	GRAS family protein RAM1 OS=Medicago truncatula OX=3880 GN=RAM1 PE=1 SV=1	K	Transcription	DELLA protein RGL2 [Medicago truncatula]
	MSTRG.18819.1	MTR_7g027190	MTR_7g027190	0.091452	0.210134	0.326144	0.019071	0.03871	0.032831	0.00322493	-2.25868	down	--	--	--	K14494|1.7e-83|var:108340908|K14494 DELLA protein | (RefSeq) DELLA protein GAI-like	Plant hormone signal transduction (ko04075)	--	--	GRAS domain family	GRAS family protein RAM1 OS=Medicago truncatula OX=3880 GN=RAM1 PE=1 SV=1	K	Transcription	DELLA protein RGL2 [Medicago truncatula]
	MSTRG.22125.1	MTR_7g027190	MTR_7g027190	0.080955	0.216272	0.145097	0	0	0	0.00663504	-3.96166	down	--	--	--	K14494|1.7e-83|var:108340908|K14494 DELLA protein | (RefSeq) DELLA protein GAI-like	Plant hormone signal transduction (ko04075)	--	--	GRAS domain family	GRAS family protein RAM1 OS=Medicago truncatula OX=3880 GN=RAM1 PE=1 SV=1	K	Transcription	DELLA protein RGL2 [Medicago truncatula]
	MSTRG.19087.2	MTR_7g027190	MTR_7g027190	0.099109	0.207286	0.176905	0	0	0	8.71628e-05	-5.2785	down	--	--	--	K14494|1.7e-83|var:108340908|K14494 DELLA protein | (RefSeq) DELLA protein GAI-like	Plant hormone signal transduction (ko04075)	--	--	GRAS domain family	GRAS family protein RAM1 OS=Medicago truncatula OX=3880 GN=RAM1 PE=1 SV=1	K	Transcription	DELLA protein RGL2 [Medicago truncatula]
	MSTRG.34338.22	MTR_7g027190	MTR_7g027190	3.05073	7.51697	6.22679	0.06138	0	0	1.2857e-07	-6.40067	down	--	--	--	K14494|1.7e-83|var:108340908|K14494 DELLA protein | (RefSeq) DELLA protein GAI-like	Plant hormone signal transduction (ko04075)	--	--	GRAS domain family	GRAS family protein RAM1 OS=Medicago truncatula OX=3880 GN=RAM1 PE=1 SV=1	K	Transcription	DELLA protein RGL2 [Medicago truncatula]
	MSTRG.34338.46	MTR_7g027190	MTR_7g027190	2.3102	4.39615	3.69263	0.072787	0.392285	0.182914	4.90599e-08	-3.68843	down	--	--	--	K14494|1.7e-83|var:108340908|K14494 DELLA protein | (RefSeq) DELLA protein GAI-like	Plant hormone signal transduction (ko04075)	--	--	GRAS domain family	GRAS family protein RAM1 OS=Medicago truncatula OX=3880 GN=RAM1 PE=1 SV=1	K	Transcription	DELLA protein RGL2 [Medicago truncatula]
	MSTRG.34338.8	MTR_7g027190	MTR_7g027190	0.490364	1.95637	3.12695	0.03086	0	0.156369	0.000983156	-3.89143	down	--	--	--	K14494|1.7e-83|var:108340908|K14494 DELLA protein | (RefSeq) DELLA protein GAI-like	Plant hormone signal transduction (ko04075)	--	--	GRAS domain family	GRAS family protein RAM1 OS=Medicago truncatula OX=3880 GN=RAM1 PE=1 SV=1	K	Transcription	DELLA protein RGL2 [Medicago truncatula]
	MSTRG.34338.2	MTR_7g027190	MTR_7g027190	0.627394	2.50764	1.26955	0.051532	0.229135	0.062166	5.24977e-05	-3.3284	down	--	--	--	K14494|1.7e-83|var:108340908|K14494 DELLA protein | (RefSeq) DELLA protein GAI-like	Plant hormone signal transduction (ko04075)	--	--	GRAS domain family	GRAS family protein RAM1 OS=Medicago truncatula OX=3880 GN=RAM1 PE=1 SV=1	K	Transcription	DELLA protein RGL2 [Medicago truncatula]
	MSTRG.34338.5	MTR_7g027190	MTR_7g027190	0.712834	1.38552	1.20157	0.104952	0.073448	0.173112	3.14465e-08	-2.99434	down	--	--	--	K14494|1.7e-83|var:108340908|K14494 DELLA protein | (RefSeq) DELLA protein GAI-like	Plant hormone signal transduction (ko04075)	--	--	GRAS domain family	GRAS family protein RAM1 OS=Medicago truncatula OX=3880 GN=RAM1 PE=1 SV=1	K	Transcription	DELLA protein RGL2 [Medicago truncatula]
	MSTRG.38170.1	MTR_7g027190	MTR_7g027190	0.092859	0.737216	0.454998	0	0	0	1.38381e-07	-6.8569	down	--	--	--	K14494|1.7e-83|var:108340908|K14494 DELLA protein | (RefSeq) DELLA protein GAI-like	Plant hormone signal transduction (ko04075)	--	--	GRAS domain family	GRAS family protein RAM1 OS=Medicago truncatula OX=3880 GN=RAM1 PE=1 SV=1	K	Transcription	DELLA protein RGL2 [Medicago truncatula]
	MSTRG.16262.1	MTR_7g027190	MTR_7g027190	0.078536	0.150714	0.122837	0	0	0	0.00800208	-3.88333	down	--	--	--	K14494|1.7e-83|var:108340908|K14494 DELLA protein | (RefSeq) DELLA protein GAI-like	Plant hormone signal transduction (ko04075)	--	--	GRAS domain family	GRAS family protein RAM1 OS=Medicago truncatula OX=3880 GN=RAM1 PE=1 SV=1	K	Transcription	DELLA protein RGL2 [Medicago truncatula]
	MSTRG.38169.14	MTR_7g027190	MTR_7g027190	1.1157	2.57192	1.54156	0.012122	0.006232	0.20672	4.17133e-05	-3.78937	down	--	--	--	K14494|1.7e-83|var:108340908|K14494 DELLA protein | (RefSeq) DELLA protein GAI-like	Plant hormone signal transduction (ko04075)	--	--	GRAS domain family	GRAS family protein RAM1 OS=Medicago truncatula OX=3880 GN=RAM1 PE=1 SV=1	K	Transcription	DELLA protein RGL2 [Medicago truncatula]
	MSTRG.1922.1	MTR_7g027190	MTR_7g027190	0.130692	0.333099	0.232508	0	0	0	0.000347945	-4.9209	down	--	--	--	K14494|1.7e-83|var:108340908|K14494 DELLA protein | (RefSeq) DELLA protein GAI-like	Plant hormone signal transduction (ko04075)	--	--	GRAS domain family	GRAS family protein RAM1 OS=Medicago truncatula OX=3880 GN=RAM1 PE=1 SV=1	K	Transcription	DELLA protein RGL2 [Medicago truncatula]
	MSTRG.38168.8	MTR_7g027190	MTR_7g027190	0.404658	0.773326	1.23535	0	0.09563	0	0.0081058	-3.47457	down	--	--	--	K14494|1.7e-83|var:108340908|K14494 DELLA protein | (RefSeq) DELLA protein GAI-like	Plant hormone signal transduction (ko04075)	--	--	GRAS domain family	GRAS family protein RAM1 OS=Medicago truncatula OX=3880 GN=RAM1 PE=1 SV=1	K	Transcription	DELLA protein RGL2 [Medicago truncatula]
	MSTRG.18854.1	MTR_1g114020	MTR_1g114020	0.316838	0.084535	0.090988	0	0	0.006603	0.000667078	-4.09684	down	--	--	Cellular Component: nucleus (GO:0005634);; Biological Process: mRNA transcription (GO:0009299);; Biological Process: response to light stimulus (GO:0009416);;	K13413|9.2e-13|sbi:110435403|K13413 mitogen-activated protein kinase kinase 4/5 [EC:2.7.12.2] | (RefSeq) mitogen-activated protein kinase kinase 5-like	MAPK signaling pathway - plant (ko04016);; Plant hormone signal transduction (ko04075);; Plant-pathogen interaction (ko04626)	--	--	Protein of unknown function (DUF640)	Protein LIGHT-DEPENDENT SHORT HYPOCOTYLS 3 OS=Arabidopsis thaliana OX=3702 GN=LSH3 PE=1 SV=1	--	--	DUF640 family protein [Medicago truncatula]
	MSTRG.34338.6	MTR_1g114020	MTR_1g114020	1.70109	0.124144	0.061623	0	0	0	1.93106e-05	-6.05088	down	--	--	Cellular Component: nucleus (GO:0005634);; Biological Process: mRNA transcription (GO:0009299);; Biological Process: response to light stimulus (GO:0009416);;	K13413|9.2e-13|sbi:110435403|K13413 mitogen-activated protein kinase kinase 4/5 [EC:2.7.12.2] | (RefSeq) mitogen-activated protein kinase kinase 5-like	MAPK signaling pathway - plant (ko04016);; Plant hormone signal transduction (ko04075);; Plant-pathogen interaction (ko04626)	--	--	Protein of unknown function (DUF640)	Protein LIGHT-DEPENDENT SHORT HYPOCOTYLS 3 OS=Arabidopsis thaliana OX=3702 GN=LSH3 PE=1 SV=1	--	--	DUF640 family protein [Medicago truncatula]
	MSTRG.38171.16	MTR_1g114020	MTR_1g114020	0.431835	0.060363	0.003781	0	0	0	0.000427124	-5.16962	down	--	--	Cellular Component: nucleus (GO:0005634);; Biological Process: mRNA transcription (GO:0009299);; Biological Process: response to light stimulus (GO:0009416);;	K13413|9.2e-13|sbi:110435403|K13413 mitogen-activated protein kinase kinase 4/5 [EC:2.7.12.2] | (RefSeq) mitogen-activated protein kinase kinase 5-like	MAPK signaling pathway - plant (ko04016);; Plant hormone signal transduction (ko04075);; Plant-pathogen interaction (ko04626)	--	--	Protein of unknown function (DUF640)	Protein LIGHT-DEPENDENT SHORT HYPOCOTYLS 3 OS=Arabidopsis thaliana OX=3702 GN=LSH3 PE=1 SV=1	--	--	DUF640 family protein [Medicago truncatula]
	MSTRG.33078.1	MTR_3g107280	MTR_3g107280	0.258357	0.217321	0.264057	0.578309	0.621525	0.492945	8.31622e-05	1.21664	up	--	--	Biological Process: ubiquitin-dependent protein catabolic process (GO:0006511);; Cellular Component: SCF ubiquitin ligase complex (GO:0019005);; Biological Process: SCF-dependent proteasomal ubiquitin-dependent protein catabolic process (GO:0031146);;	K14515|6.4e-274|mtr:MTR_3g107280|K14515 EIN3-binding F-box protein | (RefSeq) EIN3-binding F-box-like protein	MAPK signaling pathway - plant (ko04016);; Plant hormone signal transduction (ko04075)	[R]	General function prediction only	Leucine Rich repeat	EIN3-binding F-box protein 1 OS=Arabidopsis thaliana OX=3702 GN=EBF1 PE=1 SV=1	S	Function unknown	EIN3-binding F-box protein 1 [Medicago truncatula]
	MSTRG.38168.13	MTR_3g010790	MTR_3g010790	3.38723	0.962715	5.10312	0.239288	0.335319	0	0.000883798	-3.44536	down	--	--	Molecular Function: DNA binding (GO:0003677);; Molecular Function: transcription factor activity, sequence-specific DNA binding (GO:0003700);; Cellular Component: nucleus (GO:0005634);;	K14514|2.6e-302|mtr:MTR_3g010790|K14514 ethylene-insensitive protein 3 | (RefSeq) ethylene insensitive 3 family protein	MAPK signaling pathway - plant (ko04016);; Plant hormone signal transduction (ko04075)	--	--	Ethylene insensitive 3	ETHYLENE INSENSITIVE 3-like 1 protein OS=Arabidopsis thaliana OX=3702 GN=EIL1 PE=1 SV=1	K	Transcription	ethylene insensitive 3 family protein [Medicago truncatula]
	MSTRG.7235.1	MTR_3g010790	MTR_3g010790	0.063486	0.071502	0.224319	0	0	0	0.00239398	-4.35306	down	--	--	Molecular Function: DNA binding (GO:0003677);; Molecular Function: transcription factor activity, sequence-specific DNA binding (GO:0003700);; Cellular Component: nucleus (GO:0005634);;	K14514|2.6e-302|mtr:MTR_3g010790|K14514 ethylene-insensitive protein 3 | (RefSeq) ethylene insensitive 3 family protein	MAPK signaling pathway - plant (ko04016);; Plant hormone signal transduction (ko04075)	--	--	Ethylene insensitive 3	ETHYLENE INSENSITIVE 3-like 1 protein OS=Arabidopsis thaliana OX=3702 GN=EIL1 PE=1 SV=1	K	Transcription	ethylene insensitive 3 family protein [Medicago truncatula]
	MSTRG.26460.3	MTR_6g060600	MTR_6g060600	2.60754	9.43689	2.47421	0.090017	0	0.113264	2.49452e-07	-5.23367	down	--	--	Molecular Function: DNA binding (GO:0003677);; Molecular Function: transcription factor activity, sequence-specific DNA binding (GO:0003700);; Cellular Component: nucleus (GO:0005634);;	K14514|0.0e+00|mtr:MTR_6g060600|K14514 ethylene-insensitive protein 3 | (RefSeq) ethylene insensitive 3 family protein	MAPK signaling pathway - plant (ko04016);; Plant hormone signal transduction (ko04075)	--	--	Ethylene insensitive 3	ETHYLENE INSENSITIVE 3-like 1 protein OS=Arabidopsis thaliana OX=3702 GN=EIL1 PE=1 SV=1	S	Function unknown	ethylene insensitive 3 family protein [Medicago truncatula]
	MSTRG.25094.1	MTR_6g460640	MTR_6g460640	0.124327	0.068233	0.108219	0.158356	0.940768	0.35171	0.0054313	2.16077	up	--	--	Molecular Function: DNA binding (GO:0003677);; Molecular Function: transcription factor activity, sequence-specific DNA binding (GO:0003700);; Cellular Component: nucleus (GO:0005634);;	K14514|0.0e+00|mtr:MTR_6g460640|K14514 ethylene-insensitive protein 3 | (RefSeq) ethylene insensitive 3 family protein	MAPK signaling pathway - plant (ko04016);; Plant hormone signal transduction (ko04075)	--	--	Ethylene insensitive 3	ETHYLENE INSENSITIVE 3-like 1 protein OS=Arabidopsis thaliana OX=3702 GN=EIL1 PE=1 SV=1	S	Function unknown	ethylene insensitive 3 family protein [Medicago truncatula]
	MSTRG.38169.7	MTR_3g010790	MTR_3g010790	0.462223	0.540691	1.19743	0.081617	0.095925	0.128994	2.52593e-06	-2.62208	down	--	--	Molecular Function: DNA binding (GO:0003677);; Molecular Function: transcription factor activity, sequence-specific DNA binding (GO:0003700);; Cellular Component: nucleus (GO:0005634);;	K14514|2.6e-302|mtr:MTR_3g010790|K14514 ethylene-insensitive protein 3 | (RefSeq) ethylene insensitive 3 family protein	MAPK signaling pathway - plant (ko04016);; Plant hormone signal transduction (ko04075)	--	--	Ethylene insensitive 3	ETHYLENE INSENSITIVE 3-like 1 protein OS=Arabidopsis thaliana OX=3702 GN=EIL1 PE=1 SV=1	K	Transcription	ethylene insensitive 3 family protein [Medicago truncatula]
	MSTRG.25641.1	MTR_6g460640	MTR_6g460640	0	0.009894	0	0.019297	0.500787	0.022258	0.00844032	3.67094	up	--	--	Molecular Function: DNA binding (GO:0003677);; Molecular Function: transcription factor activity, sequence-specific DNA binding (GO:0003700);; Cellular Component: nucleus (GO:0005634);;	K14514|0.0e+00|mtr:MTR_6g460640|K14514 ethylene-insensitive protein 3 | (RefSeq) ethylene insensitive 3 family protein	MAPK signaling pathway - plant (ko04016);; Plant hormone signal transduction (ko04075)	--	--	Ethylene insensitive 3	ETHYLENE INSENSITIVE 3-like 1 protein OS=Arabidopsis thaliana OX=3702 GN=EIL1 PE=1 SV=1	S	Function unknown	ethylene insensitive 3 family protein [Medicago truncatula]
	MSTRG.30341.4	MTR_3g010790	MTR_3g010790	0.06324	0.134836	0.320813	0	0	0	3.02548e-05	-5.62022	down	--	--	Molecular Function: DNA binding (GO:0003677);; Molecular Function: transcription factor activity, sequence-specific DNA binding (GO:0003700);; Cellular Component: nucleus (GO:0005634);;	K14514|2.6e-302|mtr:MTR_3g010790|K14514 ethylene-insensitive protein 3 | (RefSeq) ethylene insensitive 3 family protein	MAPK signaling pathway - plant (ko04016);; Plant hormone signal transduction (ko04075)	--	--	Ethylene insensitive 3	ETHYLENE INSENSITIVE 3-like 1 protein OS=Arabidopsis thaliana OX=3702 GN=EIL1 PE=1 SV=1	K	Transcription	ethylene insensitive 3 family protein [Medicago truncatula]
	MSTRG.16152.1	MTR_3g010790	MTR_3g010790	0.042455	0.067494	0.225812	0	0	0	0.00589588	-4.03075	down	--	--	Molecular Function: DNA binding (GO:0003677);; Molecular Function: transcription factor activity, sequence-specific DNA binding (GO:0003700);; Cellular Component: nucleus (GO:0005634);;	K14514|2.6e-302|mtr:MTR_3g010790|K14514 ethylene-insensitive protein 3 | (RefSeq) ethylene insensitive 3 family protein	MAPK signaling pathway - plant (ko04016);; Plant hormone signal transduction (ko04075)	--	--	Ethylene insensitive 3	ETHYLENE INSENSITIVE 3-like 1 protein OS=Arabidopsis thaliana OX=3702 GN=EIL1 PE=1 SV=1	K	Transcription	ethylene insensitive 3 family protein [Medicago truncatula]
	MSTRG.38169.10	MTR_3g010790	MTR_3g010790	1.24917	0.628369	2.43457	0	0.013265	0.226419	0.00964502	-3.20691	down	--	--	Molecular Function: DNA binding (GO:0003677);; Molecular Function: transcription factor activity, sequence-specific DNA binding (GO:0003700);; Cellular Component: nucleus (GO:0005634);;	K14514|2.6e-302|mtr:MTR_3g010790|K14514 ethylene-insensitive protein 3 | (RefSeq) ethylene insensitive 3 family protein	MAPK signaling pathway - plant (ko04016);; Plant hormone signal transduction (ko04075)	--	--	Ethylene insensitive 3	ETHYLENE INSENSITIVE 3-like 1 protein OS=Arabidopsis thaliana OX=3702 GN=EIL1 PE=1 SV=1	K	Transcription	ethylene insensitive 3 family protein [Medicago truncatula]
	MSTRG.38215.1	MTR_3g010790	MTR_3g010790	0.058531	0.050135	0.251271	0	0	0	0.00328336	-4.25117	down	--	--	Molecular Function: DNA binding (GO:0003677);; Molecular Function: transcription factor activity, sequence-specific DNA binding (GO:0003700);; Cellular Component: nucleus (GO:0005634);;	K14514|2.6e-302|mtr:MTR_3g010790|K14514 ethylene-insensitive protein 3 | (RefSeq) ethylene insensitive 3 family protein	MAPK signaling pathway - plant (ko04016);; Plant hormone signal transduction (ko04075)	--	--	Ethylene insensitive 3	ETHYLENE INSENSITIVE 3-like 1 protein OS=Arabidopsis thaliana OX=3702 GN=EIL1 PE=1 SV=1	K	Transcription	ethylene insensitive 3 family protein [Medicago truncatula]
	MSTRG.38171.6	MTR_3g010790	MTR_3g010790	0.254521	0.132372	0.467006	0	0	0	1.6013e-08	-7.07615	down	--	--	Molecular Function: DNA binding (GO:0003677);; Molecular Function: transcription factor activity, sequence-specific DNA binding (GO:0003700);; Cellular Component: nucleus (GO:0005634);;	K14514|2.6e-302|mtr:MTR_3g010790|K14514 ethylene-insensitive protein 3 | (RefSeq) ethylene insensitive 3 family protein	MAPK signaling pathway - plant (ko04016);; Plant hormone signal transduction (ko04075)	--	--	Ethylene insensitive 3	ETHYLENE INSENSITIVE 3-like 1 protein OS=Arabidopsis thaliana OX=3702 GN=EIL1 PE=1 SV=1	K	Transcription	ethylene insensitive 3 family protein [Medicago truncatula]
	MSTRG.35219.9	MTR_6g460640	MTR_6g460640	0	0	0	0.047046	0.167902	0.054352	0.00346956	4.22527	up	--	--	Molecular Function: DNA binding (GO:0003677);; Molecular Function: transcription factor activity, sequence-specific DNA binding (GO:0003700);; Cellular Component: nucleus (GO:0005634);;	K14514|0.0e+00|mtr:MTR_6g460640|K14514 ethylene-insensitive protein 3 | (RefSeq) ethylene insensitive 3 family protein	MAPK signaling pathway - plant (ko04016);; Plant hormone signal transduction (ko04075)	--	--	Ethylene insensitive 3	ETHYLENE INSENSITIVE 3-like 1 protein OS=Arabidopsis thaliana OX=3702 GN=EIL1 PE=1 SV=1	S	Function unknown	ethylene insensitive 3 family protein [Medicago truncatula]
	MSTRG.6568.1	MTR_3g010790	MTR_3g010790	0.096005	0.054925	0.215406	0	0	0	0.00332071	-4.22107	down	--	--	Molecular Function: DNA binding (GO:0003677);; Molecular Function: transcription factor activity, sequence-specific DNA binding (GO:0003700);; Cellular Component: nucleus (GO:0005634);;	K14514|2.6e-302|mtr:MTR_3g010790|K14514 ethylene-insensitive protein 3 | (RefSeq) ethylene insensitive 3 family protein	MAPK signaling pathway - plant (ko04016);; Plant hormone signal transduction (ko04075)	--	--	Ethylene insensitive 3	ETHYLENE INSENSITIVE 3-like 1 protein OS=Arabidopsis thaliana OX=3702 GN=EIL1 PE=1 SV=1	K	Transcription	ethylene insensitive 3 family protein [Medicago truncatula]
	MSTRG.34338.27	MTR_6g060600	MTR_6g060600	3.44387	14.1296	4.02121	0	0	0.198124	0.00405885	-4.24596	down	--	--	Molecular Function: DNA binding (GO:0003677);; Molecular Function: transcription factor activity, sequence-specific DNA binding (GO:0003700);; Cellular Component: nucleus (GO:0005634);;	K14514|0.0e+00|mtr:MTR_6g060600|K14514 ethylene-insensitive protein 3 | (RefSeq) ethylene insensitive 3 family protein	MAPK signaling pathway - plant (ko04016);; Plant hormone signal transduction (ko04075)	--	--	Ethylene insensitive 3	ETHYLENE INSENSITIVE 3-like 1 protein OS=Arabidopsis thaliana OX=3702 GN=EIL1 PE=1 SV=1	S	Function unknown	ethylene insensitive 3 family protein [Medicago truncatula]
	MSTRG.38170.2	MTR_6g060600	MTR_6g060600	0.142232	0.380994	0.000293	0	0	0	0.000495392	-5.04295	down	--	--	Molecular Function: DNA binding (GO:0003677);; Molecular Function: transcription factor activity, sequence-specific DNA binding (GO:0003700);; Cellular Component: nucleus (GO:0005634);;	K14514|0.0e+00|mtr:MTR_6g060600|K14514 ethylene-insensitive protein 3 | (RefSeq) ethylene insensitive 3 family protein	MAPK signaling pathway - plant (ko04016);; Plant hormone signal transduction (ko04075)	--	--	Ethylene insensitive 3	ETHYLENE INSENSITIVE 3-like 1 protein OS=Arabidopsis thaliana OX=3702 GN=EIL1 PE=1 SV=1	S	Function unknown	ethylene insensitive 3 family protein [Medicago truncatula]
	MSTRG.23435.1	MTR_3g010790	MTR_3g010790	0.063053	0.099867	0.237513	0	0	0.017592	0.00469924	-3.4474	down	--	--	Molecular Function: DNA binding (GO:0003677);; Molecular Function: transcription factor activity, sequence-specific DNA binding (GO:0003700);; Cellular Component: nucleus (GO:0005634);;	K14514|2.6e-302|mtr:MTR_3g010790|K14514 ethylene-insensitive protein 3 | (RefSeq) ethylene insensitive 3 family protein	MAPK signaling pathway - plant (ko04016);; Plant hormone signal transduction (ko04075)	--	--	Ethylene insensitive 3	ETHYLENE INSENSITIVE 3-like 1 protein OS=Arabidopsis thaliana OX=3702 GN=EIL1 PE=1 SV=1	K	Transcription	ethylene insensitive 3 family protein [Medicago truncatula]
	MSTRG.7396.1	MTR_3g010790	MTR_3g010790	0.082139	0.093041	0.248549	0	0	0.01406	0.0017615	-3.7092	down	--	--	Molecular Function: DNA binding (GO:0003677);; Molecular Function: transcription factor activity, sequence-specific DNA binding (GO:0003700);; Cellular Component: nucleus (GO:0005634);;	K14514|2.6e-302|mtr:MTR_3g010790|K14514 ethylene-insensitive protein 3 | (RefSeq) ethylene insensitive 3 family protein	MAPK signaling pathway - plant (ko04016);; Plant hormone signal transduction (ko04075)	--	--	Ethylene insensitive 3	ETHYLENE INSENSITIVE 3-like 1 protein OS=Arabidopsis thaliana OX=3702 GN=EIL1 PE=1 SV=1	K	Transcription	ethylene insensitive 3 family protein [Medicago truncatula]
	MSTRG.22852.1	MTR_3g010790	MTR_3g010790	0.106577	0.024197	0.157974	0	0	0	0.0039652	-4.17145	down	--	--	Molecular Function: DNA binding (GO:0003677);; Molecular Function: transcription factor activity, sequence-specific DNA binding (GO:0003700);; Cellular Component: nucleus (GO:0005634);;	K14514|2.6e-302|mtr:MTR_3g010790|K14514 ethylene-insensitive protein 3 | (RefSeq) ethylene insensitive 3 family protein	MAPK signaling pathway - plant (ko04016);; Plant hormone signal transduction (ko04075)	--	--	Ethylene insensitive 3	ETHYLENE INSENSITIVE 3-like 1 protein OS=Arabidopsis thaliana OX=3702 GN=EIL1 PE=1 SV=1	K	Transcription	ethylene insensitive 3 family protein [Medicago truncatula]
	MSTRG.34452.1	MTR_3g010790	MTR_3g010790	0.015443	0.07319	0.19895	0	0	0	0.0052503	-4.10477	down	--	--	Molecular Function: DNA binding (GO:0003677);; Molecular Function: transcription factor activity, sequence-specific DNA binding (GO:0003700);; Cellular Component: nucleus (GO:0005634);;	K14514|2.6e-302|mtr:MTR_3g010790|K14514 ethylene-insensitive protein 3 | (RefSeq) ethylene insensitive 3 family protein	MAPK signaling pathway - plant (ko04016);; Plant hormone signal transduction (ko04075)	--	--	Ethylene insensitive 3	ETHYLENE INSENSITIVE 3-like 1 protein OS=Arabidopsis thaliana OX=3702 GN=EIL1 PE=1 SV=1	K	Transcription	ethylene insensitive 3 family protein [Medicago truncatula]
	MSTRG.38169.4	MTR_3g010790	MTR_3g010790	0.31345	0.181215	0.607017	0	0	0	1.8528e-05	-5.68867	down	--	--	Molecular Function: DNA binding (GO:0003677);; Molecular Function: transcription factor activity, sequence-specific DNA binding (GO:0003700);; Cellular Component: nucleus (GO:0005634);;	K14514|2.6e-302|mtr:MTR_3g010790|K14514 ethylene-insensitive protein 3 | (RefSeq) ethylene insensitive 3 family protein	MAPK signaling pathway - plant (ko04016);; Plant hormone signal transduction (ko04075)	--	--	Ethylene insensitive 3	ETHYLENE INSENSITIVE 3-like 1 protein OS=Arabidopsis thaliana OX=3702 GN=EIL1 PE=1 SV=1	K	Transcription	ethylene insensitive 3 family protein [Medicago truncatula]
	MSTRG.34338.35	MTR_3g010790	MTR_3g010790	1.43458	2.20194	6.02224	0.423661	0.275222	0.259715	4.02449e-06	-3.06897	down	--	--	Molecular Function: DNA binding (GO:0003677);; Molecular Function: transcription factor activity, sequence-specific DNA binding (GO:0003700);; Cellular Component: nucleus (GO:0005634);;	K14514|2.6e-302|mtr:MTR_3g010790|K14514 ethylene-insensitive protein 3 | (RefSeq) ethylene insensitive 3 family protein	MAPK signaling pathway - plant (ko04016);; Plant hormone signal transduction (ko04075)	--	--	Ethylene insensitive 3	ETHYLENE INSENSITIVE 3-like 1 protein OS=Arabidopsis thaliana OX=3702 GN=EIL1 PE=1 SV=1	K	Transcription	ethylene insensitive 3 family protein [Medicago truncatula]
	MSTRG.26460.3	MTR_2g098450	MTR_2g098450	2.60754	9.43689	2.47421	0.090017	0	0.113264	2.49452e-07	-5.23367	down	--	--	Molecular Function: DNA binding (GO:0003677);; Molecular Function: transcription factor activity, sequence-specific DNA binding (GO:0003700);; Cellular Component: nucleus (GO:0005634);;	K14514|1.7e-58|mtr:MTR_2g098470|K14514 ethylene-insensitive protein 3 | (RefSeq) ethylene insensitive transcription factor	MAPK signaling pathway - plant (ko04016);; Plant hormone signal transduction (ko04075)	--	--	--	ETHYLENE INSENSITIVE 3-like 3 protein OS=Arabidopsis thaliana OX=3702 GN=EIL3 PE=1 SV=1	--	--	ethylene insensitive protein [Medicago truncatula]
	MSTRG.3882.1	MTR_1g024420	MTR_1g024420	0.246528	0.155295	0.121853	0	0	0	0.00218192	-4.35498	down	--	--	Molecular Function: DNA binding (GO:0003677);; Molecular Function: transcription factor activity, sequence-specific DNA binding (GO:0003700);; Cellular Component: nucleus (GO:0005634);;	K14514|4.6e-37|mtr:MTR_6g060600|K14514 ethylene-insensitive protein 3 | (RefSeq) ethylene insensitive 3 family protein	MAPK signaling pathway - plant (ko04016);; Plant hormone signal transduction (ko04075)	--	--	Ethylene insensitive 3	ETHYLENE INSENSITIVE 3-like 1 protein OS=Arabidopsis thaliana OX=3702 GN=EIL1 PE=1 SV=1	--	--	ethylene insensitive protein [Medicago truncatula]
	MSTRG.34338.27	MTR_2g098450	MTR_2g098450	3.44387	14.1296	4.02121	0	0	0.198124	0.00405885	-4.24596	down	--	--	Molecular Function: DNA binding (GO:0003677);; Molecular Function: transcription factor activity, sequence-specific DNA binding (GO:0003700);; Cellular Component: nucleus (GO:0005634);;	K14514|1.7e-58|mtr:MTR_2g098470|K14514 ethylene-insensitive protein 3 | (RefSeq) ethylene insensitive transcription factor	MAPK signaling pathway - plant (ko04016);; Plant hormone signal transduction (ko04075)	--	--	--	ETHYLENE INSENSITIVE 3-like 3 protein OS=Arabidopsis thaliana OX=3702 GN=EIL3 PE=1 SV=1	--	--	ethylene insensitive protein [Medicago truncatula]
	MSTRG.38170.2	MTR_2g098450	MTR_2g098450	0.142232	0.380994	0.000293	0	0	0	0.000495392	-5.04295	down	--	--	Molecular Function: DNA binding (GO:0003677);; Molecular Function: transcription factor activity, sequence-specific DNA binding (GO:0003700);; Cellular Component: nucleus (GO:0005634);;	K14514|1.7e-58|mtr:MTR_2g098470|K14514 ethylene-insensitive protein 3 | (RefSeq) ethylene insensitive transcription factor	MAPK signaling pathway - plant (ko04016);; Plant hormone signal transduction (ko04075)	--	--	--	ETHYLENE INSENSITIVE 3-like 3 protein OS=Arabidopsis thaliana OX=3702 GN=EIL3 PE=1 SV=1	--	--	ethylene insensitive protein [Medicago truncatula]
	MSTRG.34338.7	MTR_7g109150	MTR_7g109150	0.976128	0.684009	0.882313	0.11363	0	0	0.00652142	-3.52811	down	[KT]	Transcription;; Signal transduction mechanisms	Molecular Function: phosphorelay sensor kinase activity (GO:0000155);; Cellular Component: endoplasmic reticulum (GO:0005783);; Cellular Component: integral component of membrane (GO:0016021);; Molecular Function: ethylene receptor activity (GO:0038199);; Molecular Function: ethylene binding (GO:0051740);;	K14509|0.0e+00|mtr:MTR_7g109150|K14509 ethylene receptor [EC:2.7.13.-] | (RefSeq) ethylene receptor	MAPK signaling pathway - plant (ko04016);; Plant hormone signal transduction (ko04075)	[T]	Signal transduction mechanisms	Histidine kinase-, DNA gyrase B-, and HSP90-like ATPase	Probable ethylene response sensor 1 OS=Oryza sativa subsp. indica OX=39946 GN=ERS1 PE=2 SV=1	T	Signal transduction mechanisms	ethylene response sensor 1 [Medicago truncatula]
	MSTRG.34338.12	MTR_7g109150	MTR_7g109150	0.903502	0.609303	0.67152	0.115303	0.188973	0.077262	2.94935e-06	-2.32857	down	[KT]	Transcription;; Signal transduction mechanisms	Molecular Function: phosphorelay sensor kinase activity (GO:0000155);; Cellular Component: endoplasmic reticulum (GO:0005783);; Cellular Component: integral component of membrane (GO:0016021);; Molecular Function: ethylene receptor activity (GO:0038199);; Molecular Function: ethylene binding (GO:0051740);;	K14509|0.0e+00|mtr:MTR_7g109150|K14509 ethylene receptor [EC:2.7.13.-] | (RefSeq) ethylene receptor	MAPK signaling pathway - plant (ko04016);; Plant hormone signal transduction (ko04075)	[T]	Signal transduction mechanisms	Histidine kinase-, DNA gyrase B-, and HSP90-like ATPase	Probable ethylene response sensor 1 OS=Oryza sativa subsp. indica OX=39946 GN=ERS1 PE=2 SV=1	T	Signal transduction mechanisms	ethylene response sensor 1 [Medicago truncatula]
	MSTRG.34338.18	MTR_7g109150	MTR_7g109150	2.51645	2.24617	2.35739	0.183169	0.526481	0.591916	7.08945e-05	-2.27888	down	[KT]	Transcription;; Signal transduction mechanisms	Molecular Function: phosphorelay sensor kinase activity (GO:0000155);; Cellular Component: endoplasmic reticulum (GO:0005783);; Cellular Component: integral component of membrane (GO:0016021);; Molecular Function: ethylene receptor activity (GO:0038199);; Molecular Function: ethylene binding (GO:0051740);;	K14509|0.0e+00|mtr:MTR_7g109150|K14509 ethylene receptor [EC:2.7.13.-] | (RefSeq) ethylene receptor	MAPK signaling pathway - plant (ko04016);; Plant hormone signal transduction (ko04075)	[T]	Signal transduction mechanisms	Histidine kinase-, DNA gyrase B-, and HSP90-like ATPase	Probable ethylene response sensor 1 OS=Oryza sativa subsp. indica OX=39946 GN=ERS1 PE=2 SV=1	T	Signal transduction mechanisms	ethylene response sensor 1 [Medicago truncatula]
	MSTRG.7235.1	MTR_4g054860	MTR_4g054860	0.063486	0.071502	0.224319	0	0	0	0.00239398	-4.35306	down	--	--	Molecular Function: DNA binding (GO:0003677);; Molecular Function: transcription factor activity, sequence-specific DNA binding (GO:0003700);; Cellular Component: nucleus (GO:0005634);;	K14516|3.2e-145|mtr:MTR_4g054860|K14516 ethylene-responsive transcription factor 1 | (RefSeq) ethylene-responsive transcription factor	MAPK signaling pathway - plant (ko04016);; Plant hormone signal transduction (ko04075)	--	--	AP2 domain	Ethylene-responsive transcription factor 1B OS=Arabidopsis thaliana OX=3702 GN=ERF1B PE=1 SV=2	--	--	ethylene-responsive transcription factor 1B [Medicago truncatula]
	MSTRG.26460.3	MTR_4g054740	MTR_4g054740	2.60754	9.43689	2.47421	0.090017	0	0.113264	2.49452e-07	-5.23367	down	--	--	Molecular Function: DNA binding (GO:0003677);; Molecular Function: transcription factor activity, sequence-specific DNA binding (GO:0003700);; Cellular Component: nucleus (GO:0005634);;	K14516|8.9e-128|mtr:MTR_4g054740|K14516 ethylene-responsive transcription factor 1 | (RefSeq) ethylene-responsive transcription factor	MAPK signaling pathway - plant (ko04016);; Plant hormone signal transduction (ko04075)	--	--	AP2 domain	Ethylene-responsive transcription factor 1B OS=Arabidopsis thaliana OX=3702 GN=ERF1B PE=1 SV=2	--	--	ethylene-responsive transcription factor 1B [Medicago truncatula]
	MSTRG.30341.4	MTR_4g054860	MTR_4g054860	0.06324	0.134836	0.320813	0	0	0	3.02548e-05	-5.62022	down	--	--	Molecular Function: DNA binding (GO:0003677);; Molecular Function: transcription factor activity, sequence-specific DNA binding (GO:0003700);; Cellular Component: nucleus (GO:0005634);;	K14516|3.2e-145|mtr:MTR_4g054860|K14516 ethylene-responsive transcription factor 1 | (RefSeq) ethylene-responsive transcription factor	MAPK signaling pathway - plant (ko04016);; Plant hormone signal transduction (ko04075)	--	--	AP2 domain	Ethylene-responsive transcription factor 1B OS=Arabidopsis thaliana OX=3702 GN=ERF1B PE=1 SV=2	--	--	ethylene-responsive transcription factor 1B [Medicago truncatula]
	MSTRG.16152.1	MTR_4g054860	MTR_4g054860	0.042455	0.067494	0.225812	0	0	0	0.00589588	-4.03075	down	--	--	Molecular Function: DNA binding (GO:0003677);; Molecular Function: transcription factor activity, sequence-specific DNA binding (GO:0003700);; Cellular Component: nucleus (GO:0005634);;	K14516|3.2e-145|mtr:MTR_4g054860|K14516 ethylene-responsive transcription factor 1 | (RefSeq) ethylene-responsive transcription factor	MAPK signaling pathway - plant (ko04016);; Plant hormone signal transduction (ko04075)	--	--	AP2 domain	Ethylene-responsive transcription factor 1B OS=Arabidopsis thaliana OX=3702 GN=ERF1B PE=1 SV=2	--	--	ethylene-responsive transcription factor 1B [Medicago truncatula]
	MSTRG.38215.1	MTR_4g054860	MTR_4g054860	0.058531	0.050135	0.251271	0	0	0	0.00328336	-4.25117	down	--	--	Molecular Function: DNA binding (GO:0003677);; Molecular Function: transcription factor activity, sequence-specific DNA binding (GO:0003700);; Cellular Component: nucleus (GO:0005634);;	K14516|3.2e-145|mtr:MTR_4g054860|K14516 ethylene-responsive transcription factor 1 | (RefSeq) ethylene-responsive transcription factor	MAPK signaling pathway - plant (ko04016);; Plant hormone signal transduction (ko04075)	--	--	AP2 domain	Ethylene-responsive transcription factor 1B OS=Arabidopsis thaliana OX=3702 GN=ERF1B PE=1 SV=2	--	--	ethylene-responsive transcription factor 1B [Medicago truncatula]
	MSTRG.5461.3	MTR_1g069945	MTR_1g069945	0.622805	0.859586	0.905339	1.35806	1.15953	1.11949	0.00443683	0.669008	up	--	--	Molecular Function: DNA binding (GO:0003677);; Molecular Function: transcription factor activity, sequence-specific DNA binding (GO:0003700);; Cellular Component: nucleus (GO:0005634);;	K14516|9.2e-120|mtr:MTR_1g069945|K14516 ethylene-responsive transcription factor 1 | (RefSeq) AP2 domain class transcription factor	MAPK signaling pathway - plant (ko04016);; Plant hormone signal transduction (ko04075)	--	--	AP2 domain	Ethylene-responsive transcription factor 1B OS=Arabidopsis thaliana OX=3702 GN=ERF1B PE=1 SV=2	K	Transcription	ethylene-responsive transcription factor 1B [Medicago truncatula]
	MSTRG.5461.1	MTR_1g069945	MTR_1g069945	0.143466	0.120472	0.152371	0.259785	0.217902	0.194395	0.0019058	0.742865	up	--	--	Molecular Function: DNA binding (GO:0003677);; Molecular Function: transcription factor activity, sequence-specific DNA binding (GO:0003700);; Cellular Component: nucleus (GO:0005634);;	K14516|9.2e-120|mtr:MTR_1g069945|K14516 ethylene-responsive transcription factor 1 | (RefSeq) AP2 domain class transcription factor	MAPK signaling pathway - plant (ko04016);; Plant hormone signal transduction (ko04075)	--	--	AP2 domain	Ethylene-responsive transcription factor 1B OS=Arabidopsis thaliana OX=3702 GN=ERF1B PE=1 SV=2	K	Transcription	ethylene-responsive transcription factor 1B [Medicago truncatula]
	MSTRG.34338.27	MTR_4g054740	MTR_4g054740	3.44387	14.1296	4.02121	0	0	0.198124	0.00405885	-4.24596	down	--	--	Molecular Function: DNA binding (GO:0003677);; Molecular Function: transcription factor activity, sequence-specific DNA binding (GO:0003700);; Cellular Component: nucleus (GO:0005634);;	K14516|8.9e-128|mtr:MTR_4g054740|K14516 ethylene-responsive transcription factor 1 | (RefSeq) ethylene-responsive transcription factor	MAPK signaling pathway - plant (ko04016);; Plant hormone signal transduction (ko04075)	--	--	AP2 domain	Ethylene-responsive transcription factor 1B OS=Arabidopsis thaliana OX=3702 GN=ERF1B PE=1 SV=2	--	--	ethylene-responsive transcription factor 1B [Medicago truncatula]
	MSTRG.33078.1	MTR_1g069945	MTR_1g069945	0.258357	0.217321	0.264057	0.578309	0.621525	0.492945	8.31622e-05	1.21664	up	--	--	Molecular Function: DNA binding (GO:0003677);; Molecular Function: transcription factor activity, sequence-specific DNA binding (GO:0003700);; Cellular Component: nucleus (GO:0005634);;	K14516|9.2e-120|mtr:MTR_1g069945|K14516 ethylene-responsive transcription factor 1 | (RefSeq) AP2 domain class transcription factor	MAPK signaling pathway - plant (ko04016);; Plant hormone signal transduction (ko04075)	--	--	AP2 domain	Ethylene-responsive transcription factor 1B OS=Arabidopsis thaliana OX=3702 GN=ERF1B PE=1 SV=2	K	Transcription	ethylene-responsive transcription factor 1B [Medicago truncatula]
	MSTRG.38170.2	MTR_4g054740	MTR_4g054740	0.142232	0.380994	0.000293	0	0	0	0.000495392	-5.04295	down	--	--	Molecular Function: DNA binding (GO:0003677);; Molecular Function: transcription factor activity, sequence-specific DNA binding (GO:0003700);; Cellular Component: nucleus (GO:0005634);;	K14516|8.9e-128|mtr:MTR_4g054740|K14516 ethylene-responsive transcription factor 1 | (RefSeq) ethylene-responsive transcription factor	MAPK signaling pathway - plant (ko04016);; Plant hormone signal transduction (ko04075)	--	--	AP2 domain	Ethylene-responsive transcription factor 1B OS=Arabidopsis thaliana OX=3702 GN=ERF1B PE=1 SV=2	--	--	ethylene-responsive transcription factor 1B [Medicago truncatula]
	MSTRG.14896.8	MTR_1g043350	MTR_1g043350	0.159656	0.127056	0.069504	0.439936	0.369649	0.406565	0.000599859	1.73016	up	--	--	Molecular Function: DNA binding (GO:0003677);; Molecular Function: transcription factor activity, sequence-specific DNA binding (GO:0003700);; Cellular Component: nucleus (GO:0005634);;	K14516|1.7e-117|mtr:MTR_1g043350|K14516 ethylene-responsive transcription factor 1 | (RefSeq) ethylene-responsive transcription factor 1B	MAPK signaling pathway - plant (ko04016);; Plant hormone signal transduction (ko04075)	--	--	AP2 domain	Ethylene-responsive transcription factor 1B OS=Arabidopsis thaliana OX=3702 GN=ERF1B PE=1 SV=2	K	Transcription	ethylene-responsive transcription factor 1B [Medicago truncatula]
	MSTRG.34452.1	MTR_4g054860	MTR_4g054860	0.015443	0.07319	0.19895	0	0	0	0.0052503	-4.10477	down	--	--	Molecular Function: DNA binding (GO:0003677);; Molecular Function: transcription factor activity, sequence-specific DNA binding (GO:0003700);; Cellular Component: nucleus (GO:0005634);;	K14516|3.2e-145|mtr:MTR_4g054860|K14516 ethylene-responsive transcription factor 1 | (RefSeq) ethylene-responsive transcription factor	MAPK signaling pathway - plant (ko04016);; Plant hormone signal transduction (ko04075)	--	--	AP2 domain	Ethylene-responsive transcription factor 1B OS=Arabidopsis thaliana OX=3702 GN=ERF1B PE=1 SV=2	--	--	ethylene-responsive transcription factor 1B [Medicago truncatula]
	MSTRG.34338.35	MTR_4g054860	MTR_4g054860	1.43458	2.20194	6.02224	0.423661	0.275222	0.259715	4.02449e-06	-3.06897	down	--	--	Molecular Function: DNA binding (GO:0003677);; Molecular Function: transcription factor activity, sequence-specific DNA binding (GO:0003700);; Cellular Component: nucleus (GO:0005634);;	K14516|3.2e-145|mtr:MTR_4g054860|K14516 ethylene-responsive transcription factor 1 | (RefSeq) ethylene-responsive transcription factor	MAPK signaling pathway - plant (ko04016);; Plant hormone signal transduction (ko04075)	--	--	AP2 domain	Ethylene-responsive transcription factor 1B OS=Arabidopsis thaliana OX=3702 GN=ERF1B PE=1 SV=2	--	--	ethylene-responsive transcription factor 1B [Medicago truncatula]
	MSTRG.2844.1	MTR_1g072360	MTR_1g072360	0.064118	0.251577	0.142454	0.682549	0.713322	0.442123	0.00109505	1.90579	up	--	--	--	K14495|2.3e-08|smo:SELMODRAFT_423923|K14495 F-box protein GID2 | (RefSeq) GID2a-1; hypothetical protein	Plant hormone signal transduction (ko04075)	--	--	--	F-box protein At2g27310 OS=Arabidopsis thaliana OX=3702 GN=At2g27310 PE=2 SV=1	S	Function unknown	F-box GID2-like protein [Medicago truncatula]
	MSTRG.4214.3	MTR_1g098590	MTR_1g098590	2.1682	3.29295	4.3026	0	0	0	1.41721e-23	-10.7061	down	--	--	Molecular Function: DNA binding (GO:0003677);; Molecular Function: transcription factor activity, sequence-specific DNA binding (GO:0003700);; Cellular Component: nucleus (GO:0005634);; Biological Process: positive regulation of transcription, DNA-templated (GO:0045893);;	K14432|5.0e-118|mtr:MTR_1g098590|K14432 ABA responsive element binding factor | (RefSeq) BZIP transcription factor	Plant hormone signal transduction (ko04075)	--	--	bZIP transcription factor	G-box-binding factor 4 OS=Arabidopsis thaliana OX=3702 GN=GBF4 PE=1 SV=1	K	Transcription	G-box-binding factor 4 [Medicago truncatula]
	MSTRG.4214.4	MTR_1g098590	MTR_1g098590	0	0	0	1.7437	1.49998	0.688488	3.4034e-11	7.90854	up	--	--	Molecular Function: DNA binding (GO:0003677);; Molecular Function: transcription factor activity, sequence-specific DNA binding (GO:0003700);; Cellular Component: nucleus (GO:0005634);; Biological Process: positive regulation of transcription, DNA-templated (GO:0045893);;	K14432|5.0e-118|mtr:MTR_1g098590|K14432 ABA responsive element binding factor | (RefSeq) BZIP transcription factor	Plant hormone signal transduction (ko04075)	--	--	bZIP transcription factor	G-box-binding factor 4 OS=Arabidopsis thaliana OX=3702 GN=GBF4 PE=1 SV=1	K	Transcription	G-box-binding factor 4 [Medicago truncatula]
	MSTRG.10190.11	MTR_3g022580	MTR_3g022580	0.278757	0.054245	0.366437	0.034954	0	0	0.00683011	-3.31558	down	--	--	Molecular Function: transcription factor activity, sequence-specific DNA binding (GO:0003700);; Cellular Component: nucleus (GO:0005634);; Biological Process: regulation of transcription, DNA-templated (GO:0006355);; Molecular Function: sequence-specific DNA binding (GO:0043565);;	K14494|1.4e-16|zju:107429297|K14494 DELLA protein | (RefSeq) DELLA protein GAIP-B-like	Plant hormone signal transduction (ko04075)	--	--	GRAS domain family	GRAS family protein TF80 OS=Medicago truncatula OX=3880 GN=TF80 PE=1 SV=1	K	Transcription	GRAS family transcription factor [Medicago truncatula]
	MSTRG.7235.1	MTR_3g027430	MTR_3g027430	0.063486	0.071502	0.224319	0	0	0	0.00239398	-4.35306	down	--	--	Molecular Function: transcription factor activity, sequence-specific DNA binding (GO:0003700);; Cellular Component: nucleus (GO:0005634);; Biological Process: regulation of transcription, DNA-templated (GO:0006355);; Molecular Function: sequence-specific DNA binding (GO:0043565);;	K14494|3.4e-08|gmx:100803245|K14494 DELLA protein | (RefSeq) DELLA protein RGA	Plant hormone signal transduction (ko04075)	--	--	GRAS domain family	GRAS family protein TF80 OS=Medicago truncatula OX=3880 GN=TF80 PE=1 SV=1	K	Transcription	GRAS family transcription factor [Medicago truncatula]
	MSTRG.7235.1	MTR_5g019750	MTR_5g019750	0.063486	0.071502	0.224319	0	0	0	0.00239398	-4.35306	down	--	--	Molecular Function: transcription factor activity, sequence-specific DNA binding (GO:0003700);; Cellular Component: nucleus (GO:0005634);; Biological Process: regulation of transcription, DNA-templated (GO:0006355);; Molecular Function: sequence-specific DNA binding (GO:0043565);;	K14494|1.3e-08|bna:106426289|K14494 DELLA protein | (RefSeq) DELLA protein RGL1	Plant hormone signal transduction (ko04075)	--	--	GRAS domain family	Scarecrow-like protein 15 OS=Arabidopsis thaliana OX=3702 GN=SCL15 PE=1 SV=3	K	Transcription	GRAS family transcription factor [Medicago truncatula]
	MSTRG.26460.3	MTR_3g022580	MTR_3g022580	2.60754	9.43689	2.47421	0.090017	0	0.113264	2.49452e-07	-5.23367	down	--	--	Molecular Function: transcription factor activity, sequence-specific DNA binding (GO:0003700);; Cellular Component: nucleus (GO:0005634);; Biological Process: regulation of transcription, DNA-templated (GO:0006355);; Molecular Function: sequence-specific DNA binding (GO:0043565);;	K14494|1.4e-16|zju:107429297|K14494 DELLA protein | (RefSeq) DELLA protein GAIP-B-like	Plant hormone signal transduction (ko04075)	--	--	GRAS domain family	GRAS family protein TF80 OS=Medicago truncatula OX=3880 GN=TF80 PE=1 SV=1	K	Transcription	GRAS family transcription factor [Medicago truncatula]
	MSTRG.23197.2	MTR_5g058860	MTR_5g058860	0	0	0.004446	0.115699	0.256145	0.135232	0.000164971	4.2833	up	--	--	Molecular Function: transcription factor activity, sequence-specific DNA binding (GO:0003700);; Cellular Component: nucleus (GO:0005634);; Biological Process: regulation of transcription, DNA-templated (GO:0006355);; Molecular Function: sequence-specific DNA binding (GO:0043565);;	K14494|1.2e-44|ppp:112275164|K14494 DELLA protein | (RefSeq) DELLA protein GAI-like	Plant hormone signal transduction (ko04075)	--	--	GRAS domain family	Protein NODULATION SIGNALING PATHWAY 2 OS=Medicago truncatula OX=3880 GN=NSP2 PE=1 SV=1	K	Transcription	GRAS family transcription factor [Medicago truncatula]
	MSTRG.38169.7	MTR_5g019750	MTR_5g019750	0.462223	0.540691	1.19743	0.081617	0.095925	0.128994	2.52593e-06	-2.62208	down	--	--	Molecular Function: transcription factor activity, sequence-specific DNA binding (GO:0003700);; Cellular Component: nucleus (GO:0005634);; Biological Process: regulation of transcription, DNA-templated (GO:0006355);; Molecular Function: sequence-specific DNA binding (GO:0043565);;	K14494|1.3e-08|bna:106426289|K14494 DELLA protein | (RefSeq) DELLA protein RGL1	Plant hormone signal transduction (ko04075)	--	--	GRAS domain family	Scarecrow-like protein 15 OS=Arabidopsis thaliana OX=3702 GN=SCL15 PE=1 SV=3	K	Transcription	GRAS family transcription factor [Medicago truncatula]
	MSTRG.18819.1	MTR_5g019750	MTR_5g019750	0.091452	0.210134	0.326144	0.019071	0.03871	0.032831	0.00322493	-2.25868	down	--	--	Molecular Function: transcription factor activity, sequence-specific DNA binding (GO:0003700);; Cellular Component: nucleus (GO:0005634);; Biological Process: regulation of transcription, DNA-templated (GO:0006355);; Molecular Function: sequence-specific DNA binding (GO:0043565);;	K14494|1.3e-08|bna:106426289|K14494 DELLA protein | (RefSeq) DELLA protein RGL1	Plant hormone signal transduction (ko04075)	--	--	GRAS domain family	Scarecrow-like protein 15 OS=Arabidopsis thaliana OX=3702 GN=SCL15 PE=1 SV=3	K	Transcription	GRAS family transcription factor [Medicago truncatula]
	MSTRG.30341.4	MTR_3g027430	MTR_3g027430	0.06324	0.134836	0.320813	0	0	0	3.02548e-05	-5.62022	down	--	--	Molecular Function: transcription factor activity, sequence-specific DNA binding (GO:0003700);; Cellular Component: nucleus (GO:0005634);; Biological Process: regulation of transcription, DNA-templated (GO:0006355);; Molecular Function: sequence-specific DNA binding (GO:0043565);;	K14494|3.4e-08|gmx:100803245|K14494 DELLA protein | (RefSeq) DELLA protein RGA	Plant hormone signal transduction (ko04075)	--	--	GRAS domain family	GRAS family protein TF80 OS=Medicago truncatula OX=3880 GN=TF80 PE=1 SV=1	K	Transcription	GRAS family transcription factor [Medicago truncatula]
	MSTRG.30341.4	MTR_5g019750	MTR_5g019750	0.06324	0.134836	0.320813	0	0	0	3.02548e-05	-5.62022	down	--	--	Molecular Function: transcription factor activity, sequence-specific DNA binding (GO:0003700);; Cellular Component: nucleus (GO:0005634);; Biological Process: regulation of transcription, DNA-templated (GO:0006355);; Molecular Function: sequence-specific DNA binding (GO:0043565);;	K14494|1.3e-08|bna:106426289|K14494 DELLA protein | (RefSeq) DELLA protein RGL1	Plant hormone signal transduction (ko04075)	--	--	GRAS domain family	Scarecrow-like protein 15 OS=Arabidopsis thaliana OX=3702 GN=SCL15 PE=1 SV=3	K	Transcription	GRAS family transcription factor [Medicago truncatula]
	MSTRG.15547.3	MTR_3g022005	MTR_3g022005	0	0	0	0.18529	0.094896	0.110429	7.61184e-07	6.29425	up	--	--	--	K14494|5.1e-13|zju:107429297|K14494 DELLA protein | (RefSeq) DELLA protein GAIP-B-like	Plant hormone signal transduction (ko04075)	--	--	GRAS domain family	GRAS family protein TF80 OS=Medicago truncatula OX=3880 GN=TF80 PE=1 SV=1	L	Replication, recombination and repair	GRAS family transcription factor [Medicago truncatula]
	MSTRG.16152.1	MTR_3g027430	MTR_3g027430	0.042455	0.067494	0.225812	0	0	0	0.00589588	-4.03075	down	--	--	Molecular Function: transcription factor activity, sequence-specific DNA binding (GO:0003700);; Cellular Component: nucleus (GO:0005634);; Biological Process: regulation of transcription, DNA-templated (GO:0006355);; Molecular Function: sequence-specific DNA binding (GO:0043565);;	K14494|3.4e-08|gmx:100803245|K14494 DELLA protein | (RefSeq) DELLA protein RGA	Plant hormone signal transduction (ko04075)	--	--	GRAS domain family	GRAS family protein TF80 OS=Medicago truncatula OX=3880 GN=TF80 PE=1 SV=1	K	Transcription	GRAS family transcription factor [Medicago truncatula]
	MSTRG.16152.1	MTR_5g019750	MTR_5g019750	0.042455	0.067494	0.225812	0	0	0	0.00589588	-4.03075	down	--	--	Molecular Function: transcription factor activity, sequence-specific DNA binding (GO:0003700);; Cellular Component: nucleus (GO:0005634);; Biological Process: regulation of transcription, DNA-templated (GO:0006355);; Molecular Function: sequence-specific DNA binding (GO:0043565);;	K14494|1.3e-08|bna:106426289|K14494 DELLA protein | (RefSeq) DELLA protein RGL1	Plant hormone signal transduction (ko04075)	--	--	GRAS domain family	Scarecrow-like protein 15 OS=Arabidopsis thaliana OX=3702 GN=SCL15 PE=1 SV=3	K	Transcription	GRAS family transcription factor [Medicago truncatula]
	MSTRG.38215.1	MTR_3g027430	MTR_3g027430	0.058531	0.050135	0.251271	0	0	0	0.00328336	-4.25117	down	--	--	Molecular Function: transcription factor activity, sequence-specific DNA binding (GO:0003700);; Cellular Component: nucleus (GO:0005634);; Biological Process: regulation of transcription, DNA-templated (GO:0006355);; Molecular Function: sequence-specific DNA binding (GO:0043565);;	K14494|3.4e-08|gmx:100803245|K14494 DELLA protein | (RefSeq) DELLA protein RGA	Plant hormone signal transduction (ko04075)	--	--	GRAS domain family	GRAS family protein TF80 OS=Medicago truncatula OX=3880 GN=TF80 PE=1 SV=1	K	Transcription	GRAS family transcription factor [Medicago truncatula]
	MSTRG.38215.1	MTR_5g019750	MTR_5g019750	0.058531	0.050135	0.251271	0	0	0	0.00328336	-4.25117	down	--	--	Molecular Function: transcription factor activity, sequence-specific DNA binding (GO:0003700);; Cellular Component: nucleus (GO:0005634);; Biological Process: regulation of transcription, DNA-templated (GO:0006355);; Molecular Function: sequence-specific DNA binding (GO:0043565);;	K14494|1.3e-08|bna:106426289|K14494 DELLA protein | (RefSeq) DELLA protein RGL1	Plant hormone signal transduction (ko04075)	--	--	GRAS domain family	Scarecrow-like protein 15 OS=Arabidopsis thaliana OX=3702 GN=SCL15 PE=1 SV=3	K	Transcription	GRAS family transcription factor [Medicago truncatula]
	MSTRG.34338.8	MTR_5g019750	MTR_5g019750	0.490364	1.95637	3.12695	0.03086	0	0.156369	0.000983156	-3.89143	down	--	--	Molecular Function: transcription factor activity, sequence-specific DNA binding (GO:0003700);; Cellular Component: nucleus (GO:0005634);; Biological Process: regulation of transcription, DNA-templated (GO:0006355);; Molecular Function: sequence-specific DNA binding (GO:0043565);;	K14494|1.3e-08|bna:106426289|K14494 DELLA protein | (RefSeq) DELLA protein RGL1	Plant hormone signal transduction (ko04075)	--	--	GRAS domain family	Scarecrow-like protein 15 OS=Arabidopsis thaliana OX=3702 GN=SCL15 PE=1 SV=3	K	Transcription	GRAS family transcription factor [Medicago truncatula]
	MSTRG.38171.10	MTR_5g019750	MTR_5g019750	0.129735	0.25752	0.553832	0	0.036015	0.004558	0.000660164	-3.67054	down	--	--	Molecular Function: transcription factor activity, sequence-specific DNA binding (GO:0003700);; Cellular Component: nucleus (GO:0005634);; Biological Process: regulation of transcription, DNA-templated (GO:0006355);; Molecular Function: sequence-specific DNA binding (GO:0043565);;	K14494|1.3e-08|bna:106426289|K14494 DELLA protein | (RefSeq) DELLA protein RGL1	Plant hormone signal transduction (ko04075)	--	--	GRAS domain family	Scarecrow-like protein 15 OS=Arabidopsis thaliana OX=3702 GN=SCL15 PE=1 SV=3	K	Transcription	GRAS family transcription factor [Medicago truncatula]
	MSTRG.6568.1	MTR_5g019750	MTR_5g019750	0.096005	0.054925	0.215406	0	0	0	0.00332071	-4.22107	down	--	--	Molecular Function: transcription factor activity, sequence-specific DNA binding (GO:0003700);; Cellular Component: nucleus (GO:0005634);; Biological Process: regulation of transcription, DNA-templated (GO:0006355);; Molecular Function: sequence-specific DNA binding (GO:0043565);;	K14494|1.3e-08|bna:106426289|K14494 DELLA protein | (RefSeq) DELLA protein RGL1	Plant hormone signal transduction (ko04075)	--	--	GRAS domain family	Scarecrow-like protein 15 OS=Arabidopsis thaliana OX=3702 GN=SCL15 PE=1 SV=3	K	Transcription	GRAS family transcription factor [Medicago truncatula]
	MSTRG.34338.27	MTR_3g022580	MTR_3g022580	3.44387	14.1296	4.02121	0	0	0.198124	0.00405885	-4.24596	down	--	--	Molecular Function: transcription factor activity, sequence-specific DNA binding (GO:0003700);; Cellular Component: nucleus (GO:0005634);; Biological Process: regulation of transcription, DNA-templated (GO:0006355);; Molecular Function: sequence-specific DNA binding (GO:0043565);;	K14494|1.4e-16|zju:107429297|K14494 DELLA protein | (RefSeq) DELLA protein GAIP-B-like	Plant hormone signal transduction (ko04075)	--	--	GRAS domain family	GRAS family protein TF80 OS=Medicago truncatula OX=3880 GN=TF80 PE=1 SV=1	K	Transcription	GRAS family transcription factor [Medicago truncatula]
	MSTRG.34338.23	MTR_5g019750	MTR_5g019750	13.883	14.2976	29.4082	1.31396	1.46368	1.00159	6.32286e-18	-3.77538	down	--	--	Molecular Function: transcription factor activity, sequence-specific DNA binding (GO:0003700);; Cellular Component: nucleus (GO:0005634);; Biological Process: regulation of transcription, DNA-templated (GO:0006355);; Molecular Function: sequence-specific DNA binding (GO:0043565);;	K14494|1.3e-08|bna:106426289|K14494 DELLA protein | (RefSeq) DELLA protein RGL1	Plant hormone signal transduction (ko04075)	--	--	GRAS domain family	Scarecrow-like protein 15 OS=Arabidopsis thaliana OX=3702 GN=SCL15 PE=1 SV=3	K	Transcription	GRAS family transcription factor [Medicago truncatula]
	MSTRG.9093.3	MTR_2g097380	MTR_2g097380	0.20003	0.024636	0.074194	0	0	0	0.00407663	-4.18419	down	--	--	Molecular Function: transcription factor activity, sequence-specific DNA binding (GO:0003700);; Cellular Component: nucleus (GO:0005634);; Biological Process: regulation of transcription, DNA-templated (GO:0006355);; Biological Process: response to chitin (GO:0010200);; Molecular Function: sequence-specific DNA binding (GO:0043565);;	K14494|8.4e-44|gmx:100797336|K14494 DELLA protein | (RefSeq) DELLA protein GAI1	Plant hormone signal transduction (ko04075)	--	--	GRAS domain family	Scarecrow-like protein 14 OS=Arabidopsis thaliana OX=3702 GN=SCL14 PE=1 SV=2	L	Replication, recombination and repair	GRAS family transcription factor [Medicago truncatula]
	MSTRG.38170.2	MTR_3g022580	MTR_3g022580	0.142232	0.380994	0.000293	0	0	0	0.000495392	-5.04295	down	--	--	Molecular Function: transcription factor activity, sequence-specific DNA binding (GO:0003700);; Cellular Component: nucleus (GO:0005634);; Biological Process: regulation of transcription, DNA-templated (GO:0006355);; Molecular Function: sequence-specific DNA binding (GO:0043565);;	K14494|1.4e-16|zju:107429297|K14494 DELLA protein | (RefSeq) DELLA protein GAIP-B-like	Plant hormone signal transduction (ko04075)	--	--	GRAS domain family	GRAS family protein TF80 OS=Medicago truncatula OX=3880 GN=TF80 PE=1 SV=1	K	Transcription	GRAS family transcription factor [Medicago truncatula]
	MSTRG.23435.1	MTR_5g019750	MTR_5g019750	0.063053	0.099867	0.237513	0	0	0.017592	0.00469924	-3.4474	down	--	--	Molecular Function: transcription factor activity, sequence-specific DNA binding (GO:0003700);; Cellular Component: nucleus (GO:0005634);; Biological Process: regulation of transcription, DNA-templated (GO:0006355);; Molecular Function: sequence-specific DNA binding (GO:0043565);;	K14494|1.3e-08|bna:106426289|K14494 DELLA protein | (RefSeq) DELLA protein RGL1	Plant hormone signal transduction (ko04075)	--	--	GRAS domain family	Scarecrow-like protein 15 OS=Arabidopsis thaliana OX=3702 GN=SCL15 PE=1 SV=3	K	Transcription	GRAS family transcription factor [Medicago truncatula]
	MSTRG.4627.1	MTR_1g106590	MTR_1g106590	0	0	0	0.131109	0.103596	0.031126	0.00123626	4.55613	up	--	--	Molecular Function: transcription factor activity, sequence-specific DNA binding (GO:0003700);; Cellular Component: nucleus (GO:0005634);; Biological Process: regulation of transcription, DNA-templated (GO:0006355);; Biological Process: response to gibberellin (GO:0009739);; Molecular Function: sequence-specific DNA binding (GO:0043565);;	K14494|6.7e-12|mesc:110605206|K14494 DELLA protein | (RefSeq) DELLA protein GAIP-B-like	Plant hormone signal transduction (ko04075)	--	--	GRAS domain family	Scarecrow-like protein 3 OS=Arabidopsis thaliana OX=3702 GN=SCL3 PE=1 SV=1	K	Transcription	GRAS family transcription factor [Medicago truncatula]
	MSTRG.7396.1	MTR_5g019750	MTR_5g019750	0.082139	0.093041	0.248549	0	0	0.01406	0.0017615	-3.7092	down	--	--	Molecular Function: transcription factor activity, sequence-specific DNA binding (GO:0003700);; Cellular Component: nucleus (GO:0005634);; Biological Process: regulation of transcription, DNA-templated (GO:0006355);; Molecular Function: sequence-specific DNA binding (GO:0043565);;	K14494|1.3e-08|bna:106426289|K14494 DELLA protein | (RefSeq) DELLA protein RGL1	Plant hormone signal transduction (ko04075)	--	--	GRAS domain family	Scarecrow-like protein 15 OS=Arabidopsis thaliana OX=3702 GN=SCL15 PE=1 SV=3	K	Transcription	GRAS family transcription factor [Medicago truncatula]
	MSTRG.34452.1	MTR_3g027430	MTR_3g027430	0.015443	0.07319	0.19895	0	0	0	0.0052503	-4.10477	down	--	--	Molecular Function: transcription factor activity, sequence-specific DNA binding (GO:0003700);; Cellular Component: nucleus (GO:0005634);; Biological Process: regulation of transcription, DNA-templated (GO:0006355);; Molecular Function: sequence-specific DNA binding (GO:0043565);;	K14494|3.4e-08|gmx:100803245|K14494 DELLA protein | (RefSeq) DELLA protein RGA	Plant hormone signal transduction (ko04075)	--	--	GRAS domain family	GRAS family protein TF80 OS=Medicago truncatula OX=3880 GN=TF80 PE=1 SV=1	K	Transcription	GRAS family transcription factor [Medicago truncatula]
	MSTRG.34452.1	MTR_5g019750	MTR_5g019750	0.015443	0.07319	0.19895	0	0	0	0.0052503	-4.10477	down	--	--	Molecular Function: transcription factor activity, sequence-specific DNA binding (GO:0003700);; Cellular Component: nucleus (GO:0005634);; Biological Process: regulation of transcription, DNA-templated (GO:0006355);; Molecular Function: sequence-specific DNA binding (GO:0043565);;	K14494|1.3e-08|bna:106426289|K14494 DELLA protein | (RefSeq) DELLA protein RGL1	Plant hormone signal transduction (ko04075)	--	--	GRAS domain family	Scarecrow-like protein 15 OS=Arabidopsis thaliana OX=3702 GN=SCL15 PE=1 SV=3	K	Transcription	GRAS family transcription factor [Medicago truncatula]
	MSTRG.34338.35	MTR_3g027430	MTR_3g027430	1.43458	2.20194	6.02224	0.423661	0.275222	0.259715	4.02449e-06	-3.06897	down	--	--	Molecular Function: transcription factor activity, sequence-specific DNA binding (GO:0003700);; Cellular Component: nucleus (GO:0005634);; Biological Process: regulation of transcription, DNA-templated (GO:0006355);; Molecular Function: sequence-specific DNA binding (GO:0043565);;	K14494|3.4e-08|gmx:100803245|K14494 DELLA protein | (RefSeq) DELLA protein RGA	Plant hormone signal transduction (ko04075)	--	--	GRAS domain family	GRAS family protein TF80 OS=Medicago truncatula OX=3880 GN=TF80 PE=1 SV=1	K	Transcription	GRAS family transcription factor [Medicago truncatula]
	MSTRG.34338.35	MTR_5g019750	MTR_5g019750	1.43458	2.20194	6.02224	0.423661	0.275222	0.259715	4.02449e-06	-3.06897	down	--	--	Molecular Function: transcription factor activity, sequence-specific DNA binding (GO:0003700);; Cellular Component: nucleus (GO:0005634);; Biological Process: regulation of transcription, DNA-templated (GO:0006355);; Molecular Function: sequence-specific DNA binding (GO:0043565);;	K14494|1.3e-08|bna:106426289|K14494 DELLA protein | (RefSeq) DELLA protein RGL1	Plant hormone signal transduction (ko04075)	--	--	GRAS domain family	Scarecrow-like protein 15 OS=Arabidopsis thaliana OX=3702 GN=SCL15 PE=1 SV=3	K	Transcription	GRAS family transcription factor [Medicago truncatula]
	MSTRG.22907.1	MTR_5g019750	MTR_5g019750	0.068678	0.126357	0.222328	0	0	0	0.00161623	-4.46982	down	--	--	Molecular Function: transcription factor activity, sequence-specific DNA binding (GO:0003700);; Cellular Component: nucleus (GO:0005634);; Biological Process: regulation of transcription, DNA-templated (GO:0006355);; Molecular Function: sequence-specific DNA binding (GO:0043565);;	K14494|1.3e-08|bna:106426289|K14494 DELLA protein | (RefSeq) DELLA protein RGL1	Plant hormone signal transduction (ko04075)	--	--	GRAS domain family	Scarecrow-like protein 15 OS=Arabidopsis thaliana OX=3702 GN=SCL15 PE=1 SV=3	K	Transcription	GRAS family transcription factor [Medicago truncatula]
	MSTRG.38168.8	MTR_5g019750	MTR_5g019750	0.404658	0.773326	1.23535	0	0.09563	0	0.0081058	-3.47457	down	--	--	Molecular Function: transcription factor activity, sequence-specific DNA binding (GO:0003700);; Cellular Component: nucleus (GO:0005634);; Biological Process: regulation of transcription, DNA-templated (GO:0006355);; Molecular Function: sequence-specific DNA binding (GO:0043565);;	K14494|1.3e-08|bna:106426289|K14494 DELLA protein | (RefSeq) DELLA protein RGL1	Plant hormone signal transduction (ko04075)	--	--	GRAS domain family	Scarecrow-like protein 15 OS=Arabidopsis thaliana OX=3702 GN=SCL15 PE=1 SV=3	K	Transcription	GRAS family transcription factor [Medicago truncatula]
	MSTRG.25094.1	MTR_1g106480	MTR_1g106480	0.124327	0.068233	0.108219	0.158356	0.940768	0.35171	0.0054313	2.16077	up	--	--	Molecular Function: transcriptional activator activity, RNA polymerase II transcription regulatory region sequence-specific binding (GO:0001228);; Molecular Function: DNA binding (GO:0003677);; Cellular Component: nucleus (GO:0005634);; Molecular Function: protein dimerization activity (GO:0046983);;	K12126|9.3e-09|cmos:111444298|K12126 phytochrome-interacting factor 3 | (RefSeq) transcription factor PIF3-like isoform X1	Plant hormone signal transduction (ko04075);; Circadian rhythm - plant (ko04712)	--	--	Helix-loop-helix DNA-binding domain	Transcription factor bHLH84 OS=Arabidopsis thaliana OX=3702 GN=BHLH84 PE=1 SV=1	--	--	helix loop helix DNA-binding domain protein [Medicago truncatula]
	MSTRG.25641.1	MTR_1g106480	MTR_1g106480	0	0.009894	0	0.019297	0.500787	0.022258	0.00844032	3.67094	up	--	--	Molecular Function: transcriptional activator activity, RNA polymerase II transcription regulatory region sequence-specific binding (GO:0001228);; Molecular Function: DNA binding (GO:0003677);; Cellular Component: nucleus (GO:0005634);; Molecular Function: protein dimerization activity (GO:0046983);;	K12126|9.3e-09|cmos:111444298|K12126 phytochrome-interacting factor 3 | (RefSeq) transcription factor PIF3-like isoform X1	Plant hormone signal transduction (ko04075);; Circadian rhythm - plant (ko04712)	--	--	Helix-loop-helix DNA-binding domain	Transcription factor bHLH84 OS=Arabidopsis thaliana OX=3702 GN=BHLH84 PE=1 SV=1	--	--	helix loop helix DNA-binding domain protein [Medicago truncatula]
	MSTRG.35219.9	MTR_1g106480	MTR_1g106480	0	0	0	0.047046	0.167902	0.054352	0.00346956	4.22527	up	--	--	Molecular Function: transcriptional activator activity, RNA polymerase II transcription regulatory region sequence-specific binding (GO:0001228);; Molecular Function: DNA binding (GO:0003677);; Cellular Component: nucleus (GO:0005634);; Molecular Function: protein dimerization activity (GO:0046983);;	K12126|9.3e-09|cmos:111444298|K12126 phytochrome-interacting factor 3 | (RefSeq) transcription factor PIF3-like isoform X1	Plant hormone signal transduction (ko04075);; Circadian rhythm - plant (ko04712)	--	--	Helix-loop-helix DNA-binding domain	Transcription factor bHLH84 OS=Arabidopsis thaliana OX=3702 GN=BHLH84 PE=1 SV=1	--	--	helix loop helix DNA-binding domain protein [Medicago truncatula]
	MSTRG.4627.1	MTR_1g106480	MTR_1g106480	0	0	0	0.131109	0.103596	0.031126	0.00123626	4.55613	up	--	--	Molecular Function: transcriptional activator activity, RNA polymerase II transcription regulatory region sequence-specific binding (GO:0001228);; Molecular Function: DNA binding (GO:0003677);; Cellular Component: nucleus (GO:0005634);; Molecular Function: protein dimerization activity (GO:0046983);;	K12126|9.3e-09|cmos:111444298|K12126 phytochrome-interacting factor 3 | (RefSeq) transcription factor PIF3-like isoform X1	Plant hormone signal transduction (ko04075);; Circadian rhythm - plant (ko04712)	--	--	Helix-loop-helix DNA-binding domain	Transcription factor bHLH84 OS=Arabidopsis thaliana OX=3702 GN=BHLH84 PE=1 SV=1	--	--	helix loop helix DNA-binding domain protein [Medicago truncatula]
	MSTRG.25094.1	MTR_2g086010	MTR_2g086010	0.124327	0.068233	0.108219	0.158356	0.940768	0.35171	0.0054313	2.16077	up	--	--	Biological Process: phosphorelay signal transduction system (GO:0000160);; Cellular Component: nucleus (GO:0005634);; Cellular Component: cytoplasm (GO:0005737);; Biological Process: cytokinin-activated signaling pathway (GO:0009736);; Molecular Function: histidine phosphotransfer kinase activity (GO:0009927);; Biological Process: phosphorylation (GO:0016310);; Molecular Function: protein histidi…	K14490|1.2e-77|mtr:MTR_2g086010|K14490 histidine-containing phosphotransfer peotein | (RefSeq) histidine containing phosphotransfer protein, putative	Plant hormone signal transduction (ko04075)	--	--	--	--	--	--	histidine containing phosphotransfer protein, putative [Medicago truncatula]
	MSTRG.25641.1	MTR_2g086010	MTR_2g086010	0	0.009894	0	0.019297	0.500787	0.022258	0.00844032	3.67094	up	--	--	Biological Process: phosphorelay signal transduction system (GO:0000160);; Cellular Component: nucleus (GO:0005634);; Cellular Component: cytoplasm (GO:0005737);; Biological Process: cytokinin-activated signaling pathway (GO:0009736);; Molecular Function: histidine phosphotransfer kinase activity (GO:0009927);; Biological Process: phosphorylation (GO:0016310);; Molecular Function: protein histidi…	K14490|1.2e-77|mtr:MTR_2g086010|K14490 histidine-containing phosphotransfer peotein | (RefSeq) histidine containing phosphotransfer protein, putative	Plant hormone signal transduction (ko04075)	--	--	--	--	--	--	histidine containing phosphotransfer protein, putative [Medicago truncatula]
	MSTRG.35219.9	MTR_2g086010	MTR_2g086010	0	0	0	0.047046	0.167902	0.054352	0.00346956	4.22527	up	--	--	Biological Process: phosphorelay signal transduction system (GO:0000160);; Cellular Component: nucleus (GO:0005634);; Cellular Component: cytoplasm (GO:0005737);; Biological Process: cytokinin-activated signaling pathway (GO:0009736);; Molecular Function: histidine phosphotransfer kinase activity (GO:0009927);; Biological Process: phosphorylation (GO:0016310);; Molecular Function: protein histidi…	K14490|1.2e-77|mtr:MTR_2g086010|K14490 histidine-containing phosphotransfer peotein | (RefSeq) histidine containing phosphotransfer protein, putative	Plant hormone signal transduction (ko04075)	--	--	--	--	--	--	histidine containing phosphotransfer protein, putative [Medicago truncatula]
	MSTRG.26595.1	MTR_2g100880	MTR_2g100880	0.165902	0.183238	0.396406	0	0.033657	0.050576	0.00279389	-2.69877	down	--	--	Biological Process: phosphorelay signal transduction system (GO:0000160);; Cellular Component: nucleus (GO:0005634);; Cellular Component: cytoplasm (GO:0005737);; Biological Process: cytokinin-activated signaling pathway (GO:0009736);; Molecular Function: histidine phosphotransfer kinase activity (GO:0009927);; Biological Process: phosphorylation (GO:0016310);; Molecular Function: protein histidi…	K14490|6.9e-78|mtr:MTR_2g100880|K14490 histidine-containing phosphotransfer peotein | (RefSeq) histidine phosphotransfer protein	Plant hormone signal transduction (ko04075)	[T]	Signal transduction mechanisms	Hpt domain	Pseudo histidine-containing phosphotransfer protein 5 OS=Oryza sativa subsp. japonica OX=39947 GN=PHP5 PE=2 SV=1	T	Signal transduction mechanisms	histidine-containing phosphotransfer protein 4 [Medicago truncatula]
	MSTRG.15547.3	MTR_5g057080	MTR_5g057080	0	0	0	0.18529	0.094896	0.110429	7.61184e-07	6.29425	up	--	--	--	K14484|6.8e-13|mtr:MTR_5g067350|K14484 auxin-responsive protein IAA | (RefSeq) auxin response factor	Plant hormone signal transduction (ko04075)	--	--	--	--	--	--	hypothetical protein MTR_5g057080 [Medicago truncatula]
	MSTRG.18854.1	MTR_5g060990	MTR_5g060990	0.316838	0.084535	0.090988	0	0	0.006603	0.000667078	-4.09684	down	--	--	Molecular Function: transcription factor activity, sequence-specific DNA binding (GO:0003700);; Cellular Component: nucleus (GO:0005634);; Biological Process: positive regulation of transcription, DNA-templated (GO:0045893);;	K14432|4.6e-161|mtr:MTR_5g060990|K14432 ABA responsive element binding factor | (RefSeq) hypothetical protein	Plant hormone signal transduction (ko04075)	--	--	--	ABSCISIC ACID-INSENSITIVE 5-like protein 4 OS=Arabidopsis thaliana OX=3702 GN=ABF1 PE=1 SV=1	K	Transcription	hypothetical protein MTR_5g060990 [Medicago truncatula]
	MSTRG.34338.6	MTR_5g060990	MTR_5g060990	1.70109	0.124144	0.061623	0	0	0	1.93106e-05	-6.05088	down	--	--	Molecular Function: transcription factor activity, sequence-specific DNA binding (GO:0003700);; Cellular Component: nucleus (GO:0005634);; Biological Process: positive regulation of transcription, DNA-templated (GO:0045893);;	K14432|4.6e-161|mtr:MTR_5g060990|K14432 ABA responsive element binding factor | (RefSeq) hypothetical protein	Plant hormone signal transduction (ko04075)	--	--	--	ABSCISIC ACID-INSENSITIVE 5-like protein 4 OS=Arabidopsis thaliana OX=3702 GN=ABF1 PE=1 SV=1	K	Transcription	hypothetical protein MTR_5g060990 [Medicago truncatula]
	MSTRG.38171.16	MTR_5g060990	MTR_5g060990	0.431835	0.060363	0.003781	0	0	0	0.000427124	-5.16962	down	--	--	Molecular Function: transcription factor activity, sequence-specific DNA binding (GO:0003700);; Cellular Component: nucleus (GO:0005634);; Biological Process: positive regulation of transcription, DNA-templated (GO:0045893);;	K14432|4.6e-161|mtr:MTR_5g060990|K14432 ABA responsive element binding factor | (RefSeq) hypothetical protein	Plant hormone signal transduction (ko04075)	--	--	--	ABSCISIC ACID-INSENSITIVE 5-like protein 4 OS=Arabidopsis thaliana OX=3702 GN=ABF1 PE=1 SV=1	K	Transcription	hypothetical protein MTR_5g060990 [Medicago truncatula]
	MSTRG.34338.1	MTR_8g021380	MTR_8g021380	10.454	17.8589	19.6563	0	0	0	2.19646e-25	-11.0238	down	--	--	Cellular Component: nucleus (GO:0005634);; Biological Process: response to wounding (GO:0009611);; Cellular Component: integral component of membrane (GO:0016021);; Biological Process: regulation of defense response (GO:0031347);; Biological Process: regulation of jasmonic acid mediated signaling pathway (GO:2000022);;	K13464|2.3e-100|mtr:MTR_8g021380|K13464 jasmonate ZIM domain-containing protein | (RefSeq) jasmonate zim-domain protein	Plant hormone signal transduction (ko04075)	--	--	tify domain	Protein TIFY 10A OS=Arabidopsis thaliana OX=3702 GN=TIFY10A PE=1 SV=1	S	Function unknown	jasmonate zim-domain protein [Medicago truncatula]
	MSTRG.38168.10	MTR_8g021380	MTR_8g021380	0.418054	0.4416	0.456567	0.132565	0	0	0.00315497	-2.9626	down	--	--	Cellular Component: nucleus (GO:0005634);; Biological Process: response to wounding (GO:0009611);; Cellular Component: integral component of membrane (GO:0016021);; Biological Process: regulation of defense response (GO:0031347);; Biological Process: regulation of jasmonic acid mediated signaling pathway (GO:2000022);;	K13464|2.3e-100|mtr:MTR_8g021380|K13464 jasmonate ZIM domain-containing protein | (RefSeq) jasmonate zim-domain protein	Plant hormone signal transduction (ko04075)	--	--	tify domain	Protein TIFY 10A OS=Arabidopsis thaliana OX=3702 GN=TIFY10A PE=1 SV=1	S	Function unknown	jasmonate zim-domain protein [Medicago truncatula]
	MSTRG.38168.11	MTR_8g021380	MTR_8g021380	1.55876	1.82617	2.10452	0.129247	0	0.110577	1.00669e-07	-4.06698	down	--	--	Cellular Component: nucleus (GO:0005634);; Biological Process: response to wounding (GO:0009611);; Cellular Component: integral component of membrane (GO:0016021);; Biological Process: regulation of defense response (GO:0031347);; Biological Process: regulation of jasmonic acid mediated signaling pathway (GO:2000022);;	K13464|2.3e-100|mtr:MTR_8g021380|K13464 jasmonate ZIM domain-containing protein | (RefSeq) jasmonate zim-domain protein	Plant hormone signal transduction (ko04075)	--	--	tify domain	Protein TIFY 10A OS=Arabidopsis thaliana OX=3702 GN=TIFY10A PE=1 SV=1	S	Function unknown	jasmonate zim-domain protein [Medicago truncatula]
	MSTRG.38168.19	MTR_8g021380	MTR_8g021380	1.28028	1.30287	1.77224	0	0.041634	0.076565	6.51376e-11	-4.70737	down	--	--	Cellular Component: nucleus (GO:0005634);; Biological Process: response to wounding (GO:0009611);; Cellular Component: integral component of membrane (GO:0016021);; Biological Process: regulation of defense response (GO:0031347);; Biological Process: regulation of jasmonic acid mediated signaling pathway (GO:2000022);;	K13464|2.3e-100|mtr:MTR_8g021380|K13464 jasmonate ZIM domain-containing protein | (RefSeq) jasmonate zim-domain protein	Plant hormone signal transduction (ko04075)	--	--	tify domain	Protein TIFY 10A OS=Arabidopsis thaliana OX=3702 GN=TIFY10A PE=1 SV=1	S	Function unknown	jasmonate zim-domain protein [Medicago truncatula]
	MSTRG.34338.54	MTR_8g021380	MTR_8g021380	3.36591	3.3435	4.70445	0.139115	0.238436	0	1.57255e-05	-4.29976	down	--	--	Cellular Component: nucleus (GO:0005634);; Biological Process: response to wounding (GO:0009611);; Cellular Component: integral component of membrane (GO:0016021);; Biological Process: regulation of defense response (GO:0031347);; Biological Process: regulation of jasmonic acid mediated signaling pathway (GO:2000022);;	K13464|2.3e-100|mtr:MTR_8g021380|K13464 jasmonate ZIM domain-containing protein | (RefSeq) jasmonate zim-domain protein	Plant hormone signal transduction (ko04075)	--	--	tify domain	Protein TIFY 10A OS=Arabidopsis thaliana OX=3702 GN=TIFY10A PE=1 SV=1	S	Function unknown	jasmonate zim-domain protein [Medicago truncatula]
	MSTRG.34338.56	MTR_8g021380	MTR_8g021380	2.0022	1.40725	1.99567	0.197517	0.264281	0.636194	0.000778534	-2.07315	down	--	--	Cellular Component: nucleus (GO:0005634);; Biological Process: response to wounding (GO:0009611);; Cellular Component: integral component of membrane (GO:0016021);; Biological Process: regulation of defense response (GO:0031347);; Biological Process: regulation of jasmonic acid mediated signaling pathway (GO:2000022);;	K13464|2.3e-100|mtr:MTR_8g021380|K13464 jasmonate ZIM domain-containing protein | (RefSeq) jasmonate zim-domain protein	Plant hormone signal transduction (ko04075)	--	--	tify domain	Protein TIFY 10A OS=Arabidopsis thaliana OX=3702 GN=TIFY10A PE=1 SV=1	S	Function unknown	jasmonate zim-domain protein [Medicago truncatula]
	MSTRG.34338.53	MTR_8g021380	MTR_8g021380	9.85389	7.57203	11.8442	0.964108	0.463951	0.335193	3.532e-15	-3.89803	down	--	--	Cellular Component: nucleus (GO:0005634);; Biological Process: response to wounding (GO:0009611);; Cellular Component: integral component of membrane (GO:0016021);; Biological Process: regulation of defense response (GO:0031347);; Biological Process: regulation of jasmonic acid mediated signaling pathway (GO:2000022);;	K13464|2.3e-100|mtr:MTR_8g021380|K13464 jasmonate ZIM domain-containing protein | (RefSeq) jasmonate zim-domain protein	Plant hormone signal transduction (ko04075)	--	--	tify domain	Protein TIFY 10A OS=Arabidopsis thaliana OX=3702 GN=TIFY10A PE=1 SV=1	S	Function unknown	jasmonate zim-domain protein [Medicago truncatula]
	MSTRG.34338.52	MTR_8g021380	MTR_8g021380	16.8065	16.6126	15.5826	0.341154	1.19814	0.377107	1.41392e-12	-4.42364	down	--	--	Cellular Component: nucleus (GO:0005634);; Biological Process: response to wounding (GO:0009611);; Cellular Component: integral component of membrane (GO:0016021);; Biological Process: regulation of defense response (GO:0031347);; Biological Process: regulation of jasmonic acid mediated signaling pathway (GO:2000022);;	K13464|2.3e-100|mtr:MTR_8g021380|K13464 jasmonate ZIM domain-containing protein | (RefSeq) jasmonate zim-domain protein	Plant hormone signal transduction (ko04075)	--	--	tify domain	Protein TIFY 10A OS=Arabidopsis thaliana OX=3702 GN=TIFY10A PE=1 SV=1	S	Function unknown	jasmonate zim-domain protein [Medicago truncatula]
	MSTRG.38169.7	MTR_8g021380	MTR_8g021380	0.462223	0.540691	1.19743	0.081617	0.095925	0.128994	2.52593e-06	-2.62208	down	--	--	Cellular Component: nucleus (GO:0005634);; Biological Process: response to wounding (GO:0009611);; Cellular Component: integral component of membrane (GO:0016021);; Biological Process: regulation of defense response (GO:0031347);; Biological Process: regulation of jasmonic acid mediated signaling pathway (GO:2000022);;	K13464|2.3e-100|mtr:MTR_8g021380|K13464 jasmonate ZIM domain-containing protein | (RefSeq) jasmonate zim-domain protein	Plant hormone signal transduction (ko04075)	--	--	tify domain	Protein TIFY 10A OS=Arabidopsis thaliana OX=3702 GN=TIFY10A PE=1 SV=1	S	Function unknown	jasmonate zim-domain protein [Medicago truncatula]
	MSTRG.34338.28	MTR_8g021380	MTR_8g021380	29.0036	26.7941	29.0896	1.39527	1.31606	2.73562	1.00761e-15	-3.7833	down	--	--	Cellular Component: nucleus (GO:0005634);; Biological Process: response to wounding (GO:0009611);; Cellular Component: integral component of membrane (GO:0016021);; Biological Process: regulation of defense response (GO:0031347);; Biological Process: regulation of jasmonic acid mediated signaling pathway (GO:2000022);;	K13464|2.3e-100|mtr:MTR_8g021380|K13464 jasmonate ZIM domain-containing protein | (RefSeq) jasmonate zim-domain protein	Plant hormone signal transduction (ko04075)	--	--	tify domain	Protein TIFY 10A OS=Arabidopsis thaliana OX=3702 GN=TIFY10A PE=1 SV=1	S	Function unknown	jasmonate zim-domain protein [Medicago truncatula]
	MSTRG.34338.29	MTR_8g021380	MTR_8g021380	3.35277	4.17761	5.23462	0.196096	0.258123	0.180793	2.8492e-36	-4.19612	down	--	--	Cellular Component: nucleus (GO:0005634);; Biological Process: response to wounding (GO:0009611);; Cellular Component: integral component of membrane (GO:0016021);; Biological Process: regulation of defense response (GO:0031347);; Biological Process: regulation of jasmonic acid mediated signaling pathway (GO:2000022);;	K13464|2.3e-100|mtr:MTR_8g021380|K13464 jasmonate ZIM domain-containing protein | (RefSeq) jasmonate zim-domain protein	Plant hormone signal transduction (ko04075)	--	--	tify domain	Protein TIFY 10A OS=Arabidopsis thaliana OX=3702 GN=TIFY10A PE=1 SV=1	S	Function unknown	jasmonate zim-domain protein [Medicago truncatula]
	MSTRG.6584.2	MTR_8g021380	MTR_8g021380	0.454805	0.54618	0.566552	0.219371	0.17065	0.131488	1.33366e-07	-1.52138	down	--	--	Cellular Component: nucleus (GO:0005634);; Biological Process: response to wounding (GO:0009611);; Cellular Component: integral component of membrane (GO:0016021);; Biological Process: regulation of defense response (GO:0031347);; Biological Process: regulation of jasmonic acid mediated signaling pathway (GO:2000022);;	K13464|2.3e-100|mtr:MTR_8g021380|K13464 jasmonate ZIM domain-containing protein | (RefSeq) jasmonate zim-domain protein	Plant hormone signal transduction (ko04075)	--	--	tify domain	Protein TIFY 10A OS=Arabidopsis thaliana OX=3702 GN=TIFY10A PE=1 SV=1	S	Function unknown	jasmonate zim-domain protein [Medicago truncatula]
	MSTRG.9998.1	MTR_8g021380	MTR_8g021380	0.118172	0.089208	0.103116	0	0	0	0.00103378	-4.58382	down	--	--	Cellular Component: nucleus (GO:0005634);; Biological Process: response to wounding (GO:0009611);; Cellular Component: integral component of membrane (GO:0016021);; Biological Process: regulation of defense response (GO:0031347);; Biological Process: regulation of jasmonic acid mediated signaling pathway (GO:2000022);;	K13464|2.3e-100|mtr:MTR_8g021380|K13464 jasmonate ZIM domain-containing protein | (RefSeq) jasmonate zim-domain protein	Plant hormone signal transduction (ko04075)	--	--	tify domain	Protein TIFY 10A OS=Arabidopsis thaliana OX=3702 GN=TIFY10A PE=1 SV=1	S	Function unknown	jasmonate zim-domain protein [Medicago truncatula]
	MSTRG.19087.2	MTR_8g021380	MTR_8g021380	0.099109	0.207286	0.176905	0	0	0	8.71628e-05	-5.2785	down	--	--	Cellular Component: nucleus (GO:0005634);; Biological Process: response to wounding (GO:0009611);; Cellular Component: integral component of membrane (GO:0016021);; Biological Process: regulation of defense response (GO:0031347);; Biological Process: regulation of jasmonic acid mediated signaling pathway (GO:2000022);;	K13464|2.3e-100|mtr:MTR_8g021380|K13464 jasmonate ZIM domain-containing protein | (RefSeq) jasmonate zim-domain protein	Plant hormone signal transduction (ko04075)	--	--	tify domain	Protein TIFY 10A OS=Arabidopsis thaliana OX=3702 GN=TIFY10A PE=1 SV=1	S	Function unknown	jasmonate zim-domain protein [Medicago truncatula]
	MSTRG.34337.64	MTR_8g021380	MTR_8g021380	45.7161	51.3702	41.0795	3.48487	2.0043	3.0854	5.2367e-29	-3.90155	down	--	--	Cellular Component: nucleus (GO:0005634);; Biological Process: response to wounding (GO:0009611);; Cellular Component: integral component of membrane (GO:0016021);; Biological Process: regulation of defense response (GO:0031347);; Biological Process: regulation of jasmonic acid mediated signaling pathway (GO:2000022);;	K13464|2.3e-100|mtr:MTR_8g021380|K13464 jasmonate ZIM domain-containing protein | (RefSeq) jasmonate zim-domain protein	Plant hormone signal transduction (ko04075)	--	--	tify domain	Protein TIFY 10A OS=Arabidopsis thaliana OX=3702 GN=TIFY10A PE=1 SV=1	S	Function unknown	jasmonate zim-domain protein [Medicago truncatula]
	MSTRG.38169.16	MTR_8g021380	MTR_8g021380	0.208274	0.150569	0.176279	0.001472	0	0	0.000493089	-3.92777	down	--	--	Cellular Component: nucleus (GO:0005634);; Biological Process: response to wounding (GO:0009611);; Cellular Component: integral component of membrane (GO:0016021);; Biological Process: regulation of defense response (GO:0031347);; Biological Process: regulation of jasmonic acid mediated signaling pathway (GO:2000022);;	K13464|2.3e-100|mtr:MTR_8g021380|K13464 jasmonate ZIM domain-containing protein | (RefSeq) jasmonate zim-domain protein	Plant hormone signal transduction (ko04075)	--	--	tify domain	Protein TIFY 10A OS=Arabidopsis thaliana OX=3702 GN=TIFY10A PE=1 SV=1	S	Function unknown	jasmonate zim-domain protein [Medicago truncatula]
	MSTRG.38169.11	MTR_8g021380	MTR_8g021380	3.2814	2.9313	3.39872	0.171174	0.081975	0.054685	1.3113e-23	-4.7216	down	--	--	Cellular Component: nucleus (GO:0005634);; Biological Process: response to wounding (GO:0009611);; Cellular Component: integral component of membrane (GO:0016021);; Biological Process: regulation of defense response (GO:0031347);; Biological Process: regulation of jasmonic acid mediated signaling pathway (GO:2000022);;	K13464|2.3e-100|mtr:MTR_8g021380|K13464 jasmonate ZIM domain-containing protein | (RefSeq) jasmonate zim-domain protein	Plant hormone signal transduction (ko04075)	--	--	tify domain	Protein TIFY 10A OS=Arabidopsis thaliana OX=3702 GN=TIFY10A PE=1 SV=1	S	Function unknown	jasmonate zim-domain protein [Medicago truncatula]
	MSTRG.38169.12	MTR_8g021380	MTR_8g021380	0.546374	0.585019	0.644743	0	0	0	2.55781e-11	-7.81483	down	--	--	Cellular Component: nucleus (GO:0005634);; Biological Process: response to wounding (GO:0009611);; Cellular Component: integral component of membrane (GO:0016021);; Biological Process: regulation of defense response (GO:0031347);; Biological Process: regulation of jasmonic acid mediated signaling pathway (GO:2000022);;	K13464|2.3e-100|mtr:MTR_8g021380|K13464 jasmonate ZIM domain-containing protein | (RefSeq) jasmonate zim-domain protein	Plant hormone signal transduction (ko04075)	--	--	tify domain	Protein TIFY 10A OS=Arabidopsis thaliana OX=3702 GN=TIFY10A PE=1 SV=1	S	Function unknown	jasmonate zim-domain protein [Medicago truncatula]
	MSTRG.38171.5	MTR_8g021380	MTR_8g021380	0.141269	0.090579	0.108588	0	0	0	1.22935e-05	-5.72099	down	--	--	Cellular Component: nucleus (GO:0005634);; Biological Process: response to wounding (GO:0009611);; Cellular Component: integral component of membrane (GO:0016021);; Biological Process: regulation of defense response (GO:0031347);; Biological Process: regulation of jasmonic acid mediated signaling pathway (GO:2000022);;	K13464|2.3e-100|mtr:MTR_8g021380|K13464 jasmonate ZIM domain-containing protein | (RefSeq) jasmonate zim-domain protein	Plant hormone signal transduction (ko04075)	--	--	tify domain	Protein TIFY 10A OS=Arabidopsis thaliana OX=3702 GN=TIFY10A PE=1 SV=1	S	Function unknown	jasmonate zim-domain protein [Medicago truncatula]
	MSTRG.38171.8	MTR_8g021380	MTR_8g021380	0.447122	0.459648	0.373813	0.067031	0.004923	0	0.000774247	-3.55957	down	--	--	Cellular Component: nucleus (GO:0005634);; Biological Process: response to wounding (GO:0009611);; Cellular Component: integral component of membrane (GO:0016021);; Biological Process: regulation of defense response (GO:0031347);; Biological Process: regulation of jasmonic acid mediated signaling pathway (GO:2000022);;	K13464|2.3e-100|mtr:MTR_8g021380|K13464 jasmonate ZIM domain-containing protein | (RefSeq) jasmonate zim-domain protein	Plant hormone signal transduction (ko04075)	--	--	tify domain	Protein TIFY 10A OS=Arabidopsis thaliana OX=3702 GN=TIFY10A PE=1 SV=1	S	Function unknown	jasmonate zim-domain protein [Medicago truncatula]
	MSTRG.34338.22	MTR_8g021380	MTR_8g021380	3.05073	7.51697	6.22679	0.06138	0	0	1.2857e-07	-6.40067	down	--	--	Cellular Component: nucleus (GO:0005634);; Biological Process: response to wounding (GO:0009611);; Cellular Component: integral component of membrane (GO:0016021);; Biological Process: regulation of defense response (GO:0031347);; Biological Process: regulation of jasmonic acid mediated signaling pathway (GO:2000022);;	K13464|2.3e-100|mtr:MTR_8g021380|K13464 jasmonate ZIM domain-containing protein | (RefSeq) jasmonate zim-domain protein	Plant hormone signal transduction (ko04075)	--	--	tify domain	Protein TIFY 10A OS=Arabidopsis thaliana OX=3702 GN=TIFY10A PE=1 SV=1	S	Function unknown	jasmonate zim-domain protein [Medicago truncatula]
	MSTRG.34338.48	MTR_8g021380	MTR_8g021380	5.16134	5.62348	8.56815	0.252496	0.438101	0	0.000380393	-4.02895	down	--	--	Cellular Component: nucleus (GO:0005634);; Biological Process: response to wounding (GO:0009611);; Cellular Component: integral component of membrane (GO:0016021);; Biological Process: regulation of defense response (GO:0031347);; Biological Process: regulation of jasmonic acid mediated signaling pathway (GO:2000022);;	K13464|2.3e-100|mtr:MTR_8g021380|K13464 jasmonate ZIM domain-containing protein | (RefSeq) jasmonate zim-domain protein	Plant hormone signal transduction (ko04075)	--	--	tify domain	Protein TIFY 10A OS=Arabidopsis thaliana OX=3702 GN=TIFY10A PE=1 SV=1	S	Function unknown	jasmonate zim-domain protein [Medicago truncatula]
	MSTRG.34338.46	MTR_8g021380	MTR_8g021380	2.3102	4.39615	3.69263	0.072787	0.392285	0.182914	4.90599e-08	-3.68843	down	--	--	Cellular Component: nucleus (GO:0005634);; Biological Process: response to wounding (GO:0009611);; Cellular Component: integral component of membrane (GO:0016021);; Biological Process: regulation of defense response (GO:0031347);; Biological Process: regulation of jasmonic acid mediated signaling pathway (GO:2000022);;	K13464|2.3e-100|mtr:MTR_8g021380|K13464 jasmonate ZIM domain-containing protein | (RefSeq) jasmonate zim-domain protein	Plant hormone signal transduction (ko04075)	--	--	tify domain	Protein TIFY 10A OS=Arabidopsis thaliana OX=3702 GN=TIFY10A PE=1 SV=1	S	Function unknown	jasmonate zim-domain protein [Medicago truncatula]
	MSTRG.34338.47	MTR_8g021380	MTR_8g021380	3.83077	5.79057	7.48587	0.500847	0.732001	0.957817	6.42852e-09	-2.78752	down	--	--	Cellular Component: nucleus (GO:0005634);; Biological Process: response to wounding (GO:0009611);; Cellular Component: integral component of membrane (GO:0016021);; Biological Process: regulation of defense response (GO:0031347);; Biological Process: regulation of jasmonic acid mediated signaling pathway (GO:2000022);;	K13464|2.3e-100|mtr:MTR_8g021380|K13464 jasmonate ZIM domain-containing protein | (RefSeq) jasmonate zim-domain protein	Plant hormone signal transduction (ko04075)	--	--	tify domain	Protein TIFY 10A OS=Arabidopsis thaliana OX=3702 GN=TIFY10A PE=1 SV=1	S	Function unknown	jasmonate zim-domain protein [Medicago truncatula]
	MSTRG.34338.44	MTR_8g021380	MTR_8g021380	13.0893	12.1184	11.4879	0.78501	0.435395	0.96177	5.0041e-20	-3.91894	down	--	--	Cellular Component: nucleus (GO:0005634);; Biological Process: response to wounding (GO:0009611);; Cellular Component: integral component of membrane (GO:0016021);; Biological Process: regulation of defense response (GO:0031347);; Biological Process: regulation of jasmonic acid mediated signaling pathway (GO:2000022);;	K13464|2.3e-100|mtr:MTR_8g021380|K13464 jasmonate ZIM domain-containing protein | (RefSeq) jasmonate zim-domain protein	Plant hormone signal transduction (ko04075)	--	--	tify domain	Protein TIFY 10A OS=Arabidopsis thaliana OX=3702 GN=TIFY10A PE=1 SV=1	S	Function unknown	jasmonate zim-domain protein [Medicago truncatula]
	MSTRG.34338.41	MTR_8g021380	MTR_8g021380	1.03591	1.33786	1.26252	0.141471	0.064063	0.075478	2.85987e-13	-3.49887	down	--	--	Cellular Component: nucleus (GO:0005634);; Biological Process: response to wounding (GO:0009611);; Cellular Component: integral component of membrane (GO:0016021);; Biological Process: regulation of defense response (GO:0031347);; Biological Process: regulation of jasmonic acid mediated signaling pathway (GO:2000022);;	K13464|2.3e-100|mtr:MTR_8g021380|K13464 jasmonate ZIM domain-containing protein | (RefSeq) jasmonate zim-domain protein	Plant hormone signal transduction (ko04075)	--	--	tify domain	Protein TIFY 10A OS=Arabidopsis thaliana OX=3702 GN=TIFY10A PE=1 SV=1	S	Function unknown	jasmonate zim-domain protein [Medicago truncatula]
	MSTRG.26124.1	MTR_8g021380	MTR_8g021380	0.208785	0.213805	0.293812	0.060719	0.082026	0.080439	0.00764422	-1.51637	down	--	--	Cellular Component: nucleus (GO:0005634);; Biological Process: response to wounding (GO:0009611);; Cellular Component: integral component of membrane (GO:0016021);; Biological Process: regulation of defense response (GO:0031347);; Biological Process: regulation of jasmonic acid mediated signaling pathway (GO:2000022);;	K13464|2.3e-100|mtr:MTR_8g021380|K13464 jasmonate ZIM domain-containing protein | (RefSeq) jasmonate zim-domain protein	Plant hormone signal transduction (ko04075)	--	--	tify domain	Protein TIFY 10A OS=Arabidopsis thaliana OX=3702 GN=TIFY10A PE=1 SV=1	S	Function unknown	jasmonate zim-domain protein [Medicago truncatula]
	MSTRG.34338.9	MTR_8g021380	MTR_8g021380	5.135	6.68291	4.65655	0.454516	0.628485	0.726396	5.09401e-15	-3.05486	down	--	--	Cellular Component: nucleus (GO:0005634);; Biological Process: response to wounding (GO:0009611);; Cellular Component: integral component of membrane (GO:0016021);; Biological Process: regulation of defense response (GO:0031347);; Biological Process: regulation of jasmonic acid mediated signaling pathway (GO:2000022);;	K13464|2.3e-100|mtr:MTR_8g021380|K13464 jasmonate ZIM domain-containing protein | (RefSeq) jasmonate zim-domain protein	Plant hormone signal transduction (ko04075)	--	--	tify domain	Protein TIFY 10A OS=Arabidopsis thaliana OX=3702 GN=TIFY10A PE=1 SV=1	S	Function unknown	jasmonate zim-domain protein [Medicago truncatula]
	MSTRG.34338.3	MTR_8g021380	MTR_8g021380	19.4171	16.491	16.0203	1.20928	0.938517	2.24712	1.85046e-11	-3.38372	down	--	--	Cellular Component: nucleus (GO:0005634);; Biological Process: response to wounding (GO:0009611);; Cellular Component: integral component of membrane (GO:0016021);; Biological Process: regulation of defense response (GO:0031347);; Biological Process: regulation of jasmonic acid mediated signaling pathway (GO:2000022);;	K13464|2.3e-100|mtr:MTR_8g021380|K13464 jasmonate ZIM domain-containing protein | (RefSeq) jasmonate zim-domain protein	Plant hormone signal transduction (ko04075)	--	--	tify domain	Protein TIFY 10A OS=Arabidopsis thaliana OX=3702 GN=TIFY10A PE=1 SV=1	S	Function unknown	jasmonate zim-domain protein [Medicago truncatula]
	MSTRG.34338.5	MTR_8g021380	MTR_8g021380	0.712834	1.38552	1.20157	0.104952	0.073448	0.173112	3.14465e-08	-2.99434	down	--	--	Cellular Component: nucleus (GO:0005634);; Biological Process: response to wounding (GO:0009611);; Cellular Component: integral component of membrane (GO:0016021);; Biological Process: regulation of defense response (GO:0031347);; Biological Process: regulation of jasmonic acid mediated signaling pathway (GO:2000022);;	K13464|2.3e-100|mtr:MTR_8g021380|K13464 jasmonate ZIM domain-containing protein | (RefSeq) jasmonate zim-domain protein	Plant hormone signal transduction (ko04075)	--	--	tify domain	Protein TIFY 10A OS=Arabidopsis thaliana OX=3702 GN=TIFY10A PE=1 SV=1	S	Function unknown	jasmonate zim-domain protein [Medicago truncatula]
	MSTRG.34338.4	MTR_8g021380	MTR_8g021380	2.32248	2.77272	2.38003	0.209779	0.194947	0.363719	9.2484e-13	-3.11091	down	--	--	Cellular Component: nucleus (GO:0005634);; Biological Process: response to wounding (GO:0009611);; Cellular Component: integral component of membrane (GO:0016021);; Biological Process: regulation of defense response (GO:0031347);; Biological Process: regulation of jasmonic acid mediated signaling pathway (GO:2000022);;	K13464|2.3e-100|mtr:MTR_8g021380|K13464 jasmonate ZIM domain-containing protein | (RefSeq) jasmonate zim-domain protein	Plant hormone signal transduction (ko04075)	--	--	tify domain	Protein TIFY 10A OS=Arabidopsis thaliana OX=3702 GN=TIFY10A PE=1 SV=1	S	Function unknown	jasmonate zim-domain protein [Medicago truncatula]
	MSTRG.34338.7	MTR_8g021380	MTR_8g021380	0.976128	0.684009	0.882313	0.11363	0	0	0.00652142	-3.52811	down	--	--	Cellular Component: nucleus (GO:0005634);; Biological Process: response to wounding (GO:0009611);; Cellular Component: integral component of membrane (GO:0016021);; Biological Process: regulation of defense response (GO:0031347);; Biological Process: regulation of jasmonic acid mediated signaling pathway (GO:2000022);;	K13464|2.3e-100|mtr:MTR_8g021380|K13464 jasmonate ZIM domain-containing protein | (RefSeq) jasmonate zim-domain protein	Plant hormone signal transduction (ko04075)	--	--	tify domain	Protein TIFY 10A OS=Arabidopsis thaliana OX=3702 GN=TIFY10A PE=1 SV=1	S	Function unknown	jasmonate zim-domain protein [Medicago truncatula]
	MSTRG.38647.1	MTR_8g021380	MTR_8g021380	2.0089	1.4879	3.29252	0.274644	0.138593	0.662743	0.00149129	-2.34089	down	--	--	Cellular Component: nucleus (GO:0005634);; Biological Process: response to wounding (GO:0009611);; Cellular Component: integral component of membrane (GO:0016021);; Biological Process: regulation of defense response (GO:0031347);; Biological Process: regulation of jasmonic acid mediated signaling pathway (GO:2000022);;	K13464|2.3e-100|mtr:MTR_8g021380|K13464 jasmonate ZIM domain-containing protein | (RefSeq) jasmonate zim-domain protein	Plant hormone signal transduction (ko04075)	--	--	tify domain	Protein TIFY 10A OS=Arabidopsis thaliana OX=3702 GN=TIFY10A PE=1 SV=1	S	Function unknown	jasmonate zim-domain protein [Medicago truncatula]
	MSTRG.38171.15	MTR_8g021380	MTR_8g021380	0.213884	0.308022	0.178974	0	0	0.024564	0.00119245	-3.73415	down	--	--	Cellular Component: nucleus (GO:0005634);; Biological Process: response to wounding (GO:0009611);; Cellular Component: integral component of membrane (GO:0016021);; Biological Process: regulation of defense response (GO:0031347);; Biological Process: regulation of jasmonic acid mediated signaling pathway (GO:2000022);;	K13464|2.3e-100|mtr:MTR_8g021380|K13464 jasmonate ZIM domain-containing protein | (RefSeq) jasmonate zim-domain protein	Plant hormone signal transduction (ko04075)	--	--	tify domain	Protein TIFY 10A OS=Arabidopsis thaliana OX=3702 GN=TIFY10A PE=1 SV=1	S	Function unknown	jasmonate zim-domain protein [Medicago truncatula]
	MSTRG.34338.26	MTR_8g021380	MTR_8g021380	44.3257	23.5496	55.5503	1.25586	3.07443	2.1423	8.90642e-13	-4.03132	down	--	--	Cellular Component: nucleus (GO:0005634);; Biological Process: response to wounding (GO:0009611);; Cellular Component: integral component of membrane (GO:0016021);; Biological Process: regulation of defense response (GO:0031347);; Biological Process: regulation of jasmonic acid mediated signaling pathway (GO:2000022);;	K13464|2.3e-100|mtr:MTR_8g021380|K13464 jasmonate ZIM domain-containing protein | (RefSeq) jasmonate zim-domain protein	Plant hormone signal transduction (ko04075)	--	--	tify domain	Protein TIFY 10A OS=Arabidopsis thaliana OX=3702 GN=TIFY10A PE=1 SV=1	S	Function unknown	jasmonate zim-domain protein [Medicago truncatula]
	MSTRG.34338.21	MTR_8g021380	MTR_8g021380	4.87361	8.13608	6.54798	1.04215	0.829622	0.235992	6.13013e-07	-3.04987	down	--	--	Cellular Component: nucleus (GO:0005634);; Biological Process: response to wounding (GO:0009611);; Cellular Component: integral component of membrane (GO:0016021);; Biological Process: regulation of defense response (GO:0031347);; Biological Process: regulation of jasmonic acid mediated signaling pathway (GO:2000022);;	K13464|2.3e-100|mtr:MTR_8g021380|K13464 jasmonate ZIM domain-containing protein | (RefSeq) jasmonate zim-domain protein	Plant hormone signal transduction (ko04075)	--	--	tify domain	Protein TIFY 10A OS=Arabidopsis thaliana OX=3702 GN=TIFY10A PE=1 SV=1	S	Function unknown	jasmonate zim-domain protein [Medicago truncatula]
	MSTRG.34338.23	MTR_8g021380	MTR_8g021380	13.883	14.2976	29.4082	1.31396	1.46368	1.00159	6.32286e-18	-3.77538	down	--	--	Cellular Component: nucleus (GO:0005634);; Biological Process: response to wounding (GO:0009611);; Cellular Component: integral component of membrane (GO:0016021);; Biological Process: regulation of defense response (GO:0031347);; Biological Process: regulation of jasmonic acid mediated signaling pathway (GO:2000022);;	K13464|2.3e-100|mtr:MTR_8g021380|K13464 jasmonate ZIM domain-containing protein | (RefSeq) jasmonate zim-domain protein	Plant hormone signal transduction (ko04075)	--	--	tify domain	Protein TIFY 10A OS=Arabidopsis thaliana OX=3702 GN=TIFY10A PE=1 SV=1	S	Function unknown	jasmonate zim-domain protein [Medicago truncatula]
	MSTRG.24976.1	MTR_8g021380	MTR_8g021380	0.085849	0.151118	0.117031	0.032873	0	0	0.00329682	-3.08856	down	--	--	Cellular Component: nucleus (GO:0005634);; Biological Process: response to wounding (GO:0009611);; Cellular Component: integral component of membrane (GO:0016021);; Biological Process: regulation of defense response (GO:0031347);; Biological Process: regulation of jasmonic acid mediated signaling pathway (GO:2000022);;	K13464|2.3e-100|mtr:MTR_8g021380|K13464 jasmonate ZIM domain-containing protein | (RefSeq) jasmonate zim-domain protein	Plant hormone signal transduction (ko04075)	--	--	tify domain	Protein TIFY 10A OS=Arabidopsis thaliana OX=3702 GN=TIFY10A PE=1 SV=1	S	Function unknown	jasmonate zim-domain protein [Medicago truncatula]
	MSTRG.38170.9	MTR_8g021380	MTR_8g021380	1.87312	1.32922	1.40131	0.156314	0.070662	0	8.557e-07	-3.93344	down	--	--	Cellular Component: nucleus (GO:0005634);; Biological Process: response to wounding (GO:0009611);; Cellular Component: integral component of membrane (GO:0016021);; Biological Process: regulation of defense response (GO:0031347);; Biological Process: regulation of jasmonic acid mediated signaling pathway (GO:2000022);;	K13464|2.3e-100|mtr:MTR_8g021380|K13464 jasmonate ZIM domain-containing protein | (RefSeq) jasmonate zim-domain protein	Plant hormone signal transduction (ko04075)	--	--	tify domain	Protein TIFY 10A OS=Arabidopsis thaliana OX=3702 GN=TIFY10A PE=1 SV=1	S	Function unknown	jasmonate zim-domain protein [Medicago truncatula]
	MSTRG.38168.9	MTR_8g021380	MTR_8g021380	0.762284	1.15066	1.55841	0.103319	0.01063	0.04132	1.8496e-08	-4.02833	down	--	--	Cellular Component: nucleus (GO:0005634);; Biological Process: response to wounding (GO:0009611);; Cellular Component: integral component of membrane (GO:0016021);; Biological Process: regulation of defense response (GO:0031347);; Biological Process: regulation of jasmonic acid mediated signaling pathway (GO:2000022);;	K13464|2.3e-100|mtr:MTR_8g021380|K13464 jasmonate ZIM domain-containing protein | (RefSeq) jasmonate zim-domain protein	Plant hormone signal transduction (ko04075)	--	--	tify domain	Protein TIFY 10A OS=Arabidopsis thaliana OX=3702 GN=TIFY10A PE=1 SV=1	S	Function unknown	jasmonate zim-domain protein [Medicago truncatula]
	MSTRG.34338.10	MTR_8g021380	MTR_8g021380	7.58788	5.12282	6.30965	0.197899	0.151406	0.331381	8.69065e-22	-4.5998	down	--	--	Cellular Component: nucleus (GO:0005634);; Biological Process: response to wounding (GO:0009611);; Cellular Component: integral component of membrane (GO:0016021);; Biological Process: regulation of defense response (GO:0031347);; Biological Process: regulation of jasmonic acid mediated signaling pathway (GO:2000022);;	K13464|2.3e-100|mtr:MTR_8g021380|K13464 jasmonate ZIM domain-containing protein | (RefSeq) jasmonate zim-domain protein	Plant hormone signal transduction (ko04075)	--	--	tify domain	Protein TIFY 10A OS=Arabidopsis thaliana OX=3702 GN=TIFY10A PE=1 SV=1	S	Function unknown	jasmonate zim-domain protein [Medicago truncatula]
	MSTRG.34338.13	MTR_8g021380	MTR_8g021380	33.1236	46.5812	29.9281	1.8956	0	2.1342	0.00743891	-3.57789	down	--	--	Cellular Component: nucleus (GO:0005634);; Biological Process: response to wounding (GO:0009611);; Cellular Component: integral component of membrane (GO:0016021);; Biological Process: regulation of defense response (GO:0031347);; Biological Process: regulation of jasmonic acid mediated signaling pathway (GO:2000022);;	K13464|2.3e-100|mtr:MTR_8g021380|K13464 jasmonate ZIM domain-containing protein | (RefSeq) jasmonate zim-domain protein	Plant hormone signal transduction (ko04075)	--	--	tify domain	Protein TIFY 10A OS=Arabidopsis thaliana OX=3702 GN=TIFY10A PE=1 SV=1	S	Function unknown	jasmonate zim-domain protein [Medicago truncatula]
	MSTRG.34338.12	MTR_8g021380	MTR_8g021380	0.903502	0.609303	0.67152	0.115303	0.188973	0.077262	2.94935e-06	-2.32857	down	--	--	Cellular Component: nucleus (GO:0005634);; Biological Process: response to wounding (GO:0009611);; Cellular Component: integral component of membrane (GO:0016021);; Biological Process: regulation of defense response (GO:0031347);; Biological Process: regulation of jasmonic acid mediated signaling pathway (GO:2000022);;	K13464|2.3e-100|mtr:MTR_8g021380|K13464 jasmonate ZIM domain-containing protein | (RefSeq) jasmonate zim-domain protein	Plant hormone signal transduction (ko04075)	--	--	tify domain	Protein TIFY 10A OS=Arabidopsis thaliana OX=3702 GN=TIFY10A PE=1 SV=1	S	Function unknown	jasmonate zim-domain protein [Medicago truncatula]
	MSTRG.34338.14	MTR_8g021380	MTR_8g021380	24.3847	22.3961	14.4246	1.53288	2.66457	3.82142	4.72932e-07	-2.76019	down	--	--	Cellular Component: nucleus (GO:0005634);; Biological Process: response to wounding (GO:0009611);; Cellular Component: integral component of membrane (GO:0016021);; Biological Process: regulation of defense response (GO:0031347);; Biological Process: regulation of jasmonic acid mediated signaling pathway (GO:2000022);;	K13464|2.3e-100|mtr:MTR_8g021380|K13464 jasmonate ZIM domain-containing protein | (RefSeq) jasmonate zim-domain protein	Plant hormone signal transduction (ko04075)	--	--	tify domain	Protein TIFY 10A OS=Arabidopsis thaliana OX=3702 GN=TIFY10A PE=1 SV=1	S	Function unknown	jasmonate zim-domain protein [Medicago truncatula]
	MSTRG.34338.17	MTR_8g021380	MTR_8g021380	2.65964	2.12321	3.5984	0.131002	0.017333	0.028142	1.22672e-13	-5.1781	down	--	--	Cellular Component: nucleus (GO:0005634);; Biological Process: response to wounding (GO:0009611);; Cellular Component: integral component of membrane (GO:0016021);; Biological Process: regulation of defense response (GO:0031347);; Biological Process: regulation of jasmonic acid mediated signaling pathway (GO:2000022);;	K13464|2.3e-100|mtr:MTR_8g021380|K13464 jasmonate ZIM domain-containing protein | (RefSeq) jasmonate zim-domain protein	Plant hormone signal transduction (ko04075)	--	--	tify domain	Protein TIFY 10A OS=Arabidopsis thaliana OX=3702 GN=TIFY10A PE=1 SV=1	S	Function unknown	jasmonate zim-domain protein [Medicago truncatula]
	MSTRG.34338.16	MTR_8g021380	MTR_8g021380	6.51785	7.98641	6.31517	0.433739	0.099741	0.324881	6.27699e-13	-4.3549	down	--	--	Cellular Component: nucleus (GO:0005634);; Biological Process: response to wounding (GO:0009611);; Cellular Component: integral component of membrane (GO:0016021);; Biological Process: regulation of defense response (GO:0031347);; Biological Process: regulation of jasmonic acid mediated signaling pathway (GO:2000022);;	K13464|2.3e-100|mtr:MTR_8g021380|K13464 jasmonate ZIM domain-containing protein | (RefSeq) jasmonate zim-domain protein	Plant hormone signal transduction (ko04075)	--	--	tify domain	Protein TIFY 10A OS=Arabidopsis thaliana OX=3702 GN=TIFY10A PE=1 SV=1	S	Function unknown	jasmonate zim-domain protein [Medicago truncatula]
	MSTRG.34338.19	MTR_8g021380	MTR_8g021380	1.24032	1.38527	1.55849	0.121572	0.083239	0.074759	2.14488e-22	-3.67954	down	--	--	Cellular Component: nucleus (GO:0005634);; Biological Process: response to wounding (GO:0009611);; Cellular Component: integral component of membrane (GO:0016021);; Biological Process: regulation of defense response (GO:0031347);; Biological Process: regulation of jasmonic acid mediated signaling pathway (GO:2000022);;	K13464|2.3e-100|mtr:MTR_8g021380|K13464 jasmonate ZIM domain-containing protein | (RefSeq) jasmonate zim-domain protein	Plant hormone signal transduction (ko04075)	--	--	tify domain	Protein TIFY 10A OS=Arabidopsis thaliana OX=3702 GN=TIFY10A PE=1 SV=1	S	Function unknown	jasmonate zim-domain protein [Medicago truncatula]
	MSTRG.34338.18	MTR_8g021380	MTR_8g021380	2.51645	2.24617	2.35739	0.183169	0.526481	0.591916	7.08945e-05	-2.27888	down	--	--	Cellular Component: nucleus (GO:0005634);; Biological Process: response to wounding (GO:0009611);; Cellular Component: integral component of membrane (GO:0016021);; Biological Process: regulation of defense response (GO:0031347);; Biological Process: regulation of jasmonic acid mediated signaling pathway (GO:2000022);;	K13464|2.3e-100|mtr:MTR_8g021380|K13464 jasmonate ZIM domain-containing protein | (RefSeq) jasmonate zim-domain protein	Plant hormone signal transduction (ko04075)	--	--	tify domain	Protein TIFY 10A OS=Arabidopsis thaliana OX=3702 GN=TIFY10A PE=1 SV=1	S	Function unknown	jasmonate zim-domain protein [Medicago truncatula]
	MSTRG.26656.1	MTR_8g021380	MTR_8g021380	0.157433	0.107114	0.236306	0	0	0	0.000351115	-4.91117	down	--	--	Cellular Component: nucleus (GO:0005634);; Biological Process: response to wounding (GO:0009611);; Cellular Component: integral component of membrane (GO:0016021);; Biological Process: regulation of defense response (GO:0031347);; Biological Process: regulation of jasmonic acid mediated signaling pathway (GO:2000022);;	K13464|2.3e-100|mtr:MTR_8g021380|K13464 jasmonate ZIM domain-containing protein | (RefSeq) jasmonate zim-domain protein	Plant hormone signal transduction (ko04075)	--	--	tify domain	Protein TIFY 10A OS=Arabidopsis thaliana OX=3702 GN=TIFY10A PE=1 SV=1	S	Function unknown	jasmonate zim-domain protein [Medicago truncatula]
	MSTRG.18081.1	MTR_8g021380	MTR_8g021380	0.130112	0.074381	0.113279	0	0	0	0.00258743	-4.29248	down	--	--	Cellular Component: nucleus (GO:0005634);; Biological Process: response to wounding (GO:0009611);; Cellular Component: integral component of membrane (GO:0016021);; Biological Process: regulation of defense response (GO:0031347);; Biological Process: regulation of jasmonic acid mediated signaling pathway (GO:2000022);;	K13464|2.3e-100|mtr:MTR_8g021380|K13464 jasmonate ZIM domain-containing protein | (RefSeq) jasmonate zim-domain protein	Plant hormone signal transduction (ko04075)	--	--	tify domain	Protein TIFY 10A OS=Arabidopsis thaliana OX=3702 GN=TIFY10A PE=1 SV=1	S	Function unknown	jasmonate zim-domain protein [Medicago truncatula]
	MSTRG.37560.1	MTR_8g021380	MTR_8g021380	4.62857	5.72535	5.14419	0.242271	0.157619	0.529628	5.03217e-11	-3.8091	down	--	--	Cellular Component: nucleus (GO:0005634);; Biological Process: response to wounding (GO:0009611);; Cellular Component: integral component of membrane (GO:0016021);; Biological Process: regulation of defense response (GO:0031347);; Biological Process: regulation of jasmonic acid mediated signaling pathway (GO:2000022);;	K13464|2.3e-100|mtr:MTR_8g021380|K13464 jasmonate ZIM domain-containing protein | (RefSeq) jasmonate zim-domain protein	Plant hormone signal transduction (ko04075)	--	--	tify domain	Protein TIFY 10A OS=Arabidopsis thaliana OX=3702 GN=TIFY10A PE=1 SV=1	S	Function unknown	jasmonate zim-domain protein [Medicago truncatula]
	MSTRG.34337.73	MTR_8g021380	MTR_8g021380	9.44628	10.5418	8.59893	0.234581	0.418855	0.550607	1.96166e-22	-4.357	down	--	--	Cellular Component: nucleus (GO:0005634);; Biological Process: response to wounding (GO:0009611);; Cellular Component: integral component of membrane (GO:0016021);; Biological Process: regulation of defense response (GO:0031347);; Biological Process: regulation of jasmonic acid mediated signaling pathway (GO:2000022);;	K13464|2.3e-100|mtr:MTR_8g021380|K13464 jasmonate ZIM domain-containing protein | (RefSeq) jasmonate zim-domain protein	Plant hormone signal transduction (ko04075)	--	--	tify domain	Protein TIFY 10A OS=Arabidopsis thaliana OX=3702 GN=TIFY10A PE=1 SV=1	S	Function unknown	jasmonate zim-domain protein [Medicago truncatula]
	MSTRG.16262.1	MTR_8g021380	MTR_8g021380	0.078536	0.150714	0.122837	0	0	0	0.00800208	-3.88333	down	--	--	Cellular Component: nucleus (GO:0005634);; Biological Process: response to wounding (GO:0009611);; Cellular Component: integral component of membrane (GO:0016021);; Biological Process: regulation of defense response (GO:0031347);; Biological Process: regulation of jasmonic acid mediated signaling pathway (GO:2000022);;	K13464|2.3e-100|mtr:MTR_8g021380|K13464 jasmonate ZIM domain-containing protein | (RefSeq) jasmonate zim-domain protein	Plant hormone signal transduction (ko04075)	--	--	tify domain	Protein TIFY 10A OS=Arabidopsis thaliana OX=3702 GN=TIFY10A PE=1 SV=1	S	Function unknown	jasmonate zim-domain protein [Medicago truncatula]
	MSTRG.34338.60	MTR_8g021380	MTR_8g021380	3.81241	4.65449	3.05493	0.552221	0.478569	0.376558	1.88072e-17	-2.94409	down	--	--	Cellular Component: nucleus (GO:0005634);; Biological Process: response to wounding (GO:0009611);; Cellular Component: integral component of membrane (GO:0016021);; Biological Process: regulation of defense response (GO:0031347);; Biological Process: regulation of jasmonic acid mediated signaling pathway (GO:2000022);;	K13464|2.3e-100|mtr:MTR_8g021380|K13464 jasmonate ZIM domain-containing protein | (RefSeq) jasmonate zim-domain protein	Plant hormone signal transduction (ko04075)	--	--	tify domain	Protein TIFY 10A OS=Arabidopsis thaliana OX=3702 GN=TIFY10A PE=1 SV=1	S	Function unknown	jasmonate zim-domain protein [Medicago truncatula]
	MSTRG.34338.61	MTR_8g021380	MTR_8g021380	4.88353	4.26413	6.24637	0	0.047277	0.18686	3.25659e-07	-5.15249	down	--	--	Cellular Component: nucleus (GO:0005634);; Biological Process: response to wounding (GO:0009611);; Cellular Component: integral component of membrane (GO:0016021);; Biological Process: regulation of defense response (GO:0031347);; Biological Process: regulation of jasmonic acid mediated signaling pathway (GO:2000022);;	K13464|2.3e-100|mtr:MTR_8g021380|K13464 jasmonate ZIM domain-containing protein | (RefSeq) jasmonate zim-domain protein	Plant hormone signal transduction (ko04075)	--	--	tify domain	Protein TIFY 10A OS=Arabidopsis thaliana OX=3702 GN=TIFY10A PE=1 SV=1	S	Function unknown	jasmonate zim-domain protein [Medicago truncatula]
	MSTRG.34338.62	MTR_8g021380	MTR_8g021380	6.10336	6.78687	9.56469	0	0	0.338698	0.00078519	-4.4633	down	--	--	Cellular Component: nucleus (GO:0005634);; Biological Process: response to wounding (GO:0009611);; Cellular Component: integral component of membrane (GO:0016021);; Biological Process: regulation of defense response (GO:0031347);; Biological Process: regulation of jasmonic acid mediated signaling pathway (GO:2000022);;	K13464|2.3e-100|mtr:MTR_8g021380|K13464 jasmonate ZIM domain-containing protein | (RefSeq) jasmonate zim-domain protein	Plant hormone signal transduction (ko04075)	--	--	tify domain	Protein TIFY 10A OS=Arabidopsis thaliana OX=3702 GN=TIFY10A PE=1 SV=1	S	Function unknown	jasmonate zim-domain protein [Medicago truncatula]
	MSTRG.34338.63	MTR_8g021380	MTR_8g021380	1.54956	2.35182	2.15555	0.312752	0.010625	0.018875	0.000121433	-3.62374	down	--	--	Cellular Component: nucleus (GO:0005634);; Biological Process: response to wounding (GO:0009611);; Cellular Component: integral component of membrane (GO:0016021);; Biological Process: regulation of defense response (GO:0031347);; Biological Process: regulation of jasmonic acid mediated signaling pathway (GO:2000022);;	K13464|2.3e-100|mtr:MTR_8g021380|K13464 jasmonate ZIM domain-containing protein | (RefSeq) jasmonate zim-domain protein	Plant hormone signal transduction (ko04075)	--	--	tify domain	Protein TIFY 10A OS=Arabidopsis thaliana OX=3702 GN=TIFY10A PE=1 SV=1	S	Function unknown	jasmonate zim-domain protein [Medicago truncatula]
	MSTRG.34338.64	MTR_8g021380	MTR_8g021380	42.3382	43.0401	44.4083	1.91822	1.76259	3.55391	8.93344e-19	-3.99028	down	--	--	Cellular Component: nucleus (GO:0005634);; Biological Process: response to wounding (GO:0009611);; Cellular Component: integral component of membrane (GO:0016021);; Biological Process: regulation of defense response (GO:0031347);; Biological Process: regulation of jasmonic acid mediated signaling pathway (GO:2000022);;	K13464|2.3e-100|mtr:MTR_8g021380|K13464 jasmonate ZIM domain-containing protein | (RefSeq) jasmonate zim-domain protein	Plant hormone signal transduction (ko04075)	--	--	tify domain	Protein TIFY 10A OS=Arabidopsis thaliana OX=3702 GN=TIFY10A PE=1 SV=1	S	Function unknown	jasmonate zim-domain protein [Medicago truncatula]
	MSTRG.22969.1	MTR_8g021380	MTR_8g021380	0.465816	0.444853	0.746395	0	0	0	1.03819e-05	-5.75545	down	--	--	Cellular Component: nucleus (GO:0005634);; Biological Process: response to wounding (GO:0009611);; Cellular Component: integral component of membrane (GO:0016021);; Biological Process: regulation of defense response (GO:0031347);; Biological Process: regulation of jasmonic acid mediated signaling pathway (GO:2000022);;	K13464|2.3e-100|mtr:MTR_8g021380|K13464 jasmonate ZIM domain-containing protein | (RefSeq) jasmonate zim-domain protein	Plant hormone signal transduction (ko04075)	--	--	tify domain	Protein TIFY 10A OS=Arabidopsis thaliana OX=3702 GN=TIFY10A PE=1 SV=1	S	Function unknown	jasmonate zim-domain protein [Medicago truncatula]
	MSTRG.2362.1	MTR_8g021380	MTR_8g021380	0.307178	0.205501	0.382734	0	0	0	2.14359e-08	-6.90879	down	--	--	Cellular Component: nucleus (GO:0005634);; Biological Process: response to wounding (GO:0009611);; Cellular Component: integral component of membrane (GO:0016021);; Biological Process: regulation of defense response (GO:0031347);; Biological Process: regulation of jasmonic acid mediated signaling pathway (GO:2000022);;	K13464|2.3e-100|mtr:MTR_8g021380|K13464 jasmonate ZIM domain-containing protein | (RefSeq) jasmonate zim-domain protein	Plant hormone signal transduction (ko04075)	--	--	tify domain	Protein TIFY 10A OS=Arabidopsis thaliana OX=3702 GN=TIFY10A PE=1 SV=1	S	Function unknown	jasmonate zim-domain protein [Medicago truncatula]
	MSTRG.38169.13	MTR_8g021380	MTR_8g021380	1.16521	0.915607	1.94389	0.130851	0	0.052038	1.56985e-05	-3.88567	down	--	--	Cellular Component: nucleus (GO:0005634);; Biological Process: response to wounding (GO:0009611);; Cellular Component: integral component of membrane (GO:0016021);; Biological Process: regulation of defense response (GO:0031347);; Biological Process: regulation of jasmonic acid mediated signaling pathway (GO:2000022);;	K13464|2.3e-100|mtr:MTR_8g021380|K13464 jasmonate ZIM domain-containing protein | (RefSeq) jasmonate zim-domain protein	Plant hormone signal transduction (ko04075)	--	--	tify domain	Protein TIFY 10A OS=Arabidopsis thaliana OX=3702 GN=TIFY10A PE=1 SV=1	S	Function unknown	jasmonate zim-domain protein [Medicago truncatula]
	MSTRG.34338.38	MTR_8g021380	MTR_8g021380	41.2111	47.1149	49.0266	2.13234	1.66445	3.55314	1.42142e-19	-4.04839	down	--	--	Cellular Component: nucleus (GO:0005634);; Biological Process: response to wounding (GO:0009611);; Cellular Component: integral component of membrane (GO:0016021);; Biological Process: regulation of defense response (GO:0031347);; Biological Process: regulation of jasmonic acid mediated signaling pathway (GO:2000022);;	K13464|2.3e-100|mtr:MTR_8g021380|K13464 jasmonate ZIM domain-containing protein | (RefSeq) jasmonate zim-domain protein	Plant hormone signal transduction (ko04075)	--	--	tify domain	Protein TIFY 10A OS=Arabidopsis thaliana OX=3702 GN=TIFY10A PE=1 SV=1	S	Function unknown	jasmonate zim-domain protein [Medicago truncatula]
	MSTRG.34338.30	MTR_8g021380	MTR_8g021380	9.03114	4.55901	10.3064	0.236896	0.448566	0.364161	6.61974e-17	-4.29538	down	--	--	Cellular Component: nucleus (GO:0005634);; Biological Process: response to wounding (GO:0009611);; Cellular Component: integral component of membrane (GO:0016021);; Biological Process: regulation of defense response (GO:0031347);; Biological Process: regulation of jasmonic acid mediated signaling pathway (GO:2000022);;	K13464|2.3e-100|mtr:MTR_8g021380|K13464 jasmonate ZIM domain-containing protein | (RefSeq) jasmonate zim-domain protein	Plant hormone signal transduction (ko04075)	--	--	tify domain	Protein TIFY 10A OS=Arabidopsis thaliana OX=3702 GN=TIFY10A PE=1 SV=1	S	Function unknown	jasmonate zim-domain protein [Medicago truncatula]
	MSTRG.34338.37	MTR_8g021380	MTR_8g021380	1.76464	2.80746	2.37962	0	0.248005	0.281912	0.00265047	-3.11092	down	--	--	Cellular Component: nucleus (GO:0005634);; Biological Process: response to wounding (GO:0009611);; Cellular Component: integral component of membrane (GO:0016021);; Biological Process: regulation of defense response (GO:0031347);; Biological Process: regulation of jasmonic acid mediated signaling pathway (GO:2000022);;	K13464|2.3e-100|mtr:MTR_8g021380|K13464 jasmonate ZIM domain-containing protein | (RefSeq) jasmonate zim-domain protein	Plant hormone signal transduction (ko04075)	--	--	tify domain	Protein TIFY 10A OS=Arabidopsis thaliana OX=3702 GN=TIFY10A PE=1 SV=1	S	Function unknown	jasmonate zim-domain protein [Medicago truncatula]
	MSTRG.34338.36	MTR_8g021380	MTR_8g021380	5.05722	7.55789	5.99913	0.159691	0.12552	0.081047	1.11316e-35	-5.42802	down	--	--	Cellular Component: nucleus (GO:0005634);; Biological Process: response to wounding (GO:0009611);; Cellular Component: integral component of membrane (GO:0016021);; Biological Process: regulation of defense response (GO:0031347);; Biological Process: regulation of jasmonic acid mediated signaling pathway (GO:2000022);;	K13464|2.3e-100|mtr:MTR_8g021380|K13464 jasmonate ZIM domain-containing protein | (RefSeq) jasmonate zim-domain protein	Plant hormone signal transduction (ko04075)	--	--	tify domain	Protein TIFY 10A OS=Arabidopsis thaliana OX=3702 GN=TIFY10A PE=1 SV=1	S	Function unknown	jasmonate zim-domain protein [Medicago truncatula]
	MSTRG.34338.34	MTR_8g021380	MTR_8g021380	6.7009	10.4912	7.44125	0.334391	0.358931	0.843861	4.53149e-11	-3.75613	down	--	--	Cellular Component: nucleus (GO:0005634);; Biological Process: response to wounding (GO:0009611);; Cellular Component: integral component of membrane (GO:0016021);; Biological Process: regulation of defense response (GO:0031347);; Biological Process: regulation of jasmonic acid mediated signaling pathway (GO:2000022);;	K13464|2.3e-100|mtr:MTR_8g021380|K13464 jasmonate ZIM domain-containing protein | (RefSeq) jasmonate zim-domain protein	Plant hormone signal transduction (ko04075)	--	--	tify domain	Protein TIFY 10A OS=Arabidopsis thaliana OX=3702 GN=TIFY10A PE=1 SV=1	S	Function unknown	jasmonate zim-domain protein [Medicago truncatula]
	MSTRG.26661.1	MTR_8g021380	MTR_8g021380	0.25991	0.183304	0.186265	0	0	0	0.00165924	-4.44018	down	--	--	Cellular Component: nucleus (GO:0005634);; Biological Process: response to wounding (GO:0009611);; Cellular Component: integral component of membrane (GO:0016021);; Biological Process: regulation of defense response (GO:0031347);; Biological Process: regulation of jasmonic acid mediated signaling pathway (GO:2000022);;	K13464|2.3e-100|mtr:MTR_8g021380|K13464 jasmonate ZIM domain-containing protein | (RefSeq) jasmonate zim-domain protein	Plant hormone signal transduction (ko04075)	--	--	tify domain	Protein TIFY 10A OS=Arabidopsis thaliana OX=3702 GN=TIFY10A PE=1 SV=1	S	Function unknown	jasmonate zim-domain protein [Medicago truncatula]
	MSTRG.37558.2	MTR_8g021380	MTR_8g021380	1.95037	2.91337	3.24405	0	0	0.197521	0.000793753	-4.10305	down	--	--	Cellular Component: nucleus (GO:0005634);; Biological Process: response to wounding (GO:0009611);; Cellular Component: integral component of membrane (GO:0016021);; Biological Process: regulation of defense response (GO:0031347);; Biological Process: regulation of jasmonic acid mediated signaling pathway (GO:2000022);;	K13464|2.3e-100|mtr:MTR_8g021380|K13464 jasmonate ZIM domain-containing protein | (RefSeq) jasmonate zim-domain protein	Plant hormone signal transduction (ko04075)	--	--	tify domain	Protein TIFY 10A OS=Arabidopsis thaliana OX=3702 GN=TIFY10A PE=1 SV=1	S	Function unknown	jasmonate zim-domain protein [Medicago truncatula]
	MSTRG.15043.1	MTR_8g021380	MTR_8g021380	0.097416	0.129799	0.149378	0	0	0	0.000101196	-5.22405	down	--	--	Cellular Component: nucleus (GO:0005634);; Biological Process: response to wounding (GO:0009611);; Cellular Component: integral component of membrane (GO:0016021);; Biological Process: regulation of defense response (GO:0031347);; Biological Process: regulation of jasmonic acid mediated signaling pathway (GO:2000022);;	K13464|2.3e-100|mtr:MTR_8g021380|K13464 jasmonate ZIM domain-containing protein | (RefSeq) jasmonate zim-domain protein	Plant hormone signal transduction (ko04075)	--	--	tify domain	Protein TIFY 10A OS=Arabidopsis thaliana OX=3702 GN=TIFY10A PE=1 SV=1	S	Function unknown	jasmonate zim-domain protein [Medicago truncatula]
	MSTRG.22907.1	MTR_8g021380	MTR_8g021380	0.068678	0.126357	0.222328	0	0	0	0.00161623	-4.46982	down	--	--	Cellular Component: nucleus (GO:0005634);; Biological Process: response to wounding (GO:0009611);; Cellular Component: integral component of membrane (GO:0016021);; Biological Process: regulation of defense response (GO:0031347);; Biological Process: regulation of jasmonic acid mediated signaling pathway (GO:2000022);;	K13464|2.3e-100|mtr:MTR_8g021380|K13464 jasmonate ZIM domain-containing protein | (RefSeq) jasmonate zim-domain protein	Plant hormone signal transduction (ko04075)	--	--	tify domain	Protein TIFY 10A OS=Arabidopsis thaliana OX=3702 GN=TIFY10A PE=1 SV=1	S	Function unknown	jasmonate zim-domain protein [Medicago truncatula]
	MSTRG.38168.8	MTR_8g021380	MTR_8g021380	0.404658	0.773326	1.23535	0	0.09563	0	0.0081058	-3.47457	down	--	--	Cellular Component: nucleus (GO:0005634);; Biological Process: response to wounding (GO:0009611);; Cellular Component: integral component of membrane (GO:0016021);; Biological Process: regulation of defense response (GO:0031347);; Biological Process: regulation of jasmonic acid mediated signaling pathway (GO:2000022);;	K13464|2.3e-100|mtr:MTR_8g021380|K13464 jasmonate ZIM domain-containing protein | (RefSeq) jasmonate zim-domain protein	Plant hormone signal transduction (ko04075)	--	--	tify domain	Protein TIFY 10A OS=Arabidopsis thaliana OX=3702 GN=TIFY10A PE=1 SV=1	S	Function unknown	jasmonate zim-domain protein [Medicago truncatula]
	MSTRG.19344.5	MTR_8g021380	MTR_8g021380	0.782291	1.1492	0.807648	0	0	0	1.03769e-09	-7.35635	down	--	--	Cellular Component: nucleus (GO:0005634);; Biological Process: response to wounding (GO:0009611);; Cellular Component: integral component of membrane (GO:0016021);; Biological Process: regulation of defense response (GO:0031347);; Biological Process: regulation of jasmonic acid mediated signaling pathway (GO:2000022);;	K13464|2.3e-100|mtr:MTR_8g021380|K13464 jasmonate ZIM domain-containing protein | (RefSeq) jasmonate zim-domain protein	Plant hormone signal transduction (ko04075)	--	--	tify domain	Protein TIFY 10A OS=Arabidopsis thaliana OX=3702 GN=TIFY10A PE=1 SV=1	S	Function unknown	jasmonate zim-domain protein [Medicago truncatula]
	MSTRG.14896.8	MTR_8g027955	MTR_8g027955	0.159656	0.127056	0.069504	0.439936	0.369649	0.406565	0.000599859	1.73016	up	[IQ]	Lipid transport and metabolism;; Secondary metabolites biosynthesis, transport and catabolism	Cellular Component: cytoplasm (GO:0005737);; Molecular Function: acid-amino acid ligase activity (GO:0016881);;	K14506|0.0e+00|mtr:MTR_8g027955|K14506 jasmonic acid-amino synthetase [EC:6.3.2.52] | (RefSeq) indole-3-acetic acid-amido synthetase	Plant hormone signal transduction (ko04075)	--	--	GH3 auxin-responsive promoter	Jasmonoyl--L-amino acid synthetase JAR6 OS=Nicotiana attenuata OX=49451 GN=JAR6 PE=1 SV=2	S	Function unknown	jasmonic acid-amido synthetase JAR1 [Medicago truncatula]
	MSTRG.8233.1	MTR_2g078950	MTR_2g078950	0.086345	0.105803	0.066922	0.575719	0.261721	0.379792	5.73187e-05	2.14433	up	--	--	Molecular Function: kinase activity (GO:0016301);;	K14500|7.8e-30|mtr:MTR_7g077150|K14500 BR-signaling kinase [EC:2.7.11.1] | (RefSeq) LRR receptor-like kinase	Plant hormone signal transduction (ko04075)	--	--	--	Serine/threonine-protein kinase BSK5 OS=Arabidopsis thaliana OX=3702 GN=BSK5 PE=1 SV=1	T	Signal transduction mechanisms	kinase, putative [Medicago truncatula]
	MSTRG.30537.2	MTR_7g082470	MTR_7g082470	0.246217	0.129055	0.062364	0	0	0	0.000210967	-5.10516	down	--		Molecular Function: protein kinase activity (GO:0004672);; Molecular Function: ATP binding (GO:0005524);; Cellular Component: integral component of membrane (GO:0016021);;	K13416|2.2e-51|mdm:103416332|K13416 brassinosteroid insensitive 1-associated receptor kinase 1 [EC:2.7.10.1 2.7.11.1] | (RefSeq) BRASSINOSTEROID INSENSITIVE 1-associated receptor kinase 1-like isoform X1	MAPK signaling pathway - plant (ko04016);; Plant hormone signal transduction (ko04075);; Plant-pathogen interaction (ko04626)	[T]	Signal transduction mechanisms	Protein kinase domain	LEAF RUST 10 DISEASE-RESISTANCE LOCUS RECEPTOR-LIKE PROTEIN KINASE-like 2.8 OS=Arabidopsis thaliana OX=3702 GN=LRK10L-2.8 PE=2 SV=2	T	Signal transduction mechanisms	LEAF RUST 10 DISEASE-RESISTANCE LOCUS RECEPTOR-LIKE PROTEIN KINASE-like 2.4 [Medicago truncatula]
	MSTRG.970.1	MTR_1g027840	MTR_1g027840	0	0	0	0.104251	0.114788	0.081858	3.1438e-06	5.99045	up	--		Molecular Function: protein serine/threonine kinase activity (GO:0004674);; Molecular Function: ATP binding (GO:0005524);;	K13416|2.4e-52|mdm:103416332|K13416 brassinosteroid insensitive 1-associated receptor kinase 1 [EC:2.7.10.1 2.7.11.1] | (RefSeq) BRASSINOSTEROID INSENSITIVE 1-associated receptor kinase 1-like isoform X1	MAPK signaling pathway - plant (ko04016);; Plant hormone signal transduction (ko04075);; Plant-pathogen interaction (ko04626)	--	--	Protein kinase domain	Rust resistance kinase Lr10 OS=Triticum aestivum OX=4565 GN=LRK10 PE=2 SV=1	T	Signal transduction mechanisms	LEAF RUST 10 DISEASE-RESISTANCE LOCUS RECEPTOR-LIKE PROTEIN KINASE-like 2.5 [Medicago truncatula]
	MSTRG.976.10	MTR_1g027840	MTR_1g027840	0.557678	0.322726	0.288898	0.057459	0.151036	0.11189	0.0030882	-1.7126	down	--		Molecular Function: protein serine/threonine kinase activity (GO:0004674);; Molecular Function: ATP binding (GO:0005524);;	K13416|2.4e-52|mdm:103416332|K13416 brassinosteroid insensitive 1-associated receptor kinase 1 [EC:2.7.10.1 2.7.11.1] | (RefSeq) BRASSINOSTEROID INSENSITIVE 1-associated receptor kinase 1-like isoform X1	MAPK signaling pathway - plant (ko04016);; Plant hormone signal transduction (ko04075);; Plant-pathogen interaction (ko04626)	--	--	Protein kinase domain	Rust resistance kinase Lr10 OS=Triticum aestivum OX=4565 GN=LRK10 PE=2 SV=1	T	Signal transduction mechanisms	LEAF RUST 10 DISEASE-RESISTANCE LOCUS RECEPTOR-LIKE PROTEIN KINASE-like 2.5 [Medicago truncatula]
	MSTRG.1024.1	MTR_8g020640	MTR_8g020640	0.889444	1.35264	1.10903	0.195478	0.483909	0.470091	0.00597155	-1.3996	down	[T]	Signal transduction mechanisms	Molecular Function: protein serine/threonine kinase activity (GO:0004674);; Molecular Function: ATP binding (GO:0005524);;	K13415|4.6e-94|bna:106439014|K13415 protein brassinosteroid insensitive 1 [EC:2.7.10.1 2.7.11.1] | (RefSeq) protein BRASSINOSTEROID INSENSITIVE 1-like	Plant hormone signal transduction (ko04075)	--	--	Protein kinase domain	Serine/threonine-protein kinase BRI1-like 2 OS=Arabidopsis thaliana OX=3702 GN=BRL2 PE=1 SV=1	T	Signal transduction mechanisms	leucine-rich receptor-like kinase family protein [Medicago truncatula]
	MSTRG.7235.1	MTR_4g011240	MTR_4g011240	0.063486	0.071502	0.224319	0	0	0	0.00239398	-4.35306	down	[T]	Signal transduction mechanisms	Molecular Function: protein kinase activity (GO:0004672);; Molecular Function: ATP binding (GO:0005524);;	K13415|3.0e-35|gab:108486421|K13415 protein brassinosteroid insensitive 1 [EC:2.7.10.1 2.7.11.1] | (RefSeq) protein BRASSINOSTEROID INSENSITIVE 1-like	Plant hormone signal transduction (ko04075)	--	--	Protein kinase domain	Serine/threonine-protein kinase BRI1-like 2 OS=Arabidopsis thaliana OX=3702 GN=BRL2 PE=1 SV=1	T	Signal transduction mechanisms	leucine-rich receptor-like kinase family protein [Medicago truncatula]
	MSTRG.24058.2	MTR_4g057260	MTR_4g057260	1.90354	1.90158	1.77926	1.06464	1.28676	1.05048	0.00894806	-0.643238	down	[M]	Cell wall/membrane/envelope biogenesis	Molecular Function: protein kinase activity (GO:0004672);; Molecular Function: ATP binding (GO:0005524);; Cellular Component: plasma membrane (GO:0005886);; Biological Process: hormone-mediated signaling pathway (GO:0009755);;	K13415|3.1e-81|aof:109837097|K13415 protein brassinosteroid insensitive 1 [EC:2.7.10.1 2.7.11.1] | (RefSeq) brassinosteroid LRR receptor kinase BRI1-like	Plant hormone signal transduction (ko04075)	--	--	Protein kinase domain	Serine/threonine-protein kinase BRI1-like 2 OS=Arabidopsis thaliana OX=3702 GN=BRL2 PE=1 SV=1	T	Signal transduction mechanisms	leucine-rich receptor-like kinase family protein [Medicago truncatula]
	MSTRG.16152.1	MTR_4g011240	MTR_4g011240	0.042455	0.067494	0.225812	0	0	0	0.00589588	-4.03075	down	[T]	Signal transduction mechanisms	Molecular Function: protein kinase activity (GO:0004672);; Molecular Function: ATP binding (GO:0005524);;	K13415|3.0e-35|gab:108486421|K13415 protein brassinosteroid insensitive 1 [EC:2.7.10.1 2.7.11.1] | (RefSeq) protein BRASSINOSTEROID INSENSITIVE 1-like	Plant hormone signal transduction (ko04075)	--	--	Protein kinase domain	Serine/threonine-protein kinase BRI1-like 2 OS=Arabidopsis thaliana OX=3702 GN=BRL2 PE=1 SV=1	T	Signal transduction mechanisms	leucine-rich receptor-like kinase family protein [Medicago truncatula]
	MSTRG.38215.1	MTR_4g011240	MTR_4g011240	0.058531	0.050135	0.251271	0	0	0	0.00328336	-4.25117	down	[T]	Signal transduction mechanisms	Molecular Function: protein kinase activity (GO:0004672);; Molecular Function: ATP binding (GO:0005524);;	K13415|3.0e-35|gab:108486421|K13415 protein brassinosteroid insensitive 1 [EC:2.7.10.1 2.7.11.1] | (RefSeq) protein BRASSINOSTEROID INSENSITIVE 1-like	Plant hormone signal transduction (ko04075)	--	--	Protein kinase domain	Serine/threonine-protein kinase BRI1-like 2 OS=Arabidopsis thaliana OX=3702 GN=BRL2 PE=1 SV=1	T	Signal transduction mechanisms	leucine-rich receptor-like kinase family protein [Medicago truncatula]
	MSTRG.34452.1	MTR_4g011240	MTR_4g011240	0.015443	0.07319	0.19895	0	0	0	0.0052503	-4.10477	down	[T]	Signal transduction mechanisms	Molecular Function: protein kinase activity (GO:0004672);; Molecular Function: ATP binding (GO:0005524);;	K13415|3.0e-35|gab:108486421|K13415 protein brassinosteroid insensitive 1 [EC:2.7.10.1 2.7.11.1] | (RefSeq) protein BRASSINOSTEROID INSENSITIVE 1-like	Plant hormone signal transduction (ko04075)	--	--	Protein kinase domain	Serine/threonine-protein kinase BRI1-like 2 OS=Arabidopsis thaliana OX=3702 GN=BRL2 PE=1 SV=1	T	Signal transduction mechanisms	leucine-rich receptor-like kinase family protein [Medicago truncatula]
	MSTRG.34338.35	MTR_4g011240	MTR_4g011240	1.43458	2.20194	6.02224	0.423661	0.275222	0.259715	4.02449e-06	-3.06897	down	[T]	Signal transduction mechanisms	Molecular Function: protein kinase activity (GO:0004672);; Molecular Function: ATP binding (GO:0005524);;	K13415|3.0e-35|gab:108486421|K13415 protein brassinosteroid insensitive 1 [EC:2.7.10.1 2.7.11.1] | (RefSeq) protein BRASSINOSTEROID INSENSITIVE 1-like	Plant hormone signal transduction (ko04075)	--	--	Protein kinase domain	Serine/threonine-protein kinase BRI1-like 2 OS=Arabidopsis thaliana OX=3702 GN=BRL2 PE=1 SV=1	T	Signal transduction mechanisms	leucine-rich receptor-like kinase family protein [Medicago truncatula]
	MSTRG.14896.8	MTR_1g100787	MTR_1g100787	0.159656	0.127056	0.069504	0.439936	0.369649	0.406565	0.000599859	1.73016	up	[M]	Cell wall/membrane/envelope biogenesis	Molecular Function: protein serine/threonine kinase activity (GO:0004674);; Molecular Function: ATP binding (GO:0005524);; Cellular Component: integral component of membrane (GO:0016021);;	K13415|3.8e-92|pda:103696970|K13415 protein brassinosteroid insensitive 1 [EC:2.7.10.1 2.7.11.1] | (RefSeq) brassinosteroid LRR receptor kinase BRI1-like	Plant hormone signal transduction (ko04075)	--	--	Leucine rich repeat	Leucine-rich repeat receptor protein kinase EMS1 OS=Arabidopsis thaliana OX=3702 GN=EMS1 PE=1 SV=1	T	Signal transduction mechanisms	leucine-rich repeat receptor protein kinase EMS1 [Medicago truncatula]
	MSTRG.34338.1	MTR_3g075440	MTR_3g075440	10.454	17.8589	19.6563	0	0	0	2.19646e-25	-11.0238	down	[M]	Cell wall/membrane/envelope biogenesis	Molecular Function: protein serine/threonine kinase activity (GO:0004674);; Molecular Function: ATP binding (GO:0005524);; Cellular Component: plasma membrane (GO:0005886);; Cellular Component: integral component of membrane (GO:0016021);; Biological Process: protein autophosphorylation (GO:0046777);;	K13415|5.9e-54|atr:18432040|K13415 protein brassinosteroid insensitive 1 [EC:2.7.10.1 2.7.11.1] | (RefSeq) systemin receptor SR160	Plant hormone signal transduction (ko04075)	--	--	Protein kinase domain	Leucine-rich repeat receptor-like serine/threonine/tyrosine-protein kinase SOBIR1 OS=Arabidopsis thaliana OX=3702 GN=SOBIR1 PE=1 SV=1	T	Signal transduction mechanisms	leucine-rich repeat receptor-like serine/threonine/tyrosine-protein kinase SOBIR1 [Medicago truncatula]
	MSTRG.38168.10	MTR_3g075440	MTR_3g075440	0.418054	0.4416	0.456567	0.132565	0	0	0.00315497	-2.9626	down	[M]	Cell wall/membrane/envelope biogenesis	Molecular Function: protein serine/threonine kinase activity (GO:0004674);; Molecular Function: ATP binding (GO:0005524);; Cellular Component: plasma membrane (GO:0005886);; Cellular Component: integral component of membrane (GO:0016021);; Biological Process: protein autophosphorylation (GO:0046777);;	K13415|5.9e-54|atr:18432040|K13415 protein brassinosteroid insensitive 1 [EC:2.7.10.1 2.7.11.1] | (RefSeq) systemin receptor SR160	Plant hormone signal transduction (ko04075)	--	--	Protein kinase domain	Leucine-rich repeat receptor-like serine/threonine/tyrosine-protein kinase SOBIR1 OS=Arabidopsis thaliana OX=3702 GN=SOBIR1 PE=1 SV=1	T	Signal transduction mechanisms	leucine-rich repeat receptor-like serine/threonine/tyrosine-protein kinase SOBIR1 [Medicago truncatula]
	MSTRG.38168.11	MTR_3g075440	MTR_3g075440	1.55876	1.82617	2.10452	0.129247	0	0.110577	1.00669e-07	-4.06698	down	[M]	Cell wall/membrane/envelope biogenesis	Molecular Function: protein serine/threonine kinase activity (GO:0004674);; Molecular Function: ATP binding (GO:0005524);; Cellular Component: plasma membrane (GO:0005886);; Cellular Component: integral component of membrane (GO:0016021);; Biological Process: protein autophosphorylation (GO:0046777);;	K13415|5.9e-54|atr:18432040|K13415 protein brassinosteroid insensitive 1 [EC:2.7.10.1 2.7.11.1] | (RefSeq) systemin receptor SR160	Plant hormone signal transduction (ko04075)	--	--	Protein kinase domain	Leucine-rich repeat receptor-like serine/threonine/tyrosine-protein kinase SOBIR1 OS=Arabidopsis thaliana OX=3702 GN=SOBIR1 PE=1 SV=1	T	Signal transduction mechanisms	leucine-rich repeat receptor-like serine/threonine/tyrosine-protein kinase SOBIR1 [Medicago truncatula]
	MSTRG.38168.19	MTR_3g075440	MTR_3g075440	1.28028	1.30287	1.77224	0	0.041634	0.076565	6.51376e-11	-4.70737	down	[M]	Cell wall/membrane/envelope biogenesis	Molecular Function: protein serine/threonine kinase activity (GO:0004674);; Molecular Function: ATP binding (GO:0005524);; Cellular Component: plasma membrane (GO:0005886);; Cellular Component: integral component of membrane (GO:0016021);; Biological Process: protein autophosphorylation (GO:0046777);;	K13415|5.9e-54|atr:18432040|K13415 protein brassinosteroid insensitive 1 [EC:2.7.10.1 2.7.11.1] | (RefSeq) systemin receptor SR160	Plant hormone signal transduction (ko04075)	--	--	Protein kinase domain	Leucine-rich repeat receptor-like serine/threonine/tyrosine-protein kinase SOBIR1 OS=Arabidopsis thaliana OX=3702 GN=SOBIR1 PE=1 SV=1	T	Signal transduction mechanisms	leucine-rich repeat receptor-like serine/threonine/tyrosine-protein kinase SOBIR1 [Medicago truncatula]
	MSTRG.34338.54	MTR_3g075440	MTR_3g075440	3.36591	3.3435	4.70445	0.139115	0.238436	0	1.57255e-05	-4.29976	down	[M]	Cell wall/membrane/envelope biogenesis	Molecular Function: protein serine/threonine kinase activity (GO:0004674);; Molecular Function: ATP binding (GO:0005524);; Cellular Component: plasma membrane (GO:0005886);; Cellular Component: integral component of membrane (GO:0016021);; Biological Process: protein autophosphorylation (GO:0046777);;	K13415|5.9e-54|atr:18432040|K13415 protein brassinosteroid insensitive 1 [EC:2.7.10.1 2.7.11.1] | (RefSeq) systemin receptor SR160	Plant hormone signal transduction (ko04075)	--	--	Protein kinase domain	Leucine-rich repeat receptor-like serine/threonine/tyrosine-protein kinase SOBIR1 OS=Arabidopsis thaliana OX=3702 GN=SOBIR1 PE=1 SV=1	T	Signal transduction mechanisms	leucine-rich repeat receptor-like serine/threonine/tyrosine-protein kinase SOBIR1 [Medicago truncatula]
	MSTRG.34338.50	MTR_3g075440	MTR_3g075440	1.5938	3.94007	2.61611	0	0	0	6.37546e-12	-8.14555	down	[M]	Cell wall/membrane/envelope biogenesis	Molecular Function: protein serine/threonine kinase activity (GO:0004674);; Molecular Function: ATP binding (GO:0005524);; Cellular Component: plasma membrane (GO:0005886);; Cellular Component: integral component of membrane (GO:0016021);; Biological Process: protein autophosphorylation (GO:0046777);;	K13415|5.9e-54|atr:18432040|K13415 protein brassinosteroid insensitive 1 [EC:2.7.10.1 2.7.11.1] | (RefSeq) systemin receptor SR160	Plant hormone signal transduction (ko04075)	--	--	Protein kinase domain	Leucine-rich repeat receptor-like serine/threonine/tyrosine-protein kinase SOBIR1 OS=Arabidopsis thaliana OX=3702 GN=SOBIR1 PE=1 SV=1	T	Signal transduction mechanisms	leucine-rich repeat receptor-like serine/threonine/tyrosine-protein kinase SOBIR1 [Medicago truncatula]
	MSTRG.34338.53	MTR_3g075440	MTR_3g075440	9.85389	7.57203	11.8442	0.964108	0.463951	0.335193	3.532e-15	-3.89803	down	[M]	Cell wall/membrane/envelope biogenesis	Molecular Function: protein serine/threonine kinase activity (GO:0004674);; Molecular Function: ATP binding (GO:0005524);; Cellular Component: plasma membrane (GO:0005886);; Cellular Component: integral component of membrane (GO:0016021);; Biological Process: protein autophosphorylation (GO:0046777);;	K13415|5.9e-54|atr:18432040|K13415 protein brassinosteroid insensitive 1 [EC:2.7.10.1 2.7.11.1] | (RefSeq) systemin receptor SR160	Plant hormone signal transduction (ko04075)	--	--	Protein kinase domain	Leucine-rich repeat receptor-like serine/threonine/tyrosine-protein kinase SOBIR1 OS=Arabidopsis thaliana OX=3702 GN=SOBIR1 PE=1 SV=1	T	Signal transduction mechanisms	leucine-rich repeat receptor-like serine/threonine/tyrosine-protein kinase SOBIR1 [Medicago truncatula]
	MSTRG.34338.52	MTR_3g075440	MTR_3g075440	16.8065	16.6126	15.5826	0.341154	1.19814	0.377107	1.41392e-12	-4.42364	down	[M]	Cell wall/membrane/envelope biogenesis	Molecular Function: protein serine/threonine kinase activity (GO:0004674);; Molecular Function: ATP binding (GO:0005524);; Cellular Component: plasma membrane (GO:0005886);; Cellular Component: integral component of membrane (GO:0016021);; Biological Process: protein autophosphorylation (GO:0046777);;	K13415|5.9e-54|atr:18432040|K13415 protein brassinosteroid insensitive 1 [EC:2.7.10.1 2.7.11.1] | (RefSeq) systemin receptor SR160	Plant hormone signal transduction (ko04075)	--	--	Protein kinase domain	Leucine-rich repeat receptor-like serine/threonine/tyrosine-protein kinase SOBIR1 OS=Arabidopsis thaliana OX=3702 GN=SOBIR1 PE=1 SV=1	T	Signal transduction mechanisms	leucine-rich repeat receptor-like serine/threonine/tyrosine-protein kinase SOBIR1 [Medicago truncatula]
	MSTRG.34338.28	MTR_3g075440	MTR_3g075440	29.0036	26.7941	29.0896	1.39527	1.31606	2.73562	1.00761e-15	-3.7833	down	[M]	Cell wall/membrane/envelope biogenesis	Molecular Function: protein serine/threonine kinase activity (GO:0004674);; Molecular Function: ATP binding (GO:0005524);; Cellular Component: plasma membrane (GO:0005886);; Cellular Component: integral component of membrane (GO:0016021);; Biological Process: protein autophosphorylation (GO:0046777);;	K13415|5.9e-54|atr:18432040|K13415 protein brassinosteroid insensitive 1 [EC:2.7.10.1 2.7.11.1] | (RefSeq) systemin receptor SR160	Plant hormone signal transduction (ko04075)	--	--	Protein kinase domain	Leucine-rich repeat receptor-like serine/threonine/tyrosine-protein kinase SOBIR1 OS=Arabidopsis thaliana OX=3702 GN=SOBIR1 PE=1 SV=1	T	Signal transduction mechanisms	leucine-rich repeat receptor-like serine/threonine/tyrosine-protein kinase SOBIR1 [Medicago truncatula]
	MSTRG.34338.29	MTR_3g075440	MTR_3g075440	3.35277	4.17761	5.23462	0.196096	0.258123	0.180793	2.8492e-36	-4.19612	down	[M]	Cell wall/membrane/envelope biogenesis	Molecular Function: protein serine/threonine kinase activity (GO:0004674);; Molecular Function: ATP binding (GO:0005524);; Cellular Component: plasma membrane (GO:0005886);; Cellular Component: integral component of membrane (GO:0016021);; Biological Process: protein autophosphorylation (GO:0046777);;	K13415|5.9e-54|atr:18432040|K13415 protein brassinosteroid insensitive 1 [EC:2.7.10.1 2.7.11.1] | (RefSeq) systemin receptor SR160	Plant hormone signal transduction (ko04075)	--	--	Protein kinase domain	Leucine-rich repeat receptor-like serine/threonine/tyrosine-protein kinase SOBIR1 OS=Arabidopsis thaliana OX=3702 GN=SOBIR1 PE=1 SV=1	T	Signal transduction mechanisms	leucine-rich repeat receptor-like serine/threonine/tyrosine-protein kinase SOBIR1 [Medicago truncatula]
	MSTRG.9998.1	MTR_3g075440	MTR_3g075440	0.118172	0.089208	0.103116	0	0	0	0.00103378	-4.58382	down	[M]	Cell wall/membrane/envelope biogenesis	Molecular Function: protein serine/threonine kinase activity (GO:0004674);; Molecular Function: ATP binding (GO:0005524);; Cellular Component: plasma membrane (GO:0005886);; Cellular Component: integral component of membrane (GO:0016021);; Biological Process: protein autophosphorylation (GO:0046777);;	K13415|5.9e-54|atr:18432040|K13415 protein brassinosteroid insensitive 1 [EC:2.7.10.1 2.7.11.1] | (RefSeq) systemin receptor SR160	Plant hormone signal transduction (ko04075)	--	--	Protein kinase domain	Leucine-rich repeat receptor-like serine/threonine/tyrosine-protein kinase SOBIR1 OS=Arabidopsis thaliana OX=3702 GN=SOBIR1 PE=1 SV=1	T	Signal transduction mechanisms	leucine-rich repeat receptor-like serine/threonine/tyrosine-protein kinase SOBIR1 [Medicago truncatula]
	MSTRG.19087.2	MTR_3g075440	MTR_3g075440	0.099109	0.207286	0.176905	0	0	0	8.71628e-05	-5.2785	down	[M]	Cell wall/membrane/envelope biogenesis	Molecular Function: protein serine/threonine kinase activity (GO:0004674);; Molecular Function: ATP binding (GO:0005524);; Cellular Component: plasma membrane (GO:0005886);; Cellular Component: integral component of membrane (GO:0016021);; Biological Process: protein autophosphorylation (GO:0046777);;	K13415|5.9e-54|atr:18432040|K13415 protein brassinosteroid insensitive 1 [EC:2.7.10.1 2.7.11.1] | (RefSeq) systemin receptor SR160	Plant hormone signal transduction (ko04075)	--	--	Protein kinase domain	Leucine-rich repeat receptor-like serine/threonine/tyrosine-protein kinase SOBIR1 OS=Arabidopsis thaliana OX=3702 GN=SOBIR1 PE=1 SV=1	T	Signal transduction mechanisms	leucine-rich repeat receptor-like serine/threonine/tyrosine-protein kinase SOBIR1 [Medicago truncatula]
	MSTRG.34337.64	MTR_3g075440	MTR_3g075440	45.7161	51.3702	41.0795	3.48487	2.0043	3.0854	5.2367e-29	-3.90155	down	[M]	Cell wall/membrane/envelope biogenesis	Molecular Function: protein serine/threonine kinase activity (GO:0004674);; Molecular Function: ATP binding (GO:0005524);; Cellular Component: plasma membrane (GO:0005886);; Cellular Component: integral component of membrane (GO:0016021);; Biological Process: protein autophosphorylation (GO:0046777);;	K13415|5.9e-54|atr:18432040|K13415 protein brassinosteroid insensitive 1 [EC:2.7.10.1 2.7.11.1] | (RefSeq) systemin receptor SR160	Plant hormone signal transduction (ko04075)	--	--	Protein kinase domain	Leucine-rich repeat receptor-like serine/threonine/tyrosine-protein kinase SOBIR1 OS=Arabidopsis thaliana OX=3702 GN=SOBIR1 PE=1 SV=1	T	Signal transduction mechanisms	leucine-rich repeat receptor-like serine/threonine/tyrosine-protein kinase SOBIR1 [Medicago truncatula]
	MSTRG.38169.11	MTR_3g075440	MTR_3g075440	3.2814	2.9313	3.39872	0.171174	0.081975	0.054685	1.3113e-23	-4.7216	down	[M]	Cell wall/membrane/envelope biogenesis	Molecular Function: protein serine/threonine kinase activity (GO:0004674);; Molecular Function: ATP binding (GO:0005524);; Cellular Component: plasma membrane (GO:0005886);; Cellular Component: integral component of membrane (GO:0016021);; Biological Process: protein autophosphorylation (GO:0046777);;	K13415|5.9e-54|atr:18432040|K13415 protein brassinosteroid insensitive 1 [EC:2.7.10.1 2.7.11.1] | (RefSeq) systemin receptor SR160	Plant hormone signal transduction (ko04075)	--	--	Protein kinase domain	Leucine-rich repeat receptor-like serine/threonine/tyrosine-protein kinase SOBIR1 OS=Arabidopsis thaliana OX=3702 GN=SOBIR1 PE=1 SV=1	T	Signal transduction mechanisms	leucine-rich repeat receptor-like serine/threonine/tyrosine-protein kinase SOBIR1 [Medicago truncatula]
	MSTRG.38169.12	MTR_3g075440	MTR_3g075440	0.546374	0.585019	0.644743	0	0	0	2.55781e-11	-7.81483	down	[M]	Cell wall/membrane/envelope biogenesis	Molecular Function: protein serine/threonine kinase activity (GO:0004674);; Molecular Function: ATP binding (GO:0005524);; Cellular Component: plasma membrane (GO:0005886);; Cellular Component: integral component of membrane (GO:0016021);; Biological Process: protein autophosphorylation (GO:0046777);;	K13415|5.9e-54|atr:18432040|K13415 protein brassinosteroid insensitive 1 [EC:2.7.10.1 2.7.11.1] | (RefSeq) systemin receptor SR160	Plant hormone signal transduction (ko04075)	--	--	Protein kinase domain	Leucine-rich repeat receptor-like serine/threonine/tyrosine-protein kinase SOBIR1 OS=Arabidopsis thaliana OX=3702 GN=SOBIR1 PE=1 SV=1	T	Signal transduction mechanisms	leucine-rich repeat receptor-like serine/threonine/tyrosine-protein kinase SOBIR1 [Medicago truncatula]
	MSTRG.34338.22	MTR_3g075440	MTR_3g075440	3.05073	7.51697	6.22679	0.06138	0	0	1.2857e-07	-6.40067	down	[M]	Cell wall/membrane/envelope biogenesis	Molecular Function: protein serine/threonine kinase activity (GO:0004674);; Molecular Function: ATP binding (GO:0005524);; Cellular Component: plasma membrane (GO:0005886);; Cellular Component: integral component of membrane (GO:0016021);; Biological Process: protein autophosphorylation (GO:0046777);;	K13415|5.9e-54|atr:18432040|K13415 protein brassinosteroid insensitive 1 [EC:2.7.10.1 2.7.11.1] | (RefSeq) systemin receptor SR160	Plant hormone signal transduction (ko04075)	--	--	Protein kinase domain	Leucine-rich repeat receptor-like serine/threonine/tyrosine-protein kinase SOBIR1 OS=Arabidopsis thaliana OX=3702 GN=SOBIR1 PE=1 SV=1	T	Signal transduction mechanisms	leucine-rich repeat receptor-like serine/threonine/tyrosine-protein kinase SOBIR1 [Medicago truncatula]
	MSTRG.34338.48	MTR_3g075440	MTR_3g075440	5.16134	5.62348	8.56815	0.252496	0.438101	0	0.000380393	-4.02895	down	[M]	Cell wall/membrane/envelope biogenesis	Molecular Function: protein serine/threonine kinase activity (GO:0004674);; Molecular Function: ATP binding (GO:0005524);; Cellular Component: plasma membrane (GO:0005886);; Cellular Component: integral component of membrane (GO:0016021);; Biological Process: protein autophosphorylation (GO:0046777);;	K13415|5.9e-54|atr:18432040|K13415 protein brassinosteroid insensitive 1 [EC:2.7.10.1 2.7.11.1] | (RefSeq) systemin receptor SR160	Plant hormone signal transduction (ko04075)	--	--	Protein kinase domain	Leucine-rich repeat receptor-like serine/threonine/tyrosine-protein kinase SOBIR1 OS=Arabidopsis thaliana OX=3702 GN=SOBIR1 PE=1 SV=1	T	Signal transduction mechanisms	leucine-rich repeat receptor-like serine/threonine/tyrosine-protein kinase SOBIR1 [Medicago truncatula]
	MSTRG.34338.46	MTR_3g075440	MTR_3g075440	2.3102	4.39615	3.69263	0.072787	0.392285	0.182914	4.90599e-08	-3.68843	down	[M]	Cell wall/membrane/envelope biogenesis	Molecular Function: protein serine/threonine kinase activity (GO:0004674);; Molecular Function: ATP binding (GO:0005524);; Cellular Component: plasma membrane (GO:0005886);; Cellular Component: integral component of membrane (GO:0016021);; Biological Process: protein autophosphorylation (GO:0046777);;	K13415|5.9e-54|atr:18432040|K13415 protein brassinosteroid insensitive 1 [EC:2.7.10.1 2.7.11.1] | (RefSeq) systemin receptor SR160	Plant hormone signal transduction (ko04075)	--	--	Protein kinase domain	Leucine-rich repeat receptor-like serine/threonine/tyrosine-protein kinase SOBIR1 OS=Arabidopsis thaliana OX=3702 GN=SOBIR1 PE=1 SV=1	T	Signal transduction mechanisms	leucine-rich repeat receptor-like serine/threonine/tyrosine-protein kinase SOBIR1 [Medicago truncatula]
	MSTRG.34338.47	MTR_3g075440	MTR_3g075440	3.83077	5.79057	7.48587	0.500847	0.732001	0.957817	6.42852e-09	-2.78752	down	[M]	Cell wall/membrane/envelope biogenesis	Molecular Function: protein serine/threonine kinase activity (GO:0004674);; Molecular Function: ATP binding (GO:0005524);; Cellular Component: plasma membrane (GO:0005886);; Cellular Component: integral component of membrane (GO:0016021);; Biological Process: protein autophosphorylation (GO:0046777);;	K13415|5.9e-54|atr:18432040|K13415 protein brassinosteroid insensitive 1 [EC:2.7.10.1 2.7.11.1] | (RefSeq) systemin receptor SR160	Plant hormone signal transduction (ko04075)	--	--	Protein kinase domain	Leucine-rich repeat receptor-like serine/threonine/tyrosine-protein kinase SOBIR1 OS=Arabidopsis thaliana OX=3702 GN=SOBIR1 PE=1 SV=1	T	Signal transduction mechanisms	leucine-rich repeat receptor-like serine/threonine/tyrosine-protein kinase SOBIR1 [Medicago truncatula]
	MSTRG.34338.44	MTR_3g075440	MTR_3g075440	13.0893	12.1184	11.4879	0.78501	0.435395	0.96177	5.0041e-20	-3.91894	down	[M]	Cell wall/membrane/envelope biogenesis	Molecular Function: protein serine/threonine kinase activity (GO:0004674);; Molecular Function: ATP binding (GO:0005524);; Cellular Component: plasma membrane (GO:0005886);; Cellular Component: integral component of membrane (GO:0016021);; Biological Process: protein autophosphorylation (GO:0046777);;	K13415|5.9e-54|atr:18432040|K13415 protein brassinosteroid insensitive 1 [EC:2.7.10.1 2.7.11.1] | (RefSeq) systemin receptor SR160	Plant hormone signal transduction (ko04075)	--	--	Protein kinase domain	Leucine-rich repeat receptor-like serine/threonine/tyrosine-protein kinase SOBIR1 OS=Arabidopsis thaliana OX=3702 GN=SOBIR1 PE=1 SV=1	T	Signal transduction mechanisms	leucine-rich repeat receptor-like serine/threonine/tyrosine-protein kinase SOBIR1 [Medicago truncatula]
	MSTRG.26124.1	MTR_3g075440	MTR_3g075440	0.208785	0.213805	0.293812	0.060719	0.082026	0.080439	0.00764422	-1.51637	down	[M]	Cell wall/membrane/envelope biogenesis	Molecular Function: protein serine/threonine kinase activity (GO:0004674);; Molecular Function: ATP binding (GO:0005524);; Cellular Component: plasma membrane (GO:0005886);; Cellular Component: integral component of membrane (GO:0016021);; Biological Process: protein autophosphorylation (GO:0046777);;	K13415|5.9e-54|atr:18432040|K13415 protein brassinosteroid insensitive 1 [EC:2.7.10.1 2.7.11.1] | (RefSeq) systemin receptor SR160	Plant hormone signal transduction (ko04075)	--	--	Protein kinase domain	Leucine-rich repeat receptor-like serine/threonine/tyrosine-protein kinase SOBIR1 OS=Arabidopsis thaliana OX=3702 GN=SOBIR1 PE=1 SV=1	T	Signal transduction mechanisms	leucine-rich repeat receptor-like serine/threonine/tyrosine-protein kinase SOBIR1 [Medicago truncatula]
	MSTRG.34338.5	MTR_3g075440	MTR_3g075440	0.712834	1.38552	1.20157	0.104952	0.073448	0.173112	3.14465e-08	-2.99434	down	[M]	Cell wall/membrane/envelope biogenesis	Molecular Function: protein serine/threonine kinase activity (GO:0004674);; Molecular Function: ATP binding (GO:0005524);; Cellular Component: plasma membrane (GO:0005886);; Cellular Component: integral component of membrane (GO:0016021);; Biological Process: protein autophosphorylation (GO:0046777);;	K13415|5.9e-54|atr:18432040|K13415 protein brassinosteroid insensitive 1 [EC:2.7.10.1 2.7.11.1] | (RefSeq) systemin receptor SR160	Plant hormone signal transduction (ko04075)	--	--	Protein kinase domain	Leucine-rich repeat receptor-like serine/threonine/tyrosine-protein kinase SOBIR1 OS=Arabidopsis thaliana OX=3702 GN=SOBIR1 PE=1 SV=1	T	Signal transduction mechanisms	leucine-rich repeat receptor-like serine/threonine/tyrosine-protein kinase SOBIR1 [Medicago truncatula]
	MSTRG.34338.4	MTR_3g075440	MTR_3g075440	2.32248	2.77272	2.38003	0.209779	0.194947	0.363719	9.2484e-13	-3.11091	down	[M]	Cell wall/membrane/envelope biogenesis	Molecular Function: protein serine/threonine kinase activity (GO:0004674);; Molecular Function: ATP binding (GO:0005524);; Cellular Component: plasma membrane (GO:0005886);; Cellular Component: integral component of membrane (GO:0016021);; Biological Process: protein autophosphorylation (GO:0046777);;	K13415|5.9e-54|atr:18432040|K13415 protein brassinosteroid insensitive 1 [EC:2.7.10.1 2.7.11.1] | (RefSeq) systemin receptor SR160	Plant hormone signal transduction (ko04075)	--	--	Protein kinase domain	Leucine-rich repeat receptor-like serine/threonine/tyrosine-protein kinase SOBIR1 OS=Arabidopsis thaliana OX=3702 GN=SOBIR1 PE=1 SV=1	T	Signal transduction mechanisms	leucine-rich repeat receptor-like serine/threonine/tyrosine-protein kinase SOBIR1 [Medicago truncatula]
	MSTRG.34338.21	MTR_3g075440	MTR_3g075440	4.87361	8.13608	6.54798	1.04215	0.829622	0.235992	6.13013e-07	-3.04987	down	[M]	Cell wall/membrane/envelope biogenesis	Molecular Function: protein serine/threonine kinase activity (GO:0004674);; Molecular Function: ATP binding (GO:0005524);; Cellular Component: plasma membrane (GO:0005886);; Cellular Component: integral component of membrane (GO:0016021);; Biological Process: protein autophosphorylation (GO:0046777);;	K13415|5.9e-54|atr:18432040|K13415 protein brassinosteroid insensitive 1 [EC:2.7.10.1 2.7.11.1] | (RefSeq) systemin receptor SR160	Plant hormone signal transduction (ko04075)	--	--	Protein kinase domain	Leucine-rich repeat receptor-like serine/threonine/tyrosine-protein kinase SOBIR1 OS=Arabidopsis thaliana OX=3702 GN=SOBIR1 PE=1 SV=1	T	Signal transduction mechanisms	leucine-rich repeat receptor-like serine/threonine/tyrosine-protein kinase SOBIR1 [Medicago truncatula]
	MSTRG.34338.23	MTR_3g075440	MTR_3g075440	13.883	14.2976	29.4082	1.31396	1.46368	1.00159	6.32286e-18	-3.77538	down	[M]	Cell wall/membrane/envelope biogenesis	Molecular Function: protein serine/threonine kinase activity (GO:0004674);; Molecular Function: ATP binding (GO:0005524);; Cellular Component: plasma membrane (GO:0005886);; Cellular Component: integral component of membrane (GO:0016021);; Biological Process: protein autophosphorylation (GO:0046777);;	K13415|5.9e-54|atr:18432040|K13415 protein brassinosteroid insensitive 1 [EC:2.7.10.1 2.7.11.1] | (RefSeq) systemin receptor SR160	Plant hormone signal transduction (ko04075)	--	--	Protein kinase domain	Leucine-rich repeat receptor-like serine/threonine/tyrosine-protein kinase SOBIR1 OS=Arabidopsis thaliana OX=3702 GN=SOBIR1 PE=1 SV=1	T	Signal transduction mechanisms	leucine-rich repeat receptor-like serine/threonine/tyrosine-protein kinase SOBIR1 [Medicago truncatula]
	MSTRG.24976.1	MTR_3g075440	MTR_3g075440	0.085849	0.151118	0.117031	0.032873	0	0	0.00329682	-3.08856	down	[M]	Cell wall/membrane/envelope biogenesis	Molecular Function: protein serine/threonine kinase activity (GO:0004674);; Molecular Function: ATP binding (GO:0005524);; Cellular Component: plasma membrane (GO:0005886);; Cellular Component: integral component of membrane (GO:0016021);; Biological Process: protein autophosphorylation (GO:0046777);;	K13415|5.9e-54|atr:18432040|K13415 protein brassinosteroid insensitive 1 [EC:2.7.10.1 2.7.11.1] | (RefSeq) systemin receptor SR160	Plant hormone signal transduction (ko04075)	--	--	Protein kinase domain	Leucine-rich repeat receptor-like serine/threonine/tyrosine-protein kinase SOBIR1 OS=Arabidopsis thaliana OX=3702 GN=SOBIR1 PE=1 SV=1	T	Signal transduction mechanisms	leucine-rich repeat receptor-like serine/threonine/tyrosine-protein kinase SOBIR1 [Medicago truncatula]
	MSTRG.38168.9	MTR_3g075440	MTR_3g075440	0.762284	1.15066	1.55841	0.103319	0.01063	0.04132	1.8496e-08	-4.02833	down	[M]	Cell wall/membrane/envelope biogenesis	Molecular Function: protein serine/threonine kinase activity (GO:0004674);; Molecular Function: ATP binding (GO:0005524);; Cellular Component: plasma membrane (GO:0005886);; Cellular Component: integral component of membrane (GO:0016021);; Biological Process: protein autophosphorylation (GO:0046777);;	K13415|5.9e-54|atr:18432040|K13415 protein brassinosteroid insensitive 1 [EC:2.7.10.1 2.7.11.1] | (RefSeq) systemin receptor SR160	Plant hormone signal transduction (ko04075)	--	--	Protein kinase domain	Leucine-rich repeat receptor-like serine/threonine/tyrosine-protein kinase SOBIR1 OS=Arabidopsis thaliana OX=3702 GN=SOBIR1 PE=1 SV=1	T	Signal transduction mechanisms	leucine-rich repeat receptor-like serine/threonine/tyrosine-protein kinase SOBIR1 [Medicago truncatula]
	MSTRG.34338.13	MTR_3g075440	MTR_3g075440	33.1236	46.5812	29.9281	1.8956	0	2.1342	0.00743891	-3.57789	down	[M]	Cell wall/membrane/envelope biogenesis	Molecular Function: protein serine/threonine kinase activity (GO:0004674);; Molecular Function: ATP binding (GO:0005524);; Cellular Component: plasma membrane (GO:0005886);; Cellular Component: integral component of membrane (GO:0016021);; Biological Process: protein autophosphorylation (GO:0046777);;	K13415|5.9e-54|atr:18432040|K13415 protein brassinosteroid insensitive 1 [EC:2.7.10.1 2.7.11.1] | (RefSeq) systemin receptor SR160	Plant hormone signal transduction (ko04075)	--	--	Protein kinase domain	Leucine-rich repeat receptor-like serine/threonine/tyrosine-protein kinase SOBIR1 OS=Arabidopsis thaliana OX=3702 GN=SOBIR1 PE=1 SV=1	T	Signal transduction mechanisms	leucine-rich repeat receptor-like serine/threonine/tyrosine-protein kinase SOBIR1 [Medicago truncatula]
	MSTRG.34338.17	MTR_3g075440	MTR_3g075440	2.65964	2.12321	3.5984	0.131002	0.017333	0.028142	1.22672e-13	-5.1781	down	[M]	Cell wall/membrane/envelope biogenesis	Molecular Function: protein serine/threonine kinase activity (GO:0004674);; Molecular Function: ATP binding (GO:0005524);; Cellular Component: plasma membrane (GO:0005886);; Cellular Component: integral component of membrane (GO:0016021);; Biological Process: protein autophosphorylation (GO:0046777);;	K13415|5.9e-54|atr:18432040|K13415 protein brassinosteroid insensitive 1 [EC:2.7.10.1 2.7.11.1] | (RefSeq) systemin receptor SR160	Plant hormone signal transduction (ko04075)	--	--	Protein kinase domain	Leucine-rich repeat receptor-like serine/threonine/tyrosine-protein kinase SOBIR1 OS=Arabidopsis thaliana OX=3702 GN=SOBIR1 PE=1 SV=1	T	Signal transduction mechanisms	leucine-rich repeat receptor-like serine/threonine/tyrosine-protein kinase SOBIR1 [Medicago truncatula]
	MSTRG.34338.16	MTR_3g075440	MTR_3g075440	6.51785	7.98641	6.31517	0.433739	0.099741	0.324881	6.27699e-13	-4.3549	down	[M]	Cell wall/membrane/envelope biogenesis	Molecular Function: protein serine/threonine kinase activity (GO:0004674);; Molecular Function: ATP binding (GO:0005524);; Cellular Component: plasma membrane (GO:0005886);; Cellular Component: integral component of membrane (GO:0016021);; Biological Process: protein autophosphorylation (GO:0046777);;	K13415|5.9e-54|atr:18432040|K13415 protein brassinosteroid insensitive 1 [EC:2.7.10.1 2.7.11.1] | (RefSeq) systemin receptor SR160	Plant hormone signal transduction (ko04075)	--	--	Protein kinase domain	Leucine-rich repeat receptor-like serine/threonine/tyrosine-protein kinase SOBIR1 OS=Arabidopsis thaliana OX=3702 GN=SOBIR1 PE=1 SV=1	T	Signal transduction mechanisms	leucine-rich repeat receptor-like serine/threonine/tyrosine-protein kinase SOBIR1 [Medicago truncatula]
	MSTRG.34338.19	MTR_3g075440	MTR_3g075440	1.24032	1.38527	1.55849	0.121572	0.083239	0.074759	2.14488e-22	-3.67954	down	[M]	Cell wall/membrane/envelope biogenesis	Molecular Function: protein serine/threonine kinase activity (GO:0004674);; Molecular Function: ATP binding (GO:0005524);; Cellular Component: plasma membrane (GO:0005886);; Cellular Component: integral component of membrane (GO:0016021);; Biological Process: protein autophosphorylation (GO:0046777);;	K13415|5.9e-54|atr:18432040|K13415 protein brassinosteroid insensitive 1 [EC:2.7.10.1 2.7.11.1] | (RefSeq) systemin receptor SR160	Plant hormone signal transduction (ko04075)	--	--	Protein kinase domain	Leucine-rich repeat receptor-like serine/threonine/tyrosine-protein kinase SOBIR1 OS=Arabidopsis thaliana OX=3702 GN=SOBIR1 PE=1 SV=1	T	Signal transduction mechanisms	leucine-rich repeat receptor-like serine/threonine/tyrosine-protein kinase SOBIR1 [Medicago truncatula]
	MSTRG.26656.1	MTR_3g075440	MTR_3g075440	0.157433	0.107114	0.236306	0	0	0	0.000351115	-4.91117	down	[M]	Cell wall/membrane/envelope biogenesis	Molecular Function: protein serine/threonine kinase activity (GO:0004674);; Molecular Function: ATP binding (GO:0005524);; Cellular Component: plasma membrane (GO:0005886);; Cellular Component: integral component of membrane (GO:0016021);; Biological Process: protein autophosphorylation (GO:0046777);;	K13415|5.9e-54|atr:18432040|K13415 protein brassinosteroid insensitive 1 [EC:2.7.10.1 2.7.11.1] | (RefSeq) systemin receptor SR160	Plant hormone signal transduction (ko04075)	--	--	Protein kinase domain	Leucine-rich repeat receptor-like serine/threonine/tyrosine-protein kinase SOBIR1 OS=Arabidopsis thaliana OX=3702 GN=SOBIR1 PE=1 SV=1	T	Signal transduction mechanisms	leucine-rich repeat receptor-like serine/threonine/tyrosine-protein kinase SOBIR1 [Medicago truncatula]
	MSTRG.37560.1	MTR_3g075440	MTR_3g075440	4.62857	5.72535	5.14419	0.242271	0.157619	0.529628	5.03217e-11	-3.8091	down	[M]	Cell wall/membrane/envelope biogenesis	Molecular Function: protein serine/threonine kinase activity (GO:0004674);; Molecular Function: ATP binding (GO:0005524);; Cellular Component: plasma membrane (GO:0005886);; Cellular Component: integral component of membrane (GO:0016021);; Biological Process: protein autophosphorylation (GO:0046777);;	K13415|5.9e-54|atr:18432040|K13415 protein brassinosteroid insensitive 1 [EC:2.7.10.1 2.7.11.1] | (RefSeq) systemin receptor SR160	Plant hormone signal transduction (ko04075)	--	--	Protein kinase domain	Leucine-rich repeat receptor-like serine/threonine/tyrosine-protein kinase SOBIR1 OS=Arabidopsis thaliana OX=3702 GN=SOBIR1 PE=1 SV=1	T	Signal transduction mechanisms	leucine-rich repeat receptor-like serine/threonine/tyrosine-protein kinase SOBIR1 [Medicago truncatula]
	MSTRG.34337.73	MTR_3g075440	MTR_3g075440	9.44628	10.5418	8.59893	0.234581	0.418855	0.550607	1.96166e-22	-4.357	down	[M]	Cell wall/membrane/envelope biogenesis	Molecular Function: protein serine/threonine kinase activity (GO:0004674);; Molecular Function: ATP binding (GO:0005524);; Cellular Component: plasma membrane (GO:0005886);; Cellular Component: integral component of membrane (GO:0016021);; Biological Process: protein autophosphorylation (GO:0046777);;	K13415|5.9e-54|atr:18432040|K13415 protein brassinosteroid insensitive 1 [EC:2.7.10.1 2.7.11.1] | (RefSeq) systemin receptor SR160	Plant hormone signal transduction (ko04075)	--	--	Protein kinase domain	Leucine-rich repeat receptor-like serine/threonine/tyrosine-protein kinase SOBIR1 OS=Arabidopsis thaliana OX=3702 GN=SOBIR1 PE=1 SV=1	T	Signal transduction mechanisms	leucine-rich repeat receptor-like serine/threonine/tyrosine-protein kinase SOBIR1 [Medicago truncatula]
	MSTRG.16262.1	MTR_3g075440	MTR_3g075440	0.078536	0.150714	0.122837	0	0	0	0.00800208	-3.88333	down	[M]	Cell wall/membrane/envelope biogenesis	Molecular Function: protein serine/threonine kinase activity (GO:0004674);; Molecular Function: ATP binding (GO:0005524);; Cellular Component: plasma membrane (GO:0005886);; Cellular Component: integral component of membrane (GO:0016021);; Biological Process: protein autophosphorylation (GO:0046777);;	K13415|5.9e-54|atr:18432040|K13415 protein brassinosteroid insensitive 1 [EC:2.7.10.1 2.7.11.1] | (RefSeq) systemin receptor SR160	Plant hormone signal transduction (ko04075)	--	--	Protein kinase domain	Leucine-rich repeat receptor-like serine/threonine/tyrosine-protein kinase SOBIR1 OS=Arabidopsis thaliana OX=3702 GN=SOBIR1 PE=1 SV=1	T	Signal transduction mechanisms	leucine-rich repeat receptor-like serine/threonine/tyrosine-protein kinase SOBIR1 [Medicago truncatula]
	MSTRG.34338.61	MTR_3g075440	MTR_3g075440	4.88353	4.26413	6.24637	0	0.047277	0.18686	3.25659e-07	-5.15249	down	[M]	Cell wall/membrane/envelope biogenesis	Molecular Function: protein serine/threonine kinase activity (GO:0004674);; Molecular Function: ATP binding (GO:0005524);; Cellular Component: plasma membrane (GO:0005886);; Cellular Component: integral component of membrane (GO:0016021);; Biological Process: protein autophosphorylation (GO:0046777);;	K13415|5.9e-54|atr:18432040|K13415 protein brassinosteroid insensitive 1 [EC:2.7.10.1 2.7.11.1] | (RefSeq) systemin receptor SR160	Plant hormone signal transduction (ko04075)	--	--	Protein kinase domain	Leucine-rich repeat receptor-like serine/threonine/tyrosine-protein kinase SOBIR1 OS=Arabidopsis thaliana OX=3702 GN=SOBIR1 PE=1 SV=1	T	Signal transduction mechanisms	leucine-rich repeat receptor-like serine/threonine/tyrosine-protein kinase SOBIR1 [Medicago truncatula]
	MSTRG.34338.62	MTR_3g075440	MTR_3g075440	6.10336	6.78687	9.56469	0	0	0.338698	0.00078519	-4.4633	down	[M]	Cell wall/membrane/envelope biogenesis	Molecular Function: protein serine/threonine kinase activity (GO:0004674);; Molecular Function: ATP binding (GO:0005524);; Cellular Component: plasma membrane (GO:0005886);; Cellular Component: integral component of membrane (GO:0016021);; Biological Process: protein autophosphorylation (GO:0046777);;	K13415|5.9e-54|atr:18432040|K13415 protein brassinosteroid insensitive 1 [EC:2.7.10.1 2.7.11.1] | (RefSeq) systemin receptor SR160	Plant hormone signal transduction (ko04075)	--	--	Protein kinase domain	Leucine-rich repeat receptor-like serine/threonine/tyrosine-protein kinase SOBIR1 OS=Arabidopsis thaliana OX=3702 GN=SOBIR1 PE=1 SV=1	T	Signal transduction mechanisms	leucine-rich repeat receptor-like serine/threonine/tyrosine-protein kinase SOBIR1 [Medicago truncatula]
	MSTRG.34338.63	MTR_3g075440	MTR_3g075440	1.54956	2.35182	2.15555	0.312752	0.010625	0.018875	0.000121433	-3.62374	down	[M]	Cell wall/membrane/envelope biogenesis	Molecular Function: protein serine/threonine kinase activity (GO:0004674);; Molecular Function: ATP binding (GO:0005524);; Cellular Component: plasma membrane (GO:0005886);; Cellular Component: integral component of membrane (GO:0016021);; Biological Process: protein autophosphorylation (GO:0046777);;	K13415|5.9e-54|atr:18432040|K13415 protein brassinosteroid insensitive 1 [EC:2.7.10.1 2.7.11.1] | (RefSeq) systemin receptor SR160	Plant hormone signal transduction (ko04075)	--	--	Protein kinase domain	Leucine-rich repeat receptor-like serine/threonine/tyrosine-protein kinase SOBIR1 OS=Arabidopsis thaliana OX=3702 GN=SOBIR1 PE=1 SV=1	T	Signal transduction mechanisms	leucine-rich repeat receptor-like serine/threonine/tyrosine-protein kinase SOBIR1 [Medicago truncatula]
	MSTRG.34338.64	MTR_3g075440	MTR_3g075440	42.3382	43.0401	44.4083	1.91822	1.76259	3.55391	8.93344e-19	-3.99028	down	[M]	Cell wall/membrane/envelope biogenesis	Molecular Function: protein serine/threonine kinase activity (GO:0004674);; Molecular Function: ATP binding (GO:0005524);; Cellular Component: plasma membrane (GO:0005886);; Cellular Component: integral component of membrane (GO:0016021);; Biological Process: protein autophosphorylation (GO:0046777);;	K13415|5.9e-54|atr:18432040|K13415 protein brassinosteroid insensitive 1 [EC:2.7.10.1 2.7.11.1] | (RefSeq) systemin receptor SR160	Plant hormone signal transduction (ko04075)	--	--	Protein kinase domain	Leucine-rich repeat receptor-like serine/threonine/tyrosine-protein kinase SOBIR1 OS=Arabidopsis thaliana OX=3702 GN=SOBIR1 PE=1 SV=1	T	Signal transduction mechanisms	leucine-rich repeat receptor-like serine/threonine/tyrosine-protein kinase SOBIR1 [Medicago truncatula]
[truncated: 817 more rows]
