# Supplementary material for: Identification and characterization of long noncoding RNAs involved in the aluminum stress response in Medicago truncatula via genome-wide analysis
Source: Front Plant Sci. 2022 Sep 23;13:1017869. doi: 10.3389/fpls.2022.1017869 (PMC9541535; doi:10.3389/fpls.2022.1017869)
Supplement: Supplementary file 12 [file Table_11.XLSX]

## Sheet: Sheet1
Supplementary Table 11 lncRNAs related to PG in M. truncatula under Al stress conditions
lncRNA	Target_gene_ID	Target_gene_name	T0-1_FPKM	T0-2_FPKM	T0-3_FPKM	T4-1_FPKM	T4-2_FPKM	T4-3_FPKM	T24-1_FPKM	T24-2_FPKM	T24-3_FPKM	T48-1_FPKM	T48-2_FPKM	T48-3_FPKM	Pvalue	log2FC	regulated	COG_class	COG_class_annotation	GO_annotation	KEGG_annotation	KEGG_pathway_annotation	KOG_class	KOG_class_annotation	Pfam_annotation	Swiss-Prot_annotation	eggNOG_class	eggNOG_class_annotation	NR_annotation
MSTRG.25094.1	MTR_5g097860	MTR_5g097860	0.124327	0.068233	0.108219	0	0	0	0	0	0	0.158356	0.940768	0.35171	0.0054313	2.16077	up	[G]	Carbohydrate transport and metabolism	Molecular Function: polygalacturonase activity (GO:0004650);; Cellular Component: extracellular region (GO:0005576);; Biological Process: carbohydrate metabolic process (GO:0005975);; Biological Process: cell wall organization (GO:0071555);;	K01213|1.6e-199|mtr:MTR_5g097860|K01213 galacturan 1,4-alpha-galacturonidase [EC:3.2.1.67] | (RefSeq) polygalacturonase	Pentose and glucuronate interconversions (ko00040)	--	--	Glycosyl hydrolases family 28	Polygalacturonase OS=Medicago sativa OX=3879 PE=2 SV=1	G	Carbohydrate transport and metabolism	polygalacturonase [Medicago truncatula]
MSTRG.22125.1	MTR_5g028470	MTR_5g028470	0.080955	0.216272	0.145097	0	0	0	0	0	0	0	0	0	0.00663504	-3.96166	down	--	--	--	K01184|8.1e-06|var:108327482|K01184 polygalacturonase [EC:3.2.1.15] | (RefSeq) probable polygalacturonase At3g15720	Pentose and glucuronate interconversions (ko00040)	--	--	--	--	--	--	hypothetical protein MTR_5g028470 [Medicago truncatula]
MSTRG.26045.1	MTR_6g028080	MTR_6g028080	0.235516	0.162925	0.173852	0	0	0	0	0	0	0.982419	0.659221	0.745171	5.71278e-07	2.07322	up	[G]	Carbohydrate transport and metabolism	Molecular Function: polygalacturonase activity (GO:0004650);; Cellular Component: extracellular region (GO:0005576);; Biological Process: carbohydrate metabolic process (GO:0005975);; Biological Process: cell wall organization (GO:0071555);;	K01184|2.2e-240|mtr:MTR_6g028080|K01184 polygalacturonase [EC:3.2.1.15] | (RefSeq) polygalacturonase	Pentose and glucuronate interconversions (ko00040)	--	--	Glycosyl hydrolases family 28	Probable polygalacturonase At3g15720 OS=Arabidopsis thaliana OX=3702 GN=At3g15720 PE=3 SV=1	G	Carbohydrate transport and metabolism	probable polygalacturonase At3g15720 isoform X1 [Medicago truncatula]
MSTRG.30864.1	MTR_7g088550	MTR_7g088550	0.188793	0.313196	0.272081	0	0	0	0	0	0	0.140617	0.078758	0.11159	0.00764714	-1.13121	down	[G]	Carbohydrate transport and metabolism	Molecular Function: polygalacturonase activity (GO:0004650);; Cellular Component: extracellular region (GO:0005576);; Biological Process: carbohydrate metabolic process (GO:0005975);; Cellular Component: integral component of membrane (GO:0016021);; Molecular Function: lyase activity (GO:0016829);; Biological Process: cell wall organization (GO:0071555);;	K01184|1.1e-31|ccaj:109791823|K01184 polygalacturonase [EC:3.2.1.15] | (RefSeq) probable polygalacturonase At3g15720	Pentose and glucuronate interconversions (ko00040)	--	--	Glycosyl hydrolases family 28	Probable polygalacturonase OS=Vitis vinifera OX=29760 GN=GSVIVT00026920001 PE=1 SV=1	G	Carbohydrate transport and metabolism	pectin lyase superfamily protein [Medicago truncatula]
MSTRG.28787.2	MTR_7g028475	MTR_7g028475	0.61592	1.15374	0.520554	0	0.068946	0.032028	0	0	0	0.219231	0.200852	0.096747	0.00142914	-1.95005	down	--	--	Biological Process: guard cell differentiation (GO:0010052);; Cellular Component: integral component of membrane (GO:0016021);;	--	--	--	--	Epidermal patterning factor proteins	Polygalacturonase OS=Juniperus ashei OX=13101 GN=JNA2 PE=1 SV=1	S	Function unknown	EPIDERMAL PATTERNING FACTOR-like protein 4 [Medicago truncatula]
MSTRG.30310.1	MTR_7g078680	MTR_7g078680	0.038736	0.08833	0.095223	0	0	0	0	0	0	0.304416	0.21724	0.189069	0.00135307	1.69296	up	[G]	Carbohydrate transport and metabolism	Molecular Function: polygalacturonase activity (GO:0004650);; Biological Process: carbohydrate metabolic process (GO:0005975);; Molecular Function: galacturan 1,4-alpha-galacturonidase activity (GO:0047911);;	K01184|8.6e-29|csat:104709181|K01184 polygalacturonase [EC:3.2.1.15] | (RefSeq) probable polygalacturonase At3g15720	Pentose and glucuronate interconversions (ko00040)	--	--	Glycosyl hydrolases family 28	Probable polygalacturonase OS=Vitis vinifera OX=29760 GN=GSVIVT00026920001 PE=1 SV=1	G	Carbohydrate transport and metabolism	probable polygalacturonase [Medicago truncatula]
MSTRG.22642.1	MTR_5g039390	MTR_5g039390	0.354816	0.442866	0.142439	0	0	0	0	0	0	0	0	0	0.000186386	-5.12369	down	--	--	Cellular Component: nucleus (GO:0005634);;	K01213|4.4e-09|ini:109147380|K01213 galacturan 1,4-alpha-galacturonidase [EC:3.2.1.67] | (RefSeq) exopolygalacturonase-like	Pentose and glucuronate interconversions (ko00040)	[R]	General function prediction only	Kelch motif	F-box/kelch-repeat protein SKIP11 OS=Arabidopsis thaliana OX=3702 GN=SKIP11 PE=1 SV=2	S	Function unknown	F-box/kelch-repeat protein At1g26930 [Medicago truncatula]
MSTRG.36417.2	MTR_8g097280	MTR_8g097280	0.140462	0.010628	0.094177	0.007123	0	0	0	0	0	0	0	0	0.00834329	-3.8782	down	--	--	Cellular Component: plasma membrane (GO:0005886);; Cellular Component: plasmodesma (GO:0009506);; Cellular Component: integral component of membrane (GO:0016021);;	K01184|2.5e-07|hbr:110656842|K01184 polygalacturonase [EC:3.2.1.15] | (RefSeq) polygalacturonase QRT2-like	Pentose and glucuronate interconversions (ko00040)	--	--	Tetraspanin family	Tetraspanin-10 OS=Arabidopsis thaliana OX=3702 GN=TET10 PE=2 SV=1	S	Function unknown	tetraspanin family protein [Medicago truncatula]
MSTRG.30864.2	MTR_7g088550	MTR_7g088550	0.017018	0.039017	0.141619	0	0	0	0	0	0	0	0	0	0.00320412	-5.27303	down	[G]	Carbohydrate transport and metabolism	Molecular Function: polygalacturonase activity (GO:0004650);; Cellular Component: extracellular region (GO:0005576);; Biological Process: carbohydrate metabolic process (GO:0005975);; Cellular Component: integral component of membrane (GO:0016021);; Molecular Function: lyase activity (GO:0016829);; Biological Process: cell wall organization (GO:0071555);;	K01184|1.1e-31|ccaj:109791823|K01184 polygalacturonase [EC:3.2.1.15] | (RefSeq) probable polygalacturonase At3g15720	Pentose and glucuronate interconversions (ko00040)	--	--	Glycosyl hydrolases family 28	Probable polygalacturonase OS=Vitis vinifera OX=29760 GN=GSVIVT00026920001 PE=1 SV=1	G	Carbohydrate transport and metabolism	pectin lyase superfamily protein [Medicago truncatula]
MSTRG.7521.9	MTR_2g058640	MTR_2g058640	0	0	0	0.096075	0.156427	0.100876	0	0	0	0	0	0	8.35793e-07	7.69908	up	[G]	Carbohydrate transport and metabolism	Molecular Function: polygalacturonase activity (GO:0004650);; Cellular Component: extracellular region (GO:0005576);; Biological Process: carbohydrate metabolic process (GO:0005975);; Biological Process: cell wall organization (GO:0071555);;	K01213|1.1e-191|mtr:MTR_2g058840|K01213 galacturan 1,4-alpha-galacturonidase [EC:3.2.1.67] | (RefSeq) polygalacturonase 11c, putative	Pentose and glucuronate interconversions (ko00040)	--	--	Glycosyl hydrolases family 28	Polygalacturonase OS=Medicago sativa OX=3879 PE=2 SV=1	G	Carbohydrate transport and metabolism	polygalacturonase [Medicago truncatula]
MSTRG.7521.9	MTR_2g058670	MTR_2g058670	0	0	0	0.096075	0.156427	0.100876	0	0	0	0	0	0	8.35793e-07	7.69908	up	[G]	Carbohydrate transport and metabolism	Molecular Function: polygalacturonase activity (GO:0004650);; Cellular Component: extracellular region (GO:0005576);; Biological Process: carbohydrate metabolic process (GO:0005975);; Biological Process: cell wall organization (GO:0071555);;	K01213|5.7e-231|mtr:MTR_2g058840|K01213 galacturan 1,4-alpha-galacturonidase [EC:3.2.1.67] | (RefSeq) polygalacturonase 11c, putative	Pentose and glucuronate interconversions (ko00040)	--	--	Glycosyl hydrolases family 28	Polygalacturonase OS=Medicago sativa OX=3879 PE=2 SV=1	G	Carbohydrate transport and metabolism	polygalacturonase [Medicago truncatula]
MSTRG.20644.1	MTR_4g133830	MTR_4g133830	0.237813	0.210059	0.221341	0	0	0	0	0	0	0	0	0	1.31412e-05	-6.98375	down	--	--	--	--	--	--	--	--	Polygalacturonase-1 non-catalytic subunit beta OS=Solanum lycopersicum OX=4081 GN=GP1 PE=1 SV=1	S	Function unknown	polygalacturonase non-catalytic protein [Medicago truncatula]
MSTRG.20644.1	MTR_4g133840	MTR_4g133840	0.237813	0.210059	0.221341	0	0	0	0	0	0	0	0	0	1.31412e-05	-6.98375	down	--	--	--	--	--	--	--	BURP domain	Polygalacturonase non-catalytic subunit AroGP3 OS=Solanum lycopersicum OX=4081 GN=GP3 PE=3 SV=1	S	Function unknown	polygalacturonase non-catalytic protein [Medicago truncatula]
