# Supplementary material for: Identification and characterization of long noncoding RNAs involved in the aluminum stress response in Medicago truncatula via genome-wide analysis
Source: Front Plant Sci. 2022 Sep 23;13:1017869. doi: 10.3389/fpls.2022.1017869 (PMC9541535; doi:10.3389/fpls.2022.1017869)
Supplement: Supplementary file 13 [file Table_12.XLSX]

## Sheet: Sheet1
Supplementary Table 12 DElncRNAs associated with ALMT family members
ID	Target_gene_ID	Target_gene_name	Target_type	T0-1_FPKM	T0-1_count	T0-2_FPKM	T0-2_count	T0-3_FPKM	T0-3_count	T24-1_FPKM	T24-1_count	T24-2_FPKM	T24-2_count	T24-3_FPKM	T24-3_count	T4-1_FPKM	T4-1_count	T4-2_FPKM	T4-2_count	T4-3_FPKM	T4-3_count	T48-1_FPKM	T48-1_count	T48-2_FPKM	T48-2_count	T48-3_FPKM	T48-3_count	T0-1_T0-2_T0-3_FPKM	T0-1_T0-2_T0-3_count	T4-1_T4-2_T4-3_FPKM	T4-1_T4-2_T4-3_count	T0-1_T0-2_T0-3_vs_T24-1_T24-2_T24-3_DESeq2_Pvalue	T0-1_T0-2_T0-3_vs_T24-1_T24-2_T24-3_DESeq2_log2FC	T0-1_T0-2_T0-3_vs_T24-1_T24-2_T24-3_DESeq2_(Pvalue_0.01_FC_1.5)_regulated	T0-1_T0-2_T0-3_vs_T4-1_T4-2_T4-3_DESeq2_Pvalue	T0-1_T0-2_T0-3_vs_T4-1_T4-2_T4-3_DESeq2_log2FC	T0-1_T0-2_T0-3_vs_T4-1_T4-2_T4-3_DESeq2_(Pvalue_0.01_FC_1.5)_regulated	T0-1_T0-2_T0-3_vs_T48-1_T48-2_T48-3_DESeq2_Pvalue	T0-1_T0-2_T0-3_vs_T48-1_T48-2_T48-3_DESeq2_log2FC	T0-1_T0-2_T0-3_vs_T48-1_T48-2_T48-3_DESeq2_(Pvalue_0.01_FC_1.5)_regulated	T24-1_T24-2_T24-3_vs_T48-1_T48-2_T48-3_DESeq2_Pvalue	T24-1_T24-2_T24-3_vs_T48-1_T48-2_T48-3_DESeq2_log2FC	T24-1_T24-2_T24-3_vs_T48-1_T48-2_T48-3_DESeq2_(Pvalue_0.01_FC_1.5)_regulated	T4-1_T4-2_T4-3_vs_T24-1_T24-2_T24-3_DESeq2_Pvalue	T4-1_T4-2_T4-3_vs_T24-1_T24-2_T24-3_DESeq2_log2FC	T4-1_T4-2_T4-3_vs_T24-1_T24-2_T24-3_DESeq2_(Pvalue_0.01_FC_1.5)_regulated	T4-1_T4-2_T4-3_vs_T48-1_T48-2_T48-3_DESeq2_Pvalue	T4-1_T4-2_T4-3_vs_T48-1_T48-2_T48-3_DESeq2_log2FC	T4-1_T4-2_T4-3_vs_T48-1_T48-2_T48-3_DESeq2_(Pvalue_0.01_FC_1.5)_regulated
MSTRG.16152.1	MTR_1g077670	MTR_1g077670	trans	0.042455	2	0.067494	3	0.225812	9	0	0	0	0	0	0	0	0	0	0	0	0	0	0	0	0	0	0	0.112	4.667	0	0	0.00541766	-4.24079	down	0.0148009	-4.52605	normal	0.00589588	-4.03075	down	--	--	--	--	--	--	--	--	--
MSTRG.30341.4	MTR_1g077670	MTR_1g077670	trans	0.06324	7	0.134836	16	0.320813	35	0	0	0	0	0.02908	4	0	0	0	0	0	0	0	0	0	0	0	0	0.173	19.333	0	0	0.00764886	-3.26138	down	0.00028462	-6.1723	down	3.02548e-05	-5.62022	down	--	--	--	--	--	--	--	--	--
MSTRG.3117.1	MTR_1g077670	MTR_1g077670	cis	0	0	0	0	0	0	0	0	0	0	0	0	0	0	0.202432	8	0	0	0	0	0	0	0	0	0	0	0.067	2.667	--	--	--	--	--	--	--	--	--	--	--	--	--	--	--	--	--	--
MSTRG.3117.1	MTR_1g077660	MTR_1g077660	cis	0	0	0	0	0	0	0	0	0	0	0	0	0	0	0.202432	8	0	0	0	0	0	0	0	0	0	0	0.067	2.667	--	--	--	--	--	--	--	--	--	--	--	--	--	--	--	--	--	--
MSTRG.3122.1	MTR_1g077660	MTR_1g077660	cis	0	0	0	0	0	0	0	0	0	0	0	0	0	0	0.256347	23	0	0	0	0	0	0	0	0	0	0	0.085	7.667	--	--	--	--	--	--	--	--	--	--	--	--	--	--	--	--	--	--
MSTRG.3122.1	MTR_1g077670	MTR_1g077670	cis	0	0	0	0	0	0	0	0	0	0	0	0	0	0	0.256347	23	0	0	0	0	0	0	0	0	0	0	0.085	7.667	--	--	--	--	--	--	--	--	--	--	--	--	--	--	--	--	--	--
MSTRG.34338.24	MTR_1g077670	MTR_1g077670	trans	2.33523	185	2.11487	186	7.67502	636	0.016666	2	0	0	0	0	0.371911	35	0.005928	1	0	0	0.372024	31	0	0	0.438336	39	4.042	335.667	0.126	12	2.58357e-13	-7.80682	down	0.00339406	-4.12624	down	0.0101375	-3.10757	normal	0.064137	1.7042	normal	0.137631	-1.62024	normal	0.675609	0.463447	normal
MSTRG.34338.35	MTR_1g077670	MTR_1g077670	trans	1.43458	96	2.20194	163	6.02224	421	0	0	0	0	1.29542	110	0.131216	11	0.13276	9	0	0	0.423661	30	0.275222	21	0.259715	20	3.22	226.667	0.088	6.667	0.26211	-1.77067	normal	4.41943e-05	-4.47858	down	4.02449e-06	-3.06897	down	0.813456	-0.215282	normal	0.47431	0.756784	normal	0.141803	1.28144	normal
MSTRG.34432.1	MTR_1g077670	MTR_1g077670	trans	0.075787	3	0.106082	4	0.285708	9	0	0	0	0	0	0	0	0	0	0	0	0	0	0	0.035058	2	0.044701	2	0.156	5.333	0	0	0.00274496	-4.47753	down	0.00939719	-4.74121	down	0.0876604	-1.73809	normal	--	--	--	--	--	--	--	--	--
MSTRG.34452.1	MTR_1g077670	MTR_1g077670	trans	0.015443	1	0.07319	5	0.19895	11	0	0	0	0	0	0	0	0	0	0	0	0	0	0	0	0	0	0	0.096	5.667	0	0	0.00476162	-4.32323	down	0.0122367	-4.65142	normal	0.0052503	-4.10477	down	--	--	--	--	--	--	--	--	--
MSTRG.37528.1	MTR_8g104130	MTR_8g104130	trans	61.5033	2605	20.8055	977	8.71459	387	4.51811	235	9.78828	479	9.37009	502	3.98961	198	3.46724	142	6.38896	254	13.5715	593	13.4334	642	620.866	29439	30.341	1323	4.615	198	0.0359798	-1.73994	normal	0.00437981	-2.42703	down	0.0673406	2.34724	normal	0.00296981	2.71533	up	0.234232	0.614006	normal	0.000461307	3.59433	up
MSTRG.37561.5	MTR_8g104130	MTR_8g104130	trans	0.220637	8	0.127934	6	0.147055	6	0.027667	2	0	0	0	0	0	0	0	0	0	0	0	0	0.049231	3	9.21825	373	0.165	6.667	0	0	0.00698522	-2.97128	down	0.00427524	-5.08544	down	0.0470171	2.9117	normal	0.15515	1.21869	normal	--	--	--	--	--	--
MSTRG.38168.12	MTR_1g077670	MTR_1g077670	trans	0.643834	53	0.065531	6	1.69726	144	0.020178	3	0.237706	23	0.00731	1	0.0092	1	0.041412	4	0.023271	2	0.006008	1	0.046438	5	0.182055	17	0.802	67.667	0.025	2.333	0.0409381	-2.51485	normal	0.000576715	-4.10146	down	0.0257561	-2.59214	normal	0.954385	-0.0520771	normal	0.302455	1.0374	normal	0.300067	1.01307	normal
MSTRG.38215.1	MTR_1g077670	MTR_1g077670	trans	0.058531	3	0.050135	3	0.251271	11	0	0	0.02924	2	0	0	0	0	0	0	0	0	0	0	0	0	0	0	0.12	5.667	0	0	0.0367598	-2.60853	normal	0.0094655	-4.75531	down	0.00328336	-4.25117	down	--	--	--	--	--	--	--	--	--
MSTRG.7235.1	MTR_1g077670	MTR_1g077670	trans	0.063486	3	0.071502	4	0.224319	11	0	0	0	0	0	0	0	0	0	0	0	0	0	0	0	0	0	0	0.12	6	0	0	0.00224014	-4.56366	down	0.00774279	-4.84506	down	0.00239398	-4.35306	down	--	--	--	--	--	--	--	--	--
MSTRG.7762.1	MTR_1g077670	MTR_1g077670	trans	0.029365	1	0.040556	2	0.376137	12	0	0	0	0	0	0	0	0	0	0	0	0	0	0	0	0	0	0	0.149	5	0	0	0.00936799	-4.06302	down	0.01924	-4.42683	normal	0.0104824	-3.84163	normal	--	--	--	--	--	--	--	--	--
[truncated: 12 more columns]
