# Supplementary material for: Identification and characterization of long noncoding RNAs involved in the aluminum stress response in Medicago truncatula via genome-wide analysis
Source: Front Plant Sci. 2022 Sep 23;13:1017869. doi: 10.3389/fpls.2022.1017869 (PMC9541535; doi:10.3389/fpls.2022.1017869)
Supplement: Supplementary file 14 [file Table_13.XLSX]

## Sheet: Sheet1
Supplementary Table 13 lncRNAs related to multidrug and toxic compound extrusion in M. truncatula under Al stress conditions
lncRNA	Target_gene_ID	Target_gene_name	T0-1_FPKM	T0-2_FPKM	T0-3_FPKM	T4-1_FPKM	T4-2_FPKM	T4-3_FPKM	T24-1_FPKM	T24-2_FPKM	T24-3_FPKM	T48-1_FPKM	T48-2_FPKM	T48-3_FPKM	Pvalue	log2FC	regulated	COG_class	COG_class_annotation	GO_annotation	KEGG_annotation	KEGG_pathway_annotation	KOG_class	KOG_class_annotation	Pfam_annotation	Swiss-Prot_annotation	eggNOG_class	eggNOG_class_annotation	NR_annotation
MSTRG.4779.3	MTR_1g109060	MTR_1g109060	0.061219	0.072482	0.194864	0	0	0	0	0	0	0	0	0	0.00523992	-5.0125	down	[V]	Defense mechanisms	Molecular Function: antiporter activity (GO:0015297);; Cellular Component: membrane (GO:0016020);; Cellular Component: integral component of membrane (GO:0016021);; Molecular Function: transmembrane transporter activity (GO:0022857);; Molecular Function: xenobiotic transporter activity (GO:0042910);;	K03327|5.6e-254|mtr:MTR_1g109060|K03327 multidrug resistance protein, MATE family | (RefSeq) MATE efflux family protein	--	[R]	General function prediction only	MatE	Protein DETOXIFICATION 14 OS=Arabidopsis thaliana OX=3702 GN=DTX14 PE=1 SV=1	V	Defense mechanisms	MATE efflux family protein [Medicago truncatula]
MSTRG.8233.1	MTR_2g079030	MTR_2g079030	0.086345	0.105803	0.066922				0.281457	0.19666	0.365613	0.575719	0.261721	0.379792	0.00173177	1.71343	up	[V]	Defense mechanisms	Molecular Function: electron carrier activity (GO:0009055);; Molecular Function: antiporter activity (GO:0015297);; Cellular Component: membrane (GO:0016020);; Cellular Component: integral component of membrane (GO:0016021);; Molecular Function: transmembrane transporter activity (GO:0022857);; Molecular Function: xenobiotic transporter activity (GO:0042910);;	K03327|2.1e-124|mtr:MTR_2g079020|K03327 multidrug resistance protein, MATE family | (RefSeq) MATE efflux family protein	--	[R]	General function prediction only	MatE	Protein DETOXIFICATION 19 OS=Arabidopsis thaliana OX=3702 GN=DTX19 PE=2 SV=1	V	Defense mechanisms	MATE subfamily protein [Medicago truncatula]
MSTRG.30793.1	MTR_7g087370	MTR_7g087370	0	0	0	0	0	0	0	0	0	0.070189	0.179324	0.212238	0.00618204	3.99052	up	[V]	Defense mechanisms	Molecular Function: antiporter activity (GO:0015297);; Cellular Component: membrane (GO:0016020);; Cellular Component: integral component of membrane (GO:0016021);; Molecular Function: transmembrane transporter activity (GO:0022857);; Molecular Function: xenobiotic transporter activity (GO:0042910);;	K03327|1.0e-252|mtr:MTR_7g087370|K03327 multidrug resistance protein, MATE family | (RefSeq) MATE efflux family protein	--	[R]	General function prediction only	MatE	Protein DETOXIFICATION 21 OS=Arabidopsis thaliana OX=3702 GN=DTX21 PE=1 SV=1	V	Defense mechanisms	MATE efflux family protein [Medicago truncatula]
