# Supplementary material for: Identification and characterization of long noncoding RNAs involved in the aluminum stress response in Medicago truncatula via genome-wide analysis
Source: Front Plant Sci. 2022 Sep 23;13:1017869. doi: 10.3389/fpls.2022.1017869 (PMC9541535; doi:10.3389/fpls.2022.1017869)
Supplement: Supplementary file 15 [file Table_14.XLSX]

## Sheet: Sheet1
Supplementary Table 14 LncRNAs related to C2H2 in M. truncatula under Al stress conditions
lncRNA	Target_gene_ID	Target_gene_name	T0-1_FPKM	T0-2_FPKM	T0-3_FPKM	T4-1_FPKM	T4-2_FPKM	T4-3_FPKM	T24-1_FPKM	T24-2_FPKM	T24-3_FPKM	T48-1_FPKM	T48-2_FPKM	T48-3_FPKM	Pvalue	log2FC	regulated	COG_class	COG_class_annotation	GO_annotation	KEGG_annotation	KEGG_pathway_annotation	KOG_class	KOG_class_annotation	Pfam_annotation	Swiss-Prot_annotation	eggNOG_class	eggNOG_class_annotation	NR_annotation
MSTRG.35367.2	MTR_1g067640	MTR_1g067640	0	0	0	0.234144	1.0975	0.517071	0	0	0	0.008638	0.080454	0.122412	0.00194662	-2.60746	down	--	--	Biological Process: response to chitin (GO:0010200);;	--	--	[R]	General function prediction only	C2H2-type zinc finger	Zinc finger protein ZAT11 OS=Arabidopsis thaliana OX=3702 GN=ZAT11 PE=2 SV=1	S	Function unknown	C2H2 type zinc finger transcription factor family protein [Medicago truncatula]
MSTRG.2244.2	MTR_1g067640	MTR_1g067640	0	0	0	0.424665	1.20998	1.55437	0	0	0	0.264959	0.318428	0.413863	0.0068365	-1.70609	down	--	--	Biological Process: response to chitin (GO:0010200);;	--	--	[R]	General function prediction only	C2H2-type zinc finger	Zinc finger protein ZAT11 OS=Arabidopsis thaliana OX=3702 GN=ZAT11 PE=2 SV=1	S	Function unknown	C2H2 type zinc finger transcription factor family protein [Medicago truncatula]
MSTRG.16844.1	MTR_1g067640	MTR_1g067640	0	0	0	1.30486	7.95916	3.35569	0	0	0	0.912656	0.651755	0.999075	0.00235936	-2.20925	down	--	--	Biological Process: response to chitin (GO:0010200);;	--	--	[R]	General function prediction only	C2H2-type zinc finger	Zinc finger protein ZAT11 OS=Arabidopsis thaliana OX=3702 GN=ZAT11 PE=2 SV=1	S	Function unknown	C2H2 type zinc finger transcription factor family protein [Medicago truncatula]
MSTRG.2546.3	MTR_1g067640	MTR_1g067640	0	0	0	0	0	0	0	0	0	0.081436	0.127102	0.059504	8.73062e-06	4.43386	up	--	--	Biological Process: response to chitin (GO:0010200);;	--	--	[R]	General function prediction only	C2H2-type zinc finger	Zinc finger protein ZAT11 OS=Arabidopsis thaliana OX=3702 GN=ZAT11 PE=2 SV=1	S	Function unknown	C2H2 type zinc finger transcription factor family protein [Medicago truncatula]
MSTRG.8033.4	MTR_1g067640	MTR_1g067640	0	0	0	1.89106	5.71535	6.93186	0	0	0	1.19545	0.911837	1.09336	0.000309886	-2.19714	down	--	--	Biological Process: response to chitin (GO:0010200);;	--	--	[R]	General function prediction only	C2H2-type zinc finger	Zinc finger protein ZAT11 OS=Arabidopsis thaliana OX=3702 GN=ZAT11 PE=2 SV=1	S	Function unknown	C2H2 type zinc finger transcription factor family protein [Medicago truncatula]
MSTRG.35154.2	MTR_1g067640	MTR_1g067640	0	0	0	0.018421	0.137411	0.057078	0	0	0	0	0	0.004285	0.000446674	-3.55276	down	--	--	Biological Process: response to chitin (GO:0010200);;	--	--	[R]	General function prediction only	C2H2-type zinc finger	Zinc finger protein ZAT11 OS=Arabidopsis thaliana OX=3702 GN=ZAT11 PE=2 SV=1	S	Function unknown	C2H2 type zinc finger transcription factor family protein [Medicago truncatula]
MSTRG.37642.1	MTR_1g067640	MTR_1g067640	0	0	0	0.102575	1.47811	1.5364	0	0	0	0	0	0	3.53709e-07	-5.21888	down	--	--	Biological Process: response to chitin (GO:0010200);;	--	--	[R]	General function prediction only	C2H2-type zinc finger	Zinc finger protein ZAT11 OS=Arabidopsis thaliana OX=3702 GN=ZAT11 PE=2 SV=1	S	Function unknown	C2H2 type zinc finger transcription factor family protein [Medicago truncatula]
MSTRG.9093.2	MTR_1g067640	MTR_1g067640	0	0	0	0.31625	0.876722	0.647088	0	0	0	0	0.07613	0.076498	0.000478855	-2.96779	down	--	--	Biological Process: response to chitin (GO:0010200);;	--	--	[R]	General function prediction only	C2H2-type zinc finger	Zinc finger protein ZAT11 OS=Arabidopsis thaliana OX=3702 GN=ZAT11 PE=2 SV=1	S	Function unknown	C2H2 type zinc finger transcription factor family protein [Medicago truncatula]
